# Supplementary material for: PERK-Mediated Suppression of microRNAs by Sildenafil Improves Mitochondrial Dysfunction in Heart Failure
Source: iScience. 2020 Jul 24;23(8):101410. doi: 10.1016/j.isci.2020.101410 (PMC7378464; doi:10.1016/j.isci.2020.101410)
Supplement: Table S1. RNA Sequencing Datasets in Hearts of WT or KO Mice Exposed to T or T + S, Related to Figure 2 [file mmc2.xlsx]

## Sheet: RNA-seq WT
gene_id	flx_tac_200129	flx_tac2_200129	flx_tac3_200129	flx_tac_sil4_200129	flx_tac_sil5	flx_tac_sil6
D6Wsu163e	3.71094	3.68445	3.04344	4.35667	3.96277	3.27326
Wnk2	2.22776	2.11782	5.00448	2.46892	4.01964	4.25066
Llgl1	3.98123	5.00473	4.78886	3.05882	4.17605	4.61231
Cand1	5.00521	4.80659	4.41274	4.94244	4.41992	4.50507
6330512M04Rik	2.12488	1.75829	1.28947	1.98183	5.00591	3.98434
4933436C20Rik	3.30009	2.06939	5.006	1.91959	2.81566	2.57382
Nek3	2.89583	3.26003	2.13888	1.7575	2.70542	4.34957
Nradd	4.49875	4.54108	5.00724	2.94811	2.22838	3.37293
Ighv1-18	0	0	0	0	4.55636	0
Rdh11	3.11656	3.25187	2.83499	3.37628	3.6864	2.97468
Notch2	2.27635	3.3208	2.20742	1.79269	4.45821	4.1799
2610019F03Rik	2.94506	2.68695	3.58101	2.84206	2.58065	2.61175
4930503L19Rik	1.93756	2.97536	2.36086	1.97664	3.16422	2.78003
Brd3	4.18485	4.12806	4.13973	3.01593	4.21714	3.64277
Rcor3	3.4621	3.47155	3.40191	5.01761	3.27737	2.73537
Zfp950	2.33213	3.61618	2.35714	0.988097	1.83617	2.1487
Fastkd3	5.01985	4.77438	4.95997	2.83133	2.01123	2.07254
Zfp3	2.12896	3.18986	3.33331	2.83829	5.01998	4.25081
Gpatch1	3.14142	2.74471	3.22413	3.49855	4.48141	5.02089
Eif4ebp2	1.19257	1.26299	1.19763	5.02098	1.22747	1.26229
1110018G07Rik	2.24417	3.15368	2.40013	5.02261	2.80263	3.15782
Eaf1	2.91905	4.35396	2.60023	4.8685	4.35877	4.43411
AC165250.1	0	0	0	5.02346	0	0
Itga1	4.83157	4.32756	3.92685	5.02378	2.11762	2.17418
Pkp3	1.38447	1.34172	2.06416	0.849653	0.988167	2.639
Nfxl1	1.84632	3.48832	1.2786	1.3872	4.79311	5.02762
Nfatc3	3.27436	4.05493	3.78293	2.96004	4.21091	4.22546
Cbfa2t2	2.87325	2.30984	2.128	3.76194	3.63338	2.97777
Bahcc1	1.48931	1.70079	2.09432	1.30227	5.02964	4.01988
Ahcy	3.61154	3.23999	3.07896	5.03011	2.53286	3.74137
Gnrh1	3.95356	4.03749	3.97031	0.480156	1.83116	1.19564
Hspa2	2.94895	3.32856	3.60049	4.05743	5.03212	3.32673
7SK	0	0	5.0322	0	0	0
Clcn6	2.28453	2.38888	2.04991	1.63948	2.62625	2.21016
Letmd1	4.04874	4.56834	4.09629	3.08815	4.41647	3.52449
Chek2	4.79419	3.52849	4.57598	2.95398	3.75519	3.58474
Ttf1	1.8632	2.07518	1.7444	1.42945	2.20993	5.03454
Mier2	4.45992	4.0872	5.0349	0.593835	1.57043	2.94359
4921531C22Rik	4.05564	1.60812	3.48374	1.72002	2.18856	3.09861
Gm12184	4.05984	2.51081	2.85381	4.94551	2.18743	3.20937
Neil1	2.45971	3.17475	3.31491	2.72501	4.33465	4.40376
Galnt10	3.95219	4.00799	3.65764	5.04674	2.01316	2.31075
Slc12a2	2.84675	2.75859	2.48145	3.17836	3.46984	3.06608
Ppcdc	4.84162	4.35092	4.91891	2.88425	4.65957	5.04989
Gdpd5	3.93802	4.01559	5.05027	2.37519	3.27821	3.26703
Nck2	4.52048	4.09477	4.36173	5.05331	4.3614	3.83651
Rap2a	4.34766	5.05332	3.60294	4.01128	3.52355	4.29385
Efr3b	2.96651	3.272	4.13017	3.01732	2.69585	2.34404
Zfp874b	3.85544	3.50267	3.68451	3.57759	2.80502	2.85394
Cadm3	4.11266	3.98127	3.28554	1.98471	1.80482	2.09215
Utp18	3.32014	3.43106	3.72382	3.9326	1.9755	2.36437
Tchp	4.9405	4.15483	4.67326	1.87803	4.63625	4.2008
Lin52	3.33482	4.41468	3.58151	3.85885	4.55509	4.75543
Pou2af1	0.456561	0.725284	0.427929	0.711594	0.493418	0.805427
Phf17	3.35911	3.60263	2.82883	3.66745	3.66699	3.50141
Clcf1	1.531	2.55824	1.41855	1.1678	2.83582	2.79168
C630004H02Rik	1.956	4.00739	1.55312	0.504019	5.0638	4.08959
Kctd18	3.32187	3.68943	2.57331	2.52168	5.06507	3.74348
Gm6382	1.94576	3.38077	2.22267	5.0659	3.02282	2.31696
Osbpl6	1.91554	1.75901	2.79213	2.60474	1.9874	1.07232
Gm14088	2.25384	1.43216	5.06999	0.766434	0.487157	1.9085
Farp1	3.64289	4.39382	3.5468	2.72644	3.71054	3.2363
Ces1f	0.0521756	0.455868	0.333854	0	4.51101	3.53448
Slc16a6	1.60842	1.09478	1.17463	2.13267	1.4902	1.59202
Rnf135	4.08863	3.68858	4.39996	3.52605	5.07331	3.57969
Nup210	1.25501	1.65397	2.70638	1.05369	2.29686	2.5484
Rprd1b	3.00733	4.13577	2.93972	4.40516	4.92275	4.70856
Gm1821	1.84527	2.78467	5.08016	3.45052	1.49442	2.14805
Gm15056	0	0	0	0	0	0
Phf7	4.97068	3.58074	5.08079	2.44165	4.17021	2.64385
Amot	2.27667	2.36932	2.05183	5.08143	0.977872	1.00408
Txnl4b	4.90257	3.51312	4.34538	3.98667	2.76435	2.98944
Qpct	2.56974	5.08289	2.16688	3.5529	4.45982	5.03146
Sf3b4	3.25567	2.8362	3.24837	4.19632	4.19951	3.94626
Ppm1d	4.01134	3.73482	3.84458	3.40208	4.68522	4.69463
Abcc1	3.52857	4.38343	4.43521	3.49487	4.06787	4.44131
Epc2	3.46942	3.33721	3.26927	4.08214	4.75689	4.15068
Trim16	2.92524	3.40998	1.42493	3.53533	1.9364	2.61346
2510009E07Rik	4.65785	4.44826	4.12792	3.95984	4.77923	4.64244
D930016D06Rik	3.34108	3.34694	3.12326	0.975062	3.52996	3.19335
Gm2541	1.21243	1.37026	1.49194	5.09462	2.29369	1.12323
Edn3	0.863902	1.61745	0.69405	3.9345	1.86728	0.718468
Nid2	3.42041	3.96546	2.31068	3.55068	4.76752	5.0693
Etohi1	1.01819	2.91562	1.74996	5.10138	1.02403	1.71449
1810059H22Rik	2.02026	1.49609	2.82521	1.5022	2.17788	2.57948
Arid1a	4.58942	4.38319	5.10206	3.3721	4.04082	4.16641
Vps37a	3.62511	3.23787	3.84808	5.10259	3.2884	3.61433
Dkc1	4.56458	3.62397	3.98561	4.9537	3.49562	4.30666
2810410L24Rik	1.62877	2.04727	1.61834	1.41002	2.18372	2.24668
A230051G13Rik	3.06139	2.61868	3.41017	5.10513	1.47611	1.2463
Gm10232	3.99708	4.00306	4.15364	2.36389	3.93033	4.23079
Gm12918	3.31947	5.10846	4.95864	2.29288	3.36481	3.32646
Gc	0.184336	0.292833	0	0	0.199217	0
Tmf1	2.4991	2.41257	1.69162	5.10854	2.50216	2.77155
Cthrc1	2.19658	3.62257	1.24663	2.70314	5.1095	2.83117
Trim13	2.28817	3.32338	2.66552	5.11331	1.97831	2.28356
Gm17046	0.277782	0.772237	1.17163	0.472308	0.900618	0.441035
6030458C11Rik	2.5922	2.57344	2.36851	3.62837	3.54568	3.23716
Gm17655	0	0	0	0	0	0
Pth1r	4.94984	4.00252	4.76491	3.29818	3.61455	5.11895
Rab23	2.53494	3.48005	2.60074	4.63394	2.75145	4.3984
Clec1a	4.91826	3.29968	4.09722	2.85812	3.87821	3.59761
Ahcyl2	1.98672	2.91982	2.20091	5.06504	3.10755	2.51885
Pip4k2b	3.28135	3.7549	3.44047	5.12218	4.30758	3.15925
Phka2	3.32387	3.5316	5.1266	2.3326	3.97391	4.65736
Asb12	1.53358	1.08276	2.15611	4.49074	1.74946	0.450902
Ppp2r1b	2.10012	3.90514	2.36656	1.87131	5.12771	3.77759
A330041J22Rik	3.64777	0.580462	5.12792	1.86284	2.36435	0
Nup160	1.21745	4.20227	2.77106	3.51678	4.47691	4.384
Chsy1	4.71141	4.32435	4.01116	4.00517	4.41285	3.57394
D2hgdh	4.87468	4.5974	5.13296	3.31854	2.59075	2.70194
Hexdc	4.36412	4.17056	4.88109	2.81266	4.573	3.46447
Rab40b	1.19252	1.20554	0.533146	1.98178	5.13421	1.33939
Vps33a	5.13579	4.06101	4.63023	4.36615	3.13609	2.99837
Pbrm1	3.32305	3.26285	3.29191	4.48198	3.22566	3.66813
Poli	2.5241	2.54411	1.80143	0.952283	4.66376	5.13655
Scaper	5.13765	3.80004	4.23505	3.3018	2.40163	2.62007
Fam46c	2.3483	2.44478	5.13833	1.26532	1.39404	1.33245
Rab43	3.487	4.51591	3.52572	5.14037	5.01139	4.82203
Ptpn21	3.38915	3.49156	3.49113	4.74981	3.68088	3.44479
Zmym2	3.32679	4.0467	3.30261	3.99406	5.14302	3.85821
Rps26-ps1	4.70014	2.71512	4.20514	2.54286	1.38533	1.35682
D15Ertd621e	3.5514	4.15217	2.89316	3.87981	4.28647	4.86569
Rnf111	3.59019	3.2777	3.20767	2.95118	2.80827	2.12043
Fam13a	1.33671	1.599	1.4944	3.20381	3.39398	2.82973
Fyb	5.14685	3.7778	3.35284	2.94878	4.75597	2.86618
Ncf2	5.14707	4.50605	4.80668	4.40769	4.4257	4.09596
Wnt11	2.98899	3.74127	3.02585	2.23536	5.14758	4.9916
Sirt1	2.45587	2.69438	1.74754	3.05884	2.08945	2.30916
Zc3h8	4.93436	3.9429	3.66116	4.04734	3.15027	3.41719
Cdk19	3.41776	3.62829	3.55711	3.51952	4.19089	5.14924
Nsf	2.15924	3.12203	2.38411	3.58261	4.0119	3.90227
Uchl4	1.9682	0.967772	1.58123	2.47005	1.62064	1.78567
Ick	3.30214	3.00734	4.14682	2.99049	4.51612	5.16067
Tbc1d14	3.92604	4.28707	4.22997	5.16214	4.55321	4.67036
Cdk7	2.36929	2.7783	2.17534	5.16248	3.80889	3.36907
Ankrd32	1.89502	1.31564	1.35702	4.85374	2.94584	4.93862
Trpv4	4.13659	3.66661	4.58148	1.89019	2.63001	3.26915
Iqce	3.16945	2.96761	3.34712	1.53195	5.16949	3.45707
Ank3	4.59725	3.69168	4.2789	3.98191	4.13088	3.6075
Proca1	2.84324	3.00768	3.41342	0.403421	3.39268	2.80155
Chn2	2.28527	3.00603	1.20012	2.47239	4.15743	5.1743
Sertad2	4.72711	4.29529	3.95037	3.25606	5.17687	5.07026
Zbed3	4.25302	3.9693	2.91498	4.74557	3.73454	5.17695
Ebf1	4.35786	4.3573	3.56459	3.077	4.27352	4.79016
Gramd3	4.90324	4.8174	5.17824	4.04142	4.16642	3.32794
Zfp830	3.24547	2.9262	2.38422	3.55453	4.13944	5.10642
1700052N19Rik	4.90256	3.56564	4.03549	3.8819	3.55158	3.54396
Dennd2a	3.41517	3.66677	2.9046	2.65333	4.03261	3.8603
Nacad	1.40784	2.68695	1.58413	1.43807	5.18091	2.98253
Tcf7l2	4.40779	3.15214	3.27582	2.0748	5.18106	3.8741
Nup43	3.20637	4.38471	3.15063	4.23356	2.78007	2.16717
Axin2	0.771266	0.970076	0.162163	0.427539	1.52855	1.18772
Parn	3.96401	3.88942	3.13781	5.1824	3.24001	4.05475
Tgds	3.09557	3.87628	3.06395	4.29964	5.18311	4.19954
Cd44	2.73979	4.02806	2.29659	3.33406	3.45568	3.43963
Zfp788	3.84996	5.18903	2.53129	2.82105	2.53749	3.73427
Pdcl	3.00344	3.02142	1.45316	4.02741	5.19054	3.93197
Ankfy1	4.34319	4.92694	3.87298	3.56937	4.14838	4.18907
Ipo8	4.51375	4.60666	5.15471	3.66029	4.03562	4.42861
Cldn12	3.79591	3.83342	3.77282	5.19544	2.25628	2.4963
Rhebl1	2.37977	2.80912	4.50396	1.71189	5.19997	5.17919
Sephs1	3.59782	3.33675	3.43456	2.52121	3.32389	3.96233
4933433P14Rik	3.74369	4.99622	3.16	4.66475	2.86998	3.43961
Gm16793	3.44763	4.41189	5.20618	1.8761	1.31098	2.56796
Fancl	4.06561	2.79046	3.38946	3.16253	2.05524	1.85719
Zscan20	1.56468	1.31073	1.82181	1.05722	0.930332	1.08851
Gm11970	1.50426	1.19482	0	0	0.812848	1.59222
Dgcr14	4.12413	3.63063	5.21842	3.59375	4.4942	4.147
Rps12-ps3	3.71268	1.60851	5.21977	2.29549	1.09429	1.429
Rnf216	3.58272	3.77821	3.64261	3.83739	4.57195	4.19927
Shoc2	2.77039	2.99564	2.65121	5.22508	3.44693	3.30201
Klhl23	4.03231	3.38151	4.15257	4.04759	3.01593	3.10474
Snord17	5.22843	0	2.45171	0	0	0
Rpusd3	3.96399	3.12655	3.87182	4.16658	5.22867	2.99447
Chst4	0.250138	1.11262	0.351677	0	2.48704	1.69448
Tgtp1	1.03976	1.24986	1.42487	1.29505	2.24572	1.35264
Layn	1.98761	4.60089	1.77757	3.18665	4.29612	5.2295
Sipa1l2	2.28171	2.85298	2.69052	4.7903	3.8659	4.48744
Mast4	2.0595	3.08735	1.81335	3.00406	4.04251	3.59635
Slc38a6	3.96294	3.68506	3.86592	0.902837	4.45371	5.23588
Gm8841	4.68575	4.00814	5.23648	4.90283	4.41478	3.05213
Pml	4.38412	5.23751	4.12163	3.61967	4.49972	4.67867
Tmem39b	1.91422	2.39421	1.92529	2.18765	2.23157	2.60606
Hsf2	5.18537	3.70384	3.61891	4.39689	4.23322	3.55373
Sec23ip	3.74033	4.47269	4.18959	4.52513	5.24163	4.98141
Ears2	3.03453	3.01355	3.39833	3.63999	2.10043	1.96637
Ankrd33b	2.87146	3.1883	3.56741	4.41038	3.31133	3.99392
2810055G20Rik	2.92356	3.42149	4.12062	4.24669	2.92084	2.13544
She	5.25174	4.66216	4.41186	3.64919	4.44567	4.509
Scaf4	2.40323	2.64718	1.84867	2.49506	3.94499	4.2481
B3gnt3	4.44492	5.18316	4.29914	5.25283	2.65739	2.5693
Gm16534	4.70236	3.52389	3.45558	4.86535	2.26101	2.17683
Tssc1	3.92424	4.41173	5.26257	3.95207	3.52331	3.00343
Vav1	4.81296	4.1264	4.90359	1.76736	5.21141	3.20446
Gpsm2	0.868858	1.69334	0.467854	0.9578	1.35444	1.30153
Gm17201	3.17849	4.95062	5.2664	3.9273	3.91055	1.52243
Qk	1.02101	1.62195	1.43547	0.868003	1.10343	2.16141
Stam2	1.6221	2.2081	1.48421	5.26714	2.76145	2.27698
3110056O03Rik	4.75609	4.42247	5.26773	3.63047	3.2905	3.8583
Etv6	2.23731	3.52795	1.9634	4.68335	3.4554	4.08436
Gm12039	0	0	0	0	0	0
Dnajc18	4.21863	4.09863	3.89467	4.34066	4.42221	5.27019
Gm4540	4.68847	2.2344	5.27333	3.18869	1.01339	0
Intu	2.21231	2.32364	2.44735	3.96639	3.30124	3.11124
Slc45a3	3.23969	4.87323	2.17662	1.0968	3.37728	5.15884
Anxa8	1.76901	2.8528	1.28124	3.32684	3.12843	5.27689
Casp1	4.72381	4.74527	5.17635	2.89382	3.37841	3.75001
Cep68	3.22691	4.08614	3.626	5.2786	4.15646	4.00463
Clp1	5.0971	5.18489	5.27953	4.10273	3.76675	3.21647
Rint1	3.93455	3.22359	3.71868	2.8689	3.27823	3.24652
Lipt1	1.21022	1.51827	2.77311	5.2861	1.91061	1.01596
Gm6181	4.35541	2.07567	3.0617	1.48109	2.3535	0.922013
Ranbp6	2.93025	3.58307	2.49352	3.37614	2.45844	1.69363
3632451O06Rik	2.70915	5.2947	3.4209	2.095	3.81227	2.75932
Pphln1	2.45253	3.49439	2.66606	4.14485	4.07142	5.1116
Mob3c	3.05165	2.85008	2.64026	3.10751	4.09532	3.869
Cxcl9	5.11278	3.41364	5.15674	3.87464	1.16146	1.6867
Tmco4	3.5244	3.4599	4.18397	4.68182	4.18104	4.35365
Rps19-ps7	2.29142	1.49121	3.22198	0.974117	2.02868	2.0213
5430435G22Rik	4.75129	4.94334	4.77313	3.85865	5.22684	5.13362
Mon2	3.50483	4.14403	4.3711	2.61937	4.79597	4.48715
Fam129c	2.46296	2.80711	1.59805	0.250337	2.86456	3.09092
Esf1	2.87212	2.77334	3.0483	3.92589	3.37786	4.36127
Ptprcap	1.48953	1.77468	1.22161	0.844213	1.74393	2.8905
AU022252	2.5698	2.96598	3.67212	4.72678	2.18179	2.51163
Klhl8	3.63023	3.39794	2.73425	3.74678	3.59687	4.1168
Mapk8	3.62717	3.94673	3.00385	5.3104	2.89443	2.21041
Terf2ip	3.41529	4.35298	3.64777	5.10923	3.60515	4.53974
Gm5900	0.520674	0.413566	0.732032	5.31177	1.12541	1.10224
Rnf26	3.31879	3.0288	5.312	2.09327	4.24083	2.50008
Topors	2.26437	2.91289	2.04162	2.67831	4.54853	5.31458
Zfp12	4.12431	4.39562	3.61692	2.23076	5.31528	3.60153
Zfp532	3.21489	4.17126	3.0357	3.17927	5.1947	5.31619
U1	5.31702	0	0	0	0	0
Slc25a44	3.48833	3.16658	3.85335	4.38086	4.48876	5.31956
Smc5	4.61086	4.68647	4.87237	3.97751	3.48769	3.73969
Chd1l	5.3207	3.94613	4.6866	3.70588	2.66727	4.44437
Gm16023	1.20399	1.3918	1.72074	0.0686381	1.63448	2.78284
Fam168a	2.68916	4.05353	3.34963	4.7814	4.23627	4.24052
Fam189b	2.80739	3.99934	4.6946	1.22868	3.29582	5.32392
Mapk1ip1l	4.94067	4.37411	3.11191	4.00534	3.81139	3.48286
Eps8l2	1.87048	3.7558	3.77973	3.96236	3.55861	2.8204
Slc15a2	0.189785	0.865285	0.306903	0.824586	0.923517	1.97283
Ankrd27	4.45198	5.33	4.69152	3.6356	4.57881	5.27213
Slc11a2	3.87902	3.56739	4.73847	4.50317	4.21468	3.9315
Arl6ip6	3.07316	2.59494	4.32397	4.82317	3.49215	2.02902
Sars2	3.74348	2.67176	4.27148	2.72126	2.11079	2.81385
D14Abb1e	4.15695	4.09674	3.20146	2.56917	4.48868	4.7903
Cdca4	2.51762	2.25786	1.65562	5.33374	2.58921	3.66893
P2ry14	3.85788	2.38321	3.87423	3.0191	1.78685	1.23194
Tns3	3.1248	3.93392	2.27477	3.897	4.00442	3.37899
Gm10072	1.20742	1.21974	0.719609	0.435157	1.1064	2.16721
A930004D18Rik	1.459	0.94775	1.551	2.4009	5.33725	3.63722
Fam116b	3.51075	2.8534	5.33763	1.57908	2.51473	2.35492
Elac1	2.7532	3.34017	3.34056	1.92379	5.33951	4.07186
Phtf1	3.53731	4.91155	3.83163	3.37891	4.78096	4.04759
Zfpm1	2.87759	2.66666	2.53854	5.34577	4.01336	4.21203
6330416G13Rik	4.48609	3.48423	5.34819	1.9625	2.01272	2.21353
Gm20492	2.0223	0.803147	4.26493	0.859623	0	5.35136
Klf11	2.07431	2.32937	2.11183	3.92819	3.14362	3.86121
Pds5b	5.33101	4.37056	3.56607	3.95982	5.17792	5.35296
Pi4k2a	4.00664	4.8437	4.64107	5.35568	5.20154	4.45428
Amigo1	3.91221	4.36592	5.3463	3.43397	4.7969	5.01348
Cxadr	4.26327	3.12132	4.45827	5.01463	2.43835	1.84179
Slc39a3	4.60828	4.18494	4.79674	3.6212	4.47361	4.93573
Itpr2	2.55192	3.45785	2.65475	3.44276	1.96958	5.36282
Gstm6	0.9461	1.80412	1.19711	1.07805	5.36669	3.50609
2010321M09Rik	3.68194	4.22727	4.51772	3.07326	3.76213	3.9794
Gm12435	1.21601	2.6342	1.70963	4.4171	4.53987	4.21236
Stc2	3.84643	3.99522	4.04303	3.20277	3.44004	4.18875
Lpcat4	4.07195	4.46809	2.86347	2.30239	3.4817	4.91765
Cst6	2.78271	2.03879	3.37268	3.71171	1.34812	1.87897
Ccdc102a	3.80834	4.89426	4.49424	2.91023	4.67071	4.30277
Bambi	2.73251	4.14887	2.92703	5.37299	3.93746	4.48599
2810055F11Rik	3.09229	2.7597	4.87958	4.85896	4.70417	4.7241
Fzd4	2.09152	2.7893	2.61381	5.37818	2.59523	3.06107
D030016E14Rik	4.31136	5.15721	5.24058	4.41015	4.66955	4.1393
Dhx38	4.61486	3.64766	4.81075	4.01898	3.60066	3.62182
Fbxw9	3.58765	4.74137	4.17244	2.71424	2.68652	3.56139
Twistnb	5.38314	4.07377	3.87355	3.78367	2.6569	2.37786
Cdkal1	5.33186	4.58528	5.38524	4.0957	3.2441	3.13806
Eml3	5.2583	4.53874	4.74336	3.43671	5.38714	4.63276
Ap1g1	3.11017	4.81274	5.38846	4.64351	3.07299	4.40466
Wdfy3	1.62209	2.7646	2.80145	1.68072	3.22006	3.89767
Capn10	2.93985	2.06606	1.93295	3.50052	3.42554	5.3897
Itga8	1.74062	3.83731	1.05964	0.981568	3.18881	3.61411
Snx24	2.30513	4.93925	2.7895	5.02276	5.09818	5.39038
Gm7335	0	2.40621	0	0.895528	0	1.60319
Mier2	3.53586	4.7091	4.45086	5.39944	3.92232	3.7973
Wwc2	2.92013	3.38907	3.32825	5.19403	3.2631	4.2612
9930104L06Rik	2.48798	2.28537	2.99782	2.36101	3.18672	4.05149
Arhgap24	1.62604	2.48082	2.29715	5.40235	4.3328	5.28479
Gemin6	4.63399	3.98746	4.61484	4.34992	3.88705	3.81978
Wrb	5.02082	5.20308	5.40449	3.6965	2.96742	3.90797
Dmkn	1.38244	3.594	1.37889	1.00055	4.02454	3.15998
Rpl27-ps3	3.6309	2.35963	2.78444	2.80617	2.85383	3.14444
Minpp1	3.79565	4.25626	3.29603	5.40972	3.78033	5.04167
Trit1	3.66819	2.71857	3.73218	2.69565	2.64835	5.41313
Tgfbr1	3.59002	4.60426	2.709	4.73531	2.46736	3.11923
Enpp4	3.90727	4.06166	3.60424	5.41771	3.72168	3.71513
Fhad1	0.315974	1.48743	1.33594	0.596605	2.47753	4.0325
Maf	5.42179	4.09232	3.24447	3.32696	2.40492	2.79551
Plekhg3	2.83994	3.17307	2.7417	2.55881	5.42225	5.00998
Cercam	2.71852	2.66908	1.40893	1.94732	2.2447	1.81839
Ntng2	1.24127	1.48861	1.45004	4.83771	2.93735	2.87659
C85492	3.65257	3.82431	5.42704	3.74048	4.71	3.8222
Fam63b	2.60228	3.61615	2.53284	5.42803	3.62646	3.69674
Rrm2b	1.99086	2.11066	2.41826	4.40246	3.29995	4.03998
Agxt2l2	3.69021	4.0013	4.15668	4.86019	3.81536	5.22069
C2cd2	4.79865	5.30689	5.43308	2.74376	4.00808	4.01543
Gcc1	2.62841	3.15847	1.98981	3.09131	1.90102	5.43633
Tmem191c	2.7322	2.75455	4.46726	2.24347	3.32589	5.43817
1110028C15Rik	4.10266	3.75277	4.11457	5.0044	3.5812	3.72048
Htra4	2.5949	4.43543	1.81233	2.94138	4.54042	5.44013
Fam110a	5.44023	3.08651	3.55095	2.53253	3.5694	3.01495
Gm6710	5.44397	0.106376	1.90952	0.585681	1.51218	0.479416
Slc35b3	5.10431	4.82072	4.18749	2.47961	5.44456	4.79621
Itfg2	3.33093	4.05882	3.72763	2.69497	5.44698	4.0141
Fbxo28	4.257	4.60948	4.99202	4.07347	4.12615	4.42508
Tmem171	1.59497	1.11782	1.71479	3.35	0.506978	0.893767
Gm1614	0.446664	0.912293	0.672835	5.45181	0.793043	0.47278
Hcfc2	3.92824	4.29963	3.55815	4.39988	3.7929	3.65507
Zfp580	3.00263	3.97492	3.23647	4.42461	4.97569	4.34352
Cdk1	1.72461	1.69987	0.685756	2.55675	1.38781	1.07217
Rpl35a-ps2	5.45364	1.94412	2.29412	0.693608	2.20434	2.15894
Clec4a2	1.89246	2.6435	4.42754	3.752	5.45442	3.494
Nckap1l	5.45721	5.01587	3.43722	3.50435	3.01145	2.88665
C730034F03Rik	1.62983	0.900168	1.37774	1.57652	1.97603	1.83461
Clcnkb	4.79324	3.49931	4.63588	1.46807	3.87299	4.12429
Sema6a	5.46011	4.41972	4.77007	3.68038	4.91918	3.71212
Zdhhc8	4.12548	4.50181	4.36366	4.0317	4.18767	4.32589
Zfp746	3.33771	3.31389	3.04285	2.17248	4.59348	4.14007
Stx17	2.95567	3.06607	3.95319	5.46112	4.03199	3.34445
Neo1	3.60991	4.41525	4.73098	5.45614	5.25887	4.6771
Slc2a4rg-ps	4.40943	4.73849	5.47001	0.248072	2.87325	2.91703
Pskh1	3.3583	4.30538	4.92862	4.80848	4.42532	4.1471
Atp13a2	5.46839	5.28446	5.1698	3.68575	4.79147	5.37217
Gm11423	3.40221	3.00016	4.78846	2.86694	1.84515	3.5767
Zfp426	3.42337	5.47275	4.70219	3.23048	3.98278	3.93723
1200014J11Rik	4.51646	3.89381	4.19745	5.43442	5.41928	4.74039
Ate1	3.14632	3.68455	2.63709	5.12674	3.83624	3.67185
Inpp4b	0.957658	0.796798	0.586608	5.47641	0.809256	0.549147
Emr1	4.61067	5.12708	3.49046	5.47757	2.4595	3.00323
Dpp4	1.56216	0.972907	0.623946	0.627166	4.28244	5.47964
Dem1	4.78731	5.48019	2.52115	3.83757	2.62224	3.68776
C030046E11Rik	2.40633	2.99943	2.60573	3.27241	5.14242	4.79772
Scaf11	4.07675	4.33964	4.08443	4.68545	5.32319	5.11683
Dolpp1	3.56006	3.71623	4.16321	2.70623	4.61185	5.48507
Gm9816	2.97091	3.11416	2.80623	5.48841	2.54239	4.00479
A530017D24Rik	3.47226	3.63447	3.35817	1.82735	3.32221	4.03466
Abca3	4.89211	5.4893	4.82677	2.70581	4.93819	5.17301
1600021P15Rik	4.71881	3.77292	5.49199	2.78957	1.58734	1.68696
Mecp2	3.61074	3.16093	3.98925	4.2239	4.48548	4.71948
Tmem161b	3.51221	2.99103	3.9198	3.10901	2.54353	2.7211
Zfp275	1.83346	2.88636	2.61441	1.58384	2.95624	3.04449
Scaf8	4.4852	5.01036	4.24168	4.45243	4.37331	4.22205
Wdfy1	2.75065	2.97331	3.43063	1.37124	2.12343	2.53914
Tada1	5.50268	4.18795	2.97106	3.88649	3.23151	3.34808
Npc1	4.83196	5.07156	5.50472	3.6385	4.99802	4.37847
Tdg	2.15165	2.44596	2.59904	4.50397	3.31594	3.8488
Wdr24	4.31643	3.87535	5.50851	2.73552	3.17708	2.48148
Zfp160	2.73138	2.92585	2.00814	2.13033	3.03312	3.50113
2310028H24Rik	3.24405	3.80472	3.40232	4.98366	5.37001	5.4434
Ift172	4.82048	4.81695	5.51412	3.2021	3.90255	4.07821
Jag2	3.85231	3.69037	5.51456	5.06139	2.87646	2.42182
Tmem37	5.5165	3.6729	2.96546	2.89665	3.33161	3.263
Pogz	3.09471	3.37502	4.88797	1.91063	3.66182	3.02187
Car5b	0.806482	0.949826	0.781971	0.354634	4.44809	3.67947
Pfkfb3	2.74968	3.3874	2.02214	2.58073	5.30019	5.52185
Scly	4.86094	4.43691	5.52497	5.19498	3.20007	4.15896
Six5	4.20036	5.52655	4.32764	1.77183	4.71271	4.95504
Polr1a	3.5756	3.91173	5.52713	3.78517	4.13255	3.55004
Lad1	0.773671	0.793753	0.135966	0.383676	5.5045	5.52762
Akt3	4.18548	4.56988	4.68999	5.44628	5.53176	4.91385
Rcbtb1	5.53182	4.49927	4.18376	4.87806	3.61554	3.37355
Xrcc6bp1	4.84185	3.85921	5.53183	4.81726	2.80607	2.86608
1810034E14Rik	3.9941	3.49432	5.53405	3.74003	3.25304	3.43112
Ncf1	5.53421	4.67943	4.41748	3.79717	3.60708	4.23279
Rsrc1	3.96183	3.76273	3.62955	4.19472	5.49074	5.53749
Nufip2	3.06665	3.19971	2.52567	5.53815	1.94146	2.2472
Zbtb16	1.15673	1.02087	0.929304	0.796074	0.773876	1.20493
Fzd7	1.32727	2.74447	0.771875	1.63382	5.5395	4.94108
Rabl2	4.28703	4.90633	4.373	2.65211	5.03064	4.90064
Tmem131	5.54258	5.37072	5.20163	3.78405	4.44272	4.38123
AW209491	4.07956	4.22827	3.70715	5.28691	2.25821	2.63298
Ramp1	4.60875	3.58508	3.81696	2.80184	4.76285	5.11088
2310030G06Rik	3.02786	4.46643	2.55418	3.38312	4.48771	5.49411
Fbxo21	2.98407	3.2181	2.42173	4.7644	4.48349	5.16153
Gm7120	1.84441	2.39347	1.70046	5.54918	0.870912	1.06629
Dbr1	4.07063	3.23406	2.76852	2.72428	2.98227	4.52252
Nup188	4.7755	3.53358	4.27621	2.40473	4.92844	4.18341
Suox	3.18389	3.36081	2.76825	5.55598	4.07476	3.99085
Slc46a1	1.16489	1.75983	1.73065	2.72153	3.19648	1.82287
Pafah2	3.41269	3.98204	5.5623	2.6963	2.80694	2.6852
Reep4	3.62178	4.57664	3.24035	2.79912	3.91415	4.7048
Gm12174	4.5666	1.98911	4.14214	1.50281	3.82083	4.8336
Lrig1	3.72198	4.31688	3.46112	4.82972	4.93222	5.5739
Pld1	5.34397	5.57432	3.72563	2.41227	4.98586	4.6014
Klf3	1.78577	2.6785	1.3188	4.05123	2.85787	3.47098
Nek8	3.70824	3.18575	5.09209	2.23422	4.71894	5.41674
Ints7	3.34835	4.06966	4.61277	1.96777	4.49295	4.42421
Ranbp2	3.31587	4.328	3.24424	5.57199	3.62546	3.16083
Gm17491	4.69581	4.06892	5.58168	0.653261	3.22948	3.20812
Btbd3	4.32457	4.3917	3.17787	4.1827	3.51543	3.5034
Phactr4	2.66793	3.18592	2.4514	3.93967	2.93537	4.268
Rbm12b	3.01216	3.40618	3.95789	2.40899	4.82469	4.5758
Cdc27	3.56416	4.03448	2.54179	3.62702	3.21921	2.51504
Nts	2.3094	3.0083	1.16887	1.49212	4.59232	4.10664
Twist1	3.24458	3.9415	2.14666	2.92061	4.74409	4.37703
Ubqln2	5.59211	4.41874	3.91069	4.16291	3.25662	3.40423
Gm15675	4.12306	5.59246	3.48777	0.762007	2.40553	1.73183
Ifit2	2.86021	3.2991	2.62256	5.01118	4.75761	4.73861
Sh3pxd2a	3.20368	3.58896	3.15665	4.73048	4.23916	4.42427
Rgag4	2.46969	4.7659	1.98162	2.39476	1.89665	5.59738
Sestd1	2.91861	3.63244	2.71017	3.50598	4.90429	5.60089
Zfp191	4.26069	4.72006	4.48125	5.0264	3.64414	3.25064
Ccdc62	3.51762	3.27109	3.53023	1.99704	3.2033	5.60425
Foxp4	2.0884	2.81494	2.9666	2.4271	4.40996	5.60462
Tle1	4.49373	5.60715	3.60711	3.16843	4.99715	4.42135
Gm13194	0.808556	2.56891	1.13677	2.06217	4.36914	2.5675
Agps	4.10101	3.07068	4.33724	4.52214	3.24897	1.90407
Glipr1	3.0217	5.61178	4.67772	3.31172	2.84539	2.66174
Wdr34	3.32187	3.09883	3.25815	3.32078	4.09826	3.54389
Rhou	3.8314	5.61312	3.91038	2.82304	4.72353	3.99527
Wdr91	4.60216	3.42796	3.92612	2.58989	4.59059	3.13638
Slc9a6	3.62018	3.80229	3.23157	5.61427	1.3248	1.54088
Mafb	4.54341	3.90017	3.17402	3.28676	5.58114	5.61554
Ube4a	3.85166	5.61805	3.97029	3.83637	4.68717	4.81415
Ttll5	2.87061	3.92109	3.38511	2.6427	2.99853	4.16769
Prrc1	4.1847	4.53536	3.95892	5.619	5.17764	4.59496
Slc43a1	1.4111	2.70935	1.81672	0.681324	4.2451	4.25537
Ganc	3.64676	3.80636	4.58866	2.90705	3.76831	4.53012
Vhl	4.89638	5.37861	5.51695	5.61998	5.09515	3.16106
Zfp617	3.60685	4.23162	4.23358	5.62628	3.14717	2.34668
Zdhhc20	4.79415	4.68449	3.63719	3.72197	4.55551	3.77233
Gm17447	4.26156	5.63055	2.28577	4.53078	3.11808	3.02373
Dcaf4	3.82962	4.10647	4.50926	3.25573	2.79367	4.30689
Rpl21-ps11	3.04909	1.07638	4.28681	1.15207	3.29523	3.94456
RP24-399B3.3	1.08363	3.44288	3.04703	2.76373	1.17111	2.29399
5830418K08Rik	5.63754	4.63653	3.38597	2.03331	3.08678	3.07195
Alg11	1.45645	2.00677	1.1467	1.6014	5.63778	2.66681
Pdk3	1.88144	3.36291	3.30855	1.59262	3.04438	3.48274
Brpf1	3.71319	4.47274	5.05248	3.19548	3.7289	4.73122
H2afy2	3.75509	3.46077	2.60816	3.58007	3.91226	3.34087
Zfp954	5.30557	5.64522	5.20741	3.6556	4.32739	4.82107
Vrk2	4.22742	4.6525	4.00566	3.39515	3.42729	5.6459
Fnbp1l	4.33959	4.32662	3.90578	4.50735	3.13965	3.39286
Gm16124	3.72973	3.87402	5.64725	3.1708	1.86038	0.911032
Gcat	5.11474	2.97263	4.6186	1.94495	3.86485	2.55285
Nlrp10	1.4098	1.48748	1.36083	5.65278	1.45539	1.44769
Snora70	0	0	0	0	0	0
Tti1	3.20564	3.08671	3.30152	5.65323	2.91957	3.92651
Gm6843	2.41479	1.91804	1.13168	1.71076	5.65441	2.98198
Adcy5	3.29054	3.89422	3.82736	5.56115	5.6556	5.02158
Sp1	3.70331	5.65601	3.01347	4.22141	3.79636	4.00807
Dlg3	4.82322	5.34789	4.63628	2.13536	5.49331	5.65701
Pigf	5.40491	5.55322	5.65709	3.55089	3.27446	5.33782
Adpgk	3.96576	5.57544	5.07379	3.37147	5.6574	4.91124
Aste1	2.92129	3.0931	3.7611	2.71697	3.51903	4.90247
Tmem62	4.44686	5.54844	5.66357	3.03417	3.35262	3.18796
Ankrd13b	4.15447	4.38662	5.66431	2.97765	3.71702	3.89049
Abcc8	2.61331	2.66238	2.94535	2.73841	5.5367	5.66458
Tec	5.2603	5.036	4.75405	4.70591	4.96699	4.46214
Atp10d	4.96585	5.47791	4.87569	2.94785	3.40705	3.21731
Ifi47	4.95547	4.94582	3.65453	3.95594	3.59337	3.51936
7SK	0	0	0	0	0	0
Kdm4a	2.68182	3.73052	2.26749	4.4027	4.5856	3.98454
Mthfd2	2.00628	3.30096	2.4849	1.98121	3.14911	2.73033
Pip5k1b	1.44185	1.62044	1.59726	5.67596	3.28072	2.88007
Ppp4r2	3.49482	4.13366	2.99433	5.18023	5.68084	5.53623
Arl6	2.87219	4.76377	3.35022	5.34946	5.47777	5.68233
Wdr46	3.95319	3.98672	5.68282	3.62511	3.40826	3.90225
Lrrn4cl	4.15526	4.65067	3.23966	5.68421	4.98059	3.59854
Patl1	2.28246	3.09266	2.29663	4.14717	4.44976	3.71862
Zkscan6	3.43599	3.4892	3.54667	2.58832	5.68759	4.78786
Syde2	1.10375	1.3083	1.26531	0.880603	5.689	5.03262
Mesdc1	4.21916	4.37033	3.78112	5.05521	3.01318	3.63014
Slc30a1	3.10352	2.73427	2.53274	3.69957	2.56374	1.98232
Trip4	5.69426	4.52115	3.60506	4.79667	3.6936	5.3921
Rab2b	2.89524	3.36892	3.5969	5.42133	3.92408	5.04841
Ms4a6c	5.69735	5.09101	3.23484	4.70384	3.84837	4.51054
Aldh1a2	4.58017	4.7467	3.25037	5.63674	4.52563	3.64752
Nup35	2.98317	3.12008	3.18843	5.25291	5.22404	2.67956
Coro2b	4.17372	4.81288	2.93294	2.98473	2.88136	4.0123
C1qtnf4	5.70571	3.02132	5.69667	1.96963	3.93214	4.11374
Snx32	3.04411	3.70088	4.54184	3.11608	5.70688	5.32633
Fmnl2	3.931	4.41798	2.97073	4.18424	3.8666	3.72969
Skil	2.47231	3.5754	1.70779	4.70048	4.23484	3.93876
Rab30	5.7123	3.56533	4.36447	3.62011	2.2966	2.37239
2610301B20Rik	4.51968	5.22587	4.03744	4.71436	2.72259	4.2637
Apoa1	0.540116	0.171603	0.455619	0.0918351	0.486356	2.14034
Dido1	2.26957	2.70084	2.19721	2.7175	4.7361	4.32803
Otud7b	4.54106	4.41814	4.93406	4.55331	5.11845	5.19416
Ptrh1	3.11036	3.70885	5.3701	2.78109	3.45391	4.76846
Il16	5.25118	5.72402	4.31358	4.01048	5.07079	4.1206
Frs3	1.48763	1.96051	1.91757	3.11546	3.44861	2.48416
AC120136.3	3.61009	5.73498	0	0	0	0
Kdm1b	2.82037	2.93804	1.63555	3.91955	1.8882	2.3888
Mageh1	4.13715	5.73573	3.06691	4.73219	4.95889	4.29943
Cox6b2	1.29041	2.25491	3.62845	0.438813	4.46265	5.73661
Hvcn1	1.50963	2.94583	2.13109	2.47047	2.55026	2.8347
Gm16589	2.82035	1.70432	3.60503	3.64833	2.59175	4.84812
2310001H17Rik	5.68574	4.50178	5.73779	4.32348	1.77403	2.4043
Ass1	3.61267	5.73901	3.87221	4.81168	4.95026	4.65241
Mad1l1	4.39272	3.21173	3.08402	3.06536	5.07338	3.60201
Gm10713	2.00272	2.12098	3.75424	2.27013	2.88585	2.82642
Gm16062	3.23461	2.72968	4.63735	1.01018	3.48146	4.37551
Marcksl1-ps4	1.92832	1.53165	2.71109	0	0	5.10267
Gm5045	2.3858	2.10557	1.86348	3.0424	5.58652	3.36706
Erf	2.58672	3.56235	2.60315	5.74648	4.60943	4.81306
BC017158	3.94975	4.30115	4.4528	2.09974	4.81843	5.7467
Brms1l	5.2806	5.39191	5.07863	5.52786	4.71511	3.34253
Zfp335	4.32744	4.94594	5.74981	1.57684	2.49852	2.39258
Baz2a	3.99949	3.70327	4.225	3.00565	5.05102	5.27505
Ripply3	3.72294	3.22592	3.52119	3.33767	5.41341	4.44215
Trmt61b	5.75253	3.30476	4.88851	3.2062	3.44688	2.49042
Mapk6	2.56307	2.89351	1.7586	5.07165	3.31507	2.73787
Usp46	2.39332	2.83538	2.9637	5.75987	3.20028	2.46885
Clcn3	3.13402	3.452	2.90564	5.4223	5.76093	4.99623
Gm15860	2.75512	3.15755	5.76141	1.54904	3.98598	2.60269
Gm14492	5.31507	4.45975	5.24593	2.5004	4.79156	5.76156
Spsb4	2.82918	3.37141	2.40782	5.32269	3.62151	3.38925
5730419I09Rik	4.68153	4.50869	4.95618	2.65022	3.45987	3.95809
Gm6195	2.27717	2.26091	0.800385	2.90388	0.615249	0.602578
Gpr157	3.13578	3.03899	4.40869	5.76765	1.83299	1.85787
Rhod	4.41164	3.40232	2.65819	5.33277	4.08667	5.76768
Bst1	1.46572	3.82971	1.65543	1.183	5.7704	4.61382
Aff1	3.0027	3.3292	3.41446	3.78455	4.03834	4.10775
Thtpa	2.38459	2.17582	3.38977	5.1308	3.22037	3.19649
1110054O05Rik	4.94087	4.94623	5.40866	5.17052	4.48222	3.64977
Arhgap9	3.6339	3.59686	4.55881	5.13304	3.08139	3.60967
Snora23	0	3.26385	5.77716	3.49335	0	0
Fam46a	5.77722	5.42804	5.0076	4.75209	3.73879	3.67983
Arap2	5.17162	4.69024	5.27509	4.19059	2.67778	2.88208
Etnk1	3.98593	5.724	4.18265	5.27935	5.19733	5.77817
Gm15605	2.90102	3.54834	3.98704	2.89881	1.98823	1.672
Ralgapb	4.18181	4.61909	4.99958	4.08579	5.18546	4.48185
Irf8	3.39355	3.78141	3.08041	4.53876	5.06447	3.44839
Gas2	3.53063	3.2625	3.13216	4.99722	3.52603	1.87628
Igkv4-58	0	0.758705	0	0	5.16155	4.0442
Tnfsf10	3.18994	3.83175	2.37515	2.15432	5.53813	5.78171
Zfp61	3.39923	5.02716	5.42488	0.965951	5.784	5.04078
Smad2	3.96346	3.90154	2.76237	5.78497	5.45865	4.22595
Isg20l2	3.34225	4.11483	3.14831	4.54622	4.76791	4.45531
Rasgef1b	3.73971	5.33497	2.86041	3.43061	5.19984	5.78582
Gfra4	3.78643	3.00405	4.07893	2.575	3.53611	3.04532
Prickle4	2.45494	2.90635	3.42325	1.76167	3.23051	2.36901
Scarna10	5.78981	0.574871	2.03504	0.615589	0	0
Fkbp14	3.74193	5.79084	5.40071	5.05423	3.56514	4.8658
Bbc3	3.32105	2.556	3.16446	2.9253	1.71782	2.52273
Evc2	2.60806	4.27804	2.9338	1.52911	5.80106	5.74938
Lrrc61	3.99684	3.54841	3.22479	4.74086	5.55283	5.80294
Gosr1	3.52075	3.37328	3.03184	5.80637	4.8989	5.24055
Gm15487	1.37023	1.36042	0	2.03875	2.59185	1.81307
Zfp825	5.80677	4.72756	3.46966	3.82585	3.29465	0.768286
Gm14207	5.59483	4.44019	3.67245	3.0151	3.11912	3.15741
Zfp623	5.80795	5.40312	5.70471	4.76849	3.82627	4.50538
Pgm1	3.538	3.43314	2.54648	4.6027	4.53796	5.81175
Tln2	4.73752	4.59715	5.81337	4.0883	3.22634	3.45521
Zfp52	4.34205	3.5212	3.75669	4.46577	1.41105	1.54269
Cyp2j6	5.81425	4.97506	5.20191	4.31384	5.48388	4.95134
Ctdspl	3.09546	3.87017	2.88212	2.88586	4.7854	5.43766
Gnpnat1	3.85413	4.09154	2.65722	5.70247	2.92369	2.7458
Ado	5.57575	5.10234	4.38156	5.29891	3.20768	2.6255
Mis12	5.13754	4.28473	4.87555	4.75522	3.71905	4.1537
Apobec3	4.32771	5.04083	5.36332	3.83281	5.53194	5.82203
Rpgrip1l	1.36057	0.703133	0.624243	0.516642	1.92975	0.321622
Ptpn23	3.71354	3.90964	4.18663	2.35289	3.82401	3.46714
Zc3h13	2.99311	3.56609	3.27297	2.81445	4.2803	4.30415
Pppde1	3.8309	3.72107	2.59566	5.82695	2.74348	2.46713
Gm10031	3.48775	4.61713	5.13703	5.083	2.69236	3.16429
Ankle2	5.27112	4.8991	5.74007	5.47193	4.76653	5.40848
Grpel2	5.73248	5.31834	5.31793	5.23294	3.55465	4.00366
Prdm4	3.67969	4.34565	3.34851	4.52775	4.36918	3.5361
Ccdc134	4.96876	5.04519	5.83346	1.65482	4.20621	2.48244
Elf1	2.20943	2.96543	1.89249	5.07339	5.79159	5.83359
Man2a1	4.50805	5.83459	4.16132	3.06303	4.55232	5.165
Lifr	4.6866	5.83514	4.17777	3.34529	5.79358	4.77806
Papd4	5.5446	5.04538	4.91938	4.94253	1.86165	3.36174
BC022687	1.52281	1.75177	1.69801	2.00888	3.74549	5.83601
Spry2	4.92016	2.54212	3.08933	3.73613	5.0076	5.20784
Man2a2	2.31973	3.13968	3.2092	3.64444	3.93096	3.88929
Gm11585	1.71783	2.9245	1.72684	5.8416	2.91736	1.29948
Nudt16	4.03656	4.17315	4.68424	5.82837	4.43167	4.47604
Psph	3.70836	3.74813	4.27341	3.15771	5.2727	4.0356
Slc5a6	2.81435	2.7845	3.4321	1.65584	2.09539	3.36393
Mlh3	3.37403	2.88851	2.88476	2.66467	4.33046	4.65393
2610005L07Rik	1.70907	1.61999	2.30693	1.83601	2.36925	2.57237
Tmcc1	4.24475	3.41333	2.74028	5.84973	4.9355	5.37605
Zfp238	2.58031	2.96966	1.77507	4.54673	4.09382	4.14027
Prrt1	3.75895	3.64454	3.63242	0.791988	5.34136	5.8528
2610027L16Rik	5.85532	4.50467	5.44642	3.93059	3.69334	3.46151
Gm11510	1.19007	1.89057	5.85611	0	0.643124	2.51934
Rab4a	3.32667	2.3208	2.91034	1.92432	2.39709	4.7693
Plagl1	2.02393	5.09867	0.549941	0.274157	5.86283	5.70707
Boc	2.74523	3.70179	2.33371	2.8585	4.78374	4.82038
Ints3	5.76933	5.21656	5.86466	4.93852	5.14594	5.0034
Riok1	4.01146	4.34207	3.7599	3.51062	5.56788	4.8288
Cbwd1	2.60768	3.83792	2.1566	5.86827	2.65242	4.14023
Erap1	4.92806	4.77708	4.35508	5.66217	4.47809	4.06651
Faf2	3.98345	4.78012	3.52499	5.42603	5.53203	5.55756
Itch	4.59212	4.73111	2.83538	4.67295	4.37869	4.62925
BC030336	3.13986	3.40225	2.31621	3.46024	3.35143	2.89263
Mtcp1	1.53663	2.66736	1.42683	1.31953	5.85544	4.74135
Meox2	4.73221	3.82355	3.81409	5.87851	2.33667	2.24537
Dhx33	2.78932	3.40123	3.3531	1.8431	3.26092	3.57627
C5ar1	5.88044	4.54442	3.55113	4.09331	2.81502	3.59252
Igkv6-23	0	0.983173	0	0.526154	4.01317	3.27544
Gm9392	2.79916	3.07503	3.22323	4.51707	3.50328	3.8666
Lpcat1	4.64534	5.26904	5.50489	3.61797	5.80009	5.17424
Gabpb2	3.59604	3.79811	4.27914	2.80386	3.26796	3.53055
Gm15452	3.39504	0	0	1.44314	0	0
Pter	2.44799	2.94043	3.05724	5.88765	3.42744	2.74074
Poc1a	4.05159	2.71619	5.8905	2.65302	2.83317	2.03746
Mfhas1	5.89148	4.40824	5.70439	4.99286	3.6802	3.41162
Dync2li1	3.28757	4.26722	2.70562	5.11263	5.89272	4.83776
Etv5	4.0799	2.86051	3.29295	5.65191	2.66735	3.22554
Gm16008	1.79669	1.42709	5.89403	0.635002	4.63099	1.57407
Sash1	3.72284	4.42018	3.00642	4.50102	5.52692	5.75397
Taf6l	3.17251	1.34668	2.36804	1.57938	2.26806	1.67571
Snora73a	1.95242	2.61346	0	5.33359	4.09241	0.998685
Mr1	1.36455	3.93281	1.91846	4.60709	5.26679	5.90112
Nol8	3.5172	2.8644	3.34879	4.29593	3.8733	3.48722
Klhdc10	4.03648	4.51177	4.21524	5.90267	4.62673	4.50066
Tbc1d2b	3.2985	3.69089	3.14264	3.58345	4.9841	4.3458
Wdr92	4.04773	4.00886	4.42605	5.90529	2.91571	3.22649
D630003M21Rik	5.38443	4.52724	5.75548	5.89719	3.30273	3.82518
Gm11266	3.7873	4.54575	5.08806	1.93185	5.36642	3.65241
Gm10435	2.4873	3.07656	5.91237	1.37799	2.84186	3.95445
Gm15190	0	0	0	0	1.2076	5.91342
Zdhhc12	5.23218	3.19129	4.46619	4.3466	5.92258	5.00087
5830417I10Rik	4.4243	4.37875	5.9245	2.65473	3.73473	4.0806
Fhod1	3.76697	3.55705	5.11086	2.38956	5.08585	5.14329
Porcn	3.36775	4.15784	4.28755	2.24911	4.90981	5.18982
Gm17678	1.63303	5.18841	4.59187	0	0	0
Pigv	2.28595	3.35161	5.93259	2.46313	3.26147	3.4449
Slc33a1	3.55813	3.97411	2.65675	4.871	2.83551	1.87294
Aldob	0.991723	0.630173	1.46401	0.303243	0.911014	0.892252
Cox4nb	4.9804	4.54478	5.26497	4.39572	5.52631	5.93553
Aldh18a1	3.20703	4.36467	2.79184	5.93568	3.18398	3.61097
Aim2	2.80376	2.44848	2.79122	1.36672	4.44678	5.30903
Stard13	2.92817	3.52854	2.65974	3.74973	5.44723	4.63058
S1pr3	3.96947	5.93882	5.34458	4.55306	4.67578	4.33495
Gm16012	2.34749	2.61042	5.94073	0	0	0
Cstf1	4.70964	3.47394	4.28098	4.44775	3.41041	5.44977
Map3k14	1.64044	1.99785	2.17894	1.95522	1.61028	1.82581
Ubxn8	3.86121	3.75356	3.36857	3.99287	5.10901	5.63211
Scrn1	3.49344	4.4955	3.29265	3.66678	5.94633	5.80369
Plxnb1	3.54607	3.71861	5.9495	1.0565	2.19983	2.2339
Zdhhc17	3.47805	4.55497	2.91591	3.63111	5.77248	5.08535
Gm12357	0.979316	0.376956	2.00169	0.941633	0.530984	2.06218
Ighv1-19	0	0	0	0	0	0.650748
Ccdc66	4.15944	5.39917	4.76825	4.06992	4.81744	5.12859
Rassf2	3.30005	3.96332	2.73766	3.03753	3.8741	4.2957
Ccdc77	4.76439	4.57313	5.75979	2.17333	4.91505	4.3287
Wdr36	5.71009	4.88531	5.95717	5.81083	3.44438	4.32135
Zbtb38	3.9992	3.54161	2.77598	3.89562	3.31154	4.78273
Cox15	1.51908	2.01678	4.3286	4.45885	2.66453	2.65108
Tpsb2	1.12603	1.21963	0.28784	0.696208	4.86772	5.95934
St3gal2	5.96122	5.56954	4.91408	5.88823	5.58503	4.44862
Gstm4	4.60236	5.36472	5.37816	5.58996	4.32793	3.54288
Evi5l	5.67902	5.53974	5.35681	4.54997	4.41545	4.34525
Mnda	2.0487	3.64902	2.44392	5.96398	1.67734	2.10279
Rnf2	3.53263	3.94348	2.05825	5.95238	3.50826	4.58134
Tppp	2.63096	3.37575	2.45735	1.81438	5.96508	5.43327
Phf2	2.20471	3.06456	2.09978	3.94514	4.9191	5.96578
Gm17275	2.91768	2.82243	3.54265	1.56565	2.81287	3.42503
Pik3c3	4.71177	4.30042	4.12523	4.90014	4.22952	5.95937
Zfyve9	3.70916	3.77724	3.36576	5.97612	3.6526	3.7422
Klraq1	3.89702	4.50899	3.58073	3.33911	4.24477	5.9762
Chst14	3.21932	4.59127	2.83115	3.76146	5.97916	4.56653
Btbd10	4.75208	4.63039	4.02935	5.97969	3.23256	4.86344
Arhgef11	2.12575	3.32422	3.16644	3.79906	4.29895	4.29448
Tnfrsf1b	3.65609	4.40538	3.32191	5.98382	3.8706	4.3174
Itpripl1	5.98494	4.2852	5.50559	3.77547	3.46916	4.07564
Impa2	3.63771	2.93837	2.34048	3.72157	2.86524	3.71989
Rufy2	1.82769	3.51694	1.45881	1.88787	3.73056	2.97057
Gtpbp1	3.37158	3.97238	3.59466	5.85207	5.25307	5.35285
Rasgrp4	1.34535	2.50517	1.68821	0.556793	0.836502	1.95175
Zfp40	4.65041	2.76343	4.91095	2.16828	2.19869	4.00392
Igkv15-103	0	0.491587	0	0	2.67545	2.62035
Polr3k	5.99378	5.28111	5.66395	5.15126	4.38922	4.12549
Odf2l	2.02665	2.76908	2.26353	2.8532	4.05079	4.80935
Atp2b1	3.4398	3.88694	3.10242	5.18653	5.05016	4.38284
Prkd3	4.54947	5.99705	4.12581	5.60331	5.10969	4.81144
Ovol1	4.36698	2.99204	5.99907	1.70041	3.31447	3.56377
Suz12	2.76627	3.39592	1.66834	3.87778	3.29427	3.03867
Cep120	4.70829	5.51121	4.29689	5.61384	6.00373	5.93149
Prr15	2.13657	4.18203	2.14562	1.16768	5.52522	5.2499
Shroom3	2.46949	2.54905	3.52086	3.97655	3.08407	4.71795
Tmem45b	0.459643	0.938802	0.46159	0	4.11591	3.54463
Zfp958	4.42692	5.60218	5.38003	4.14625	1.21635	1.50897
Gm15743	0	0	0	0	0	1.75083
BC018242	4.7201	4.36906	6.0091	1.16907	2.45015	2.98978
Nckipsd	5.16289	4.17919	6.01037	3.38276	2.73653	3.13267
Ppp1r1a	1.07007	1.63451	0.810087	0.34989	5.07061	6.01169
Gins2	1.95955	2.31702	2.25228	1.79035	3.3509	1.9608
5530601H04Rik	4.00735	4.49673	5.98637	3.15225	3.14897	5.05909
Dcp1b	5.38689	5.31618	6.02223	2.2383	5.68371	3.47753
A930015D03Rik	4.04136	4.0253	1.75684	2.64379	3.27314	6.02409
Tmem110	3.28008	4.93973	4.12004	3.36489	5.36156	5.10735
Rab33b	5.49403	4.67727	4.95033	4.6191	4.88781	4.43373
Trib3	5.98332	4.54096	6.02754	2.42887	3.948	4.53917
Slc37a3	5.14507	5.69399	4.54965	4.78127	5.53525	4.16451
Msx1	4.72332	3.99905	3.06492	4.10375	3.64615	4.99949
Gm6807	1.70548	0.729424	1.66	2.00755	2.55206	3.74925
Gimap3	0.511334	1.11691	0.179725	0.652061	1.51968	2.02962
Gnl3l	3.00831	3.24726	2.44	6.0375	2.74894	3.49345
AI467606	1.52015	2.53979	2.28462	1.78254	2.71923	1.60903
Kifc2	3.60944	3.74361	6.03923	0.684716	3.77187	3.97836
Mreg	1.41334	1.80863	1.93186	6.04107	1.782	1.99463
Alkbh2	6.04313	5.44892	4.35676	2.7726	2.79083	4.23671
Trappc8	3.65875	4.09312	2.93167	5.43496	2.91411	2.41249
Fhl3	5.53766	3.37219	4.84436	6.04365	3.9898	3.58199
Tom1l1	3.27666	3.40127	3.41971	5.57355	6.04435	3.99502
Pinx1	3.60177	4.04251	3.52267	2.39636	4.90797	5.38704
E130203B14Rik	4.26838	4.79423	4.54664	6.04608	4.33375	4.83667
Nrf1	5.57798	5.45668	6.04635	4.28807	5.38342	5.54844
Tlr4	2.59938	2.85067	1.99961	5.23591	2.30757	2.20427
Gm5424	2.25578	3.10109	1.95167	6.04824	4.31317	3.67334
8430406I07Rik	3.82119	3.9684	3.80076	3.98867	4.84064	6.05041
Lrrc58	3.09317	4.10612	1.83582	5.29567	4.53427	3.71585
Wdr6	3.90733	4.56494	3.63025	4.14275	6.00961	5.42605
Cks2	3.30713	3.79429	1.03324	3.74871	2.97842	4.47285
Xylt2	5.81112	4.62539	6.05372	3.66005	4.0875	4.35066
Gprc5b	2.91875	4.35656	1.73824	5.55333	5.45651	5.48882
Zkscan17	6.05554	5.79311	5.57607	4.47237	4.53094	4.82058
1110020G09Rik	3.88294	2.85136	2.74405	6.01925	2.58887	2.91066
Adal	4.8735	4.10565	4.08943	3.33746	3.46786	3.61739
Nedd1	1.83543	2.31543	1.70768	6.05794	3.67549	3.57123
Lnx2	2.9348	3.49948	2.83732	4.99389	2.2155	2.55736
AF251705	3.97575	3.74771	4.62388	3.85868	3.78609	6.06024
Tmem120b	3.57368	2.98433	2.80122	2.23736	3.85025	3.7631
Arhgap44	3.62763	3.81115	3.44958	6.06535	4.57174	4.89531
Zfp944	5.54847	4.32175	4.65445	3.31713	2.53161	1.29052
Rsph3a	3.25927	3.20005	3.56402	5.96501	3.37561	5.12492
Kdm3b	5.21884	5.93498	4.89825	4.47547	5.6491	5.60882
Col18a1	4.04524	4.90839	3.40738	2.0351	5.93823	6.07097
Xlr4b	5.79769	2.63086	6.07228	1.39878	0.111127	0.0617471
Rnaseh1	3.52917	4.96877	3.82969	3.71739	2.78891	5.46295
Unk	3.79691	4.78309	5.08667	2.68338	5.2018	4.64818
2610101N10Rik	3.03094	3.75498	3.5528	3.33774	5.21154	5.08336
Pcp4	2.87143	1.30329	1.73016	0.348732	2.65991	6.07864
Wiz	2.61723	2.78247	2.54913	2.52651	3.64597	3.64872
Mtrf1	3.35965	2.88374	3.58067	6.08091	4.09936	2.29425
Taf3	2.35192	1.67605	2.20972	2.19793	2.02819	2.17145
Arntl	3.88398	3.9396	3.18139	6.08411	1.61309	0.965186
Pcdh1	5.43305	3.39105	4.80425	5.94697	4.60799	4.41606
Sdc1	2.86098	4.90754	2.26791	4.1286	6.08581	5.47663
Lox	2.17137	3.50784	1.80797	6.08698	2.32388	2.92312
Eya2	4.68993	3.39164	3.12142	6.08758	2.75721	3.95876
Gas8	3.82682	3.44125	2.43653	3.37634	3.90186	4.43252
Rnf144b	3.33773	3.07924	3.84737	3.40153	3.00222	3.02817
Irf5	4.93414	4.4503	5.95423	6.09565	4.35591	3.51157
Ebpl	5.75669	6.09665	6.07014	3.75208	2.38487	2.94509
Gm5555	2.10556	3.43287	3.27188	3.39163	4.67083	5.27843
A230056P14Rik	3.9868	2.26784	6.10125	0.482559	2.84889	2.32456
Gm14292	1.77415	1.69103	2.9932	6.03312	4.98516	3.00461
Gnptab	4.28542	5.13531	3.90658	5.67818	5.35592	4.92146
Ikbkg	4.88253	4.95045	5.71169	6.10344	3.78954	4.30351
Wdr37	4.97265	4.30504	3.94964	6.10362	3.77787	3.4224
Gpt2	3.84654	3.47413	4.08357	5.35989	3.92359	3.75399
Ppfibp2	3.70099	4.22515	4.46117	3.72021	3.62202	3.88614
Mtss1	5.57089	5.20488	4.03132	5.20001	6.10769	5.14986
Endod1	4.29856	5.77419	4.50299	6.10857	4.05349	3.21169
Fam126a	4.50548	4.13955	4.2085	3.88	5.02783	4.39372
SCARNA16	3.03988	0	0	2.96094	2.82953	6.11429
Gm15222	0	0	0	0	0.682491	0.668435
Fam133b	4.38825	4.43615	4.20653	3.22192	5.17363	5.55972
Tmem158	2.93969	5.13693	1.40522	1.1996	3.49471	4.35621
Clec4n	4.89752	3.88782	2.53703	4.15836	2.7457	4.51776
Pus10	2.7208	2.42523	2.50766	4.09902	4.22126	2.21565
Gm10166	6.12364	2.61745	6.09833	2.16914	2.48477	5.13133
Ddi2	2.93763	3.44211	3.54841	3.28252	4.25783	4.39095
Lrrc16a	2.67951	2.86553	1.26275	2.53182	4.63677	3.2944
Fndc1	5.47389	6.12657	4.05542	3.42772	3.08972	2.66519
2010001A14Rik	3.56405	1.97727	1.62496	3.46538	4.75052	4.46672
9430038I01Rik	6.12902	3.01647	4.60433	5.34763	3.24762	4.28414
Sh3d19	4.86415	5.28938	3.43968	4.99673	5.22552	6.12923
Cbfa2t3	3.5787	4.41335	4.03346	3.17735	4.59087	5.21139
Whsc2	5.37908	4.67597	4.77233	3.2769	5.99519	4.45107
Akt2-ps	2.09215	2.00559	3.85427	6.13319	2.96274	4.19987
Fam111a	5.71246	6.13543	4.98638	4.85873	4.64881	3.78929
Cacna1a	0.52505	0.304031	0.804602	1.76501	0.87615	0.435902
Upk1b	0.688862	2.5078	0.645661	0	2.66769	4.31407
Athl1	3.33167	4.62261	3.29782	3.06227	5.34238	6.1365
Mcm3ap	4.42366	4.75039	6.13754	2.18963	4.36162	4.38966
Zfp821	4.99439	4.37131	5.51878	3.1007	4.70785	5.01623
Foxj2	4.53105	4.48465	4.42938	5.32665	5.58532	4.98332
S100b	3.64898	4.96064	2.5651	1.25279	6.14283	3.9366
Fndc3b	2.67161	4.39943	1.78101	6.14362	4.27081	5.11331
Gtf2h3	4.43635	3.8664	4.69703	5.71354	3.54336	4.27501
Abhd6	3.51838	3.60829	6.14729	3.15456	5.4402	5.67726
Tnpo1	3.06259	3.76574	2.31379	5.76322	2.98002	2.43413
Nlgn2	5.98677	6.15146	5.35321	2.07737	3.55983	4.18515
Gm10357	0	2.01814	0	2.16008	2.74611	2.68957
Snx33	2.55654	3.0787	1.85513	2.12084	4.41176	6.15401
Pde8a	4.19814	4.26742	4.24278	5.56671	4.21296	4.81435
Ncoa4	1.67525	2.13623	1.71178	6.15726	3.82968	2.74106
Gm3235	1.8261	4.06127	6.16169	0.620978	1.18411	2.31944
Zbtb22	4.03228	4.32971	4.04186	5.80857	5.60863	4.97938
Actr6	2.577	3.04653	2.27496	6.16486	3.36795	2.79111
Gm10557	1.1415	2.72004	2.52194	1.38634	2.81977	3.45212
Nsg1	5.15235	5.96416	3.20938	4.06655	4.67932	5.2979
U1	6.17039	0	0	0	0	0
Tbx20	1.16027	2.51878	0.906678	6.17181	2.94191	2.78148
Gm5510	0.951846	1.00804	1.33823	4.31562	6.17191	2.6866
Gm9329	0.268886	1.06787	0.756071	6.17198	3.48711	3.13069
Dio2	2.8048	4.69752	2.43361	6.17239	1.28177	1.25537
Gpm6a	2.61062	6.17518	1.089	0.439001	5.27067	5.46578
Ptpn1	3.38566	3.86462	3.34146	6.17597	4.78913	4.53294
Hdac4	5.29809	4.82804	5.94745	3.7709	5.06	4.7819
Emilin2	5.59389	5.43192	5.66584	3.95495	5.51606	6.17965
Pip5k1a	2.89743	4.03437	3.60773	4.46532	4.76885	4.98766
Tbc1d19	6.18664	5.94851	4.83222	3.6909	2.65879	2.60403
Fam13b	3.23306	3.69017	3.58671	3.23754	4.56338	3.36073
Spred1	5.18882	4.72039	3.21849	6.09423	2.59104	2.59753
Ocrl	3.70118	5.1253	3.92429	3.41356	6.18961	5.03057
Selplg	3.14694	3.77932	3.51207	4.39873	2.76446	2.70738
Rbak	3.2586	3.0824	3.20696	1.68735	3.96555	3.32372
Poll	5.46792	4.10744	6.19769	3.38729	3.25242	4.12761
Zfp318	2.61045	3.01803	2.15013	1.73258	4.89587	3.54052
Xpot	5.87104	5.94634	6.20163	4.76675	4.31392	4.17576
Echdc1	3.27104	3.37934	1.84554	6.15603	5.72147	2.6629
Mbip	3.37266	4.483	3.38695	4.44715	5.50457	5.46406
Zfp451	5.40251	6.21131	5.40142	2.59364	3.22282	3.45818
Bpnt1	4.55901	5.00607	3.54439	6.04776	5.64369	5.19391
Zfp90	4.61938	4.88021	3.49965	3.03298	5.85168	6.14416
Vps26b	4.7551	4.67885	4.44104	5.23229	5.85467	4.42099
Tmem19	6.21374	5.39344	4.99849	4.38399	5.36536	5.39047
Gbp9	4.71828	4.18491	4.64351	5.08087	4.84421	6.21495
Rabep2	4.51374	5.07969	4.01265	3.21762	5.31657	5.15993
Taf1b	5.39596	4.95441	4.66317	5.80783	4.38705	4.4015
Gimap5	4.86688	5.31322	4.53261	5.14274	5.37854	5.25205
S100pbp	3.58249	3.19069	1.82441	2.04008	4.17581	4.23027
Homer1	4.63354	3.21845	4.85298	5.32138	5.45798	6.22593
Tmem2	2.80365	5.12527	2.27789	1.8565	6.22746	5.56237
1700029F09Rik	3.16939	4.31783	2.47576	6.23043	2.94228	1.33375
Ifit1	6.23068	4.25029	6.02888	3.73904	2.37659	1.74573
Zfp420	3.40676	4.44737	4.37531	2.42112	4.41388	5.13566
Rbm45	3.71261	3.83356	3.72834	5.72634	5.44529	6.23136
Rsph10b2	0.642251	0.213568	1.15802	0.546506	2.07911	0.677311
Gm10263	2.61603	6.23366	0	2.224	0	0
Hip1	4.75034	5.86519	5.65371	4.88815	6.1123	6.23533
Lmod1	1.61091	3.60964	1.82541	0.653914	5.95095	6.23569
Pde1a	6.22532	6.03649	4.36733	6.23803	5.79161	5.15452
Tjp2	6.0205	6.13886	6.23848	5.66731	4.90803	4.99264
Smurf1	3.70656	4.62307	3.81435	5.52582	4.47471	4.01634
Gdpd1	4.04626	3.81651	4.32583	3.08158	6.24049	5.13049
Zc3h4	3.53553	3.80074	3.76702	3.23374	3.91072	4.23018
Ell2	2.08849	2.09432	1.61495	4.48318	1.41068	2.12771
Satb1	1.78694	1.49722	1.53415	4.52373	4.72136	4.09977
Lsm1	4.41804	4.20443	4.5121	5.56309	3.24319	4.05873
Gm15867	1.12283	4.10253	0.947174	3.81827	4.3685	5.22932
Tha1	3.88542	4.21072	6.25243	2.99147	2.8423	3.39832
Hnmt	2.47474	2.70485	3.74025	2.68246	6.2546	3.26262
Nrm	2.70455	4.14757	3.46054	1.8152	4.61507	4.29394
Ppp1r1b	0.454863	1.66197	0.255799	0	3.93145	6.25886
Hlx	4.9565	2.09855	2.86296	4.42004	4.91652	5.18215
Nubp1	6.26299	4.91952	5.86505	4.60236	4.86499	5.78954
Rpl36-ps3	1.48546	1.57318	6.26536	1.26285	2.1405	0.524104
Ugcg	5.4291	6.26218	4.28108	5.39814	3.75677	3.47291
Gm7936	0	2.89496	5.12422	0.442647	2.25082	4.40894
Rian	2.03237	4.00023	1.75107	1.48244	4.15224	4.16852
Ireb2	3.60938	3.97543	3.38303	4.8414	2.06307	2.19038
Arhgap17	4.81435	5.8085	5.41179	4.33635	6.27322	5.65172
Tbx3	4.16192	3.21493	4.50565	2.75984	3.18533	2.84052
Cib3	5.27252	3.06039	5.70215	1.2068	1.75328	1.93182
Zbtb43	2.26068	2.54021	2.22194	3.01705	2.93453	3.03889
Larp4	3.87165	3.77416	3.4227	4.70035	2.80529	2.85623
Gm5812	4.36719	2.63934	5.51211	1.71791	6.28606	4.63679
4930506C21Rik	3.14805	3.66135	2.25245	1.32723	5.06114	4.11836
Unc5b	2.96359	3.6924	2.36345	6.28828	3.73736	4.62633
Car7	3.88903	3.34489	3.68811	5.39989	2.835	2.48446
Gtpbp8	6.05618	5.57715	5.57064	4.91098	2.65273	3.42891
Sphk2	5.82355	5.74574	6.29232	5.05429	5.28772	5.03944
Inf2	4.92809	4.61273	5.69234	3.1813	5.39921	6.29844
Eif2ak1	5.02447	5.28817	5.03568	6.30164	5.56396	5.27026
Plekhb1	2.18713	5.83526	2.60188	1.47796	6.30318	5.16426
Gm7809	2.49972	1.4557	3.04677	2.83398	6.30443	5.64626
Gm13456	4.87345	4.23959	3.04522	4.73501	5.35047	6.30471
Dok3	6.02407	5.90132	6.30501	2.67447	4.05089	4.10916
Luzp1	5.5299	6.01698	6.11509	6.04479	5.02213	5.35095
Edem1	3.17998	4.43282	2.83898	3.12247	3.28203	3.26493
Gmeb2	4.33407	5.15346	5.51368	2.30004	4.26572	4.66435
Gltpd1	3.79432	2.73295	6.30982	3.57996	2.88961	3.27556
Thnsl2	2.06724	2.84606	4.49759	4.01495	6.31196	5.64973
Gm7618	5.31702	0	0	4.52022	5.74624	0
Fancc	3.05617	5.02058	3.17742	2.27097	2.71987	4.17547
Golm1	3.18997	5.66371	3.1658	3.98814	6.31557	5.8734
C920021L13Rik	6.31573	1.84494	2.45818	1.18392	3.52045	3.31786
Ptgir	3.49315	4.04882	2.90692	2.72821	6.31789	4.3767
Ttr	0.88468	0.562158	0.870705	0.376052	1.72097	0.749125
Taf8	4.74658	6.32057	5.54478	3.58869	5.80869	5.35659
Zfp35	4.78533	5.0847	4.36642	4.7369	4.00716	4.52843
Ccrl2	4.1014	3.89426	4.17558	4.64903	3.87206	3.49292
Xlr4a	5.99833	4.09442	6.32493	0.672325	0	0.396816
Snip1	4.86869	6.3252	5.36918	4.17476	5.12564	4.79796
Gtf3c5	5.532	5.02813	6.32583	4.07694	4.80002	3.63004
Txnrd3	3.80753	4.39853	4.79871	4.18025	4.3674	3.68735
Fryl	2.62952	3.45602	3.08338	3.57827	5.64926	5.6732
Trim30a	4.11857	4.68978	4.56385	4.44822	2.97751	3.29732
Gm13050	1.65292	1.50046	1.32794	2.34203	5.44414	3.9157
Chfr	3.08988	3.8456	3.72306	3.70398	5.26627	5.42913
Fam113a	4.09817	4.81145	3.36006	2.53221	4.67717	6.29279
Ighv8-8	1.33514	0.530246	0	0	1.44293	0.706605
Mlh1	4.54914	4.71844	6.34303	2.77292	4.93134	4.05162
Kctd11	3.24917	4.33911	3.21273	6.34408	3.51146	3.59031
Gnaq	6.06976	5.93928	5.33211	4.77782	5.9324	5.82576
Rpap2	4.41263	5.11399	4.39327	5.5873	3.45031	6.34619
Mboat2	2.45392	3.06321	3.5735	4.69384	6.34621	4.35929
Socs3	3.13843	3.19203	3.12097	2.8308	4.59131	4.6588
Rps6ka1	3.63799	3.83882	6.34806	3.30048	2.76208	3.70777
Tmem168	4.67601	4.51585	4.09972	4.9741	4.55715	4.0854
Gm5830	0	0	0	0	0	0
N28178	3.85284	3.14644	4.31251	3.00202	6.35257	2.75463
Dnajc28	3.13354	3.45069	4.40069	6.35434	3.06199	3.71296
Col12a1	2.70069	4.47971	1.59864	6.35993	3.4273	3.18923
Birc3	3.67088	5.4043	4.29245	4.85621	5.35802	3.86446
Zfp74	2.36554	1.97222	1.96318	2.44205	2.32066	1.99054
Saal1	3.25642	3.04219	5.21574	2.02927	2.78857	2.5944
N4bp1	2.94912	3.36499	2.69044	3.64432	3.54349	2.6317
Bace1	3.7783	4.41353	4.03739	6.36585	4.8663	3.70784
Pelp1	4.80781	3.13761	5.12298	3.26364	4.0887	4.35784
Efnb2	5.97809	6.37924	4.84655	5.4512	5.16383	5.64061
Ttc38	5.32461	4.57165	6.38095	4.35423	4.52135	5.09918
Gpld1	2.71868	3.73557	6.38162	2.00316	1.56773	4.42033
Gda	6.33265	6.38312	5.95164	4.38885	4.14723	4.59004
Mex3c	2.84863	3.91921	1.82369	5.55703	3.16105	2.50368
Cul5	4.52248	4.66684	4.90475	6.16891	4.78212	4.52117
Ddx19a	2.99337	4.5393	3.82463	6.39104	3.93788	4.63083
D830050J10Rik	0	0.391027	0	2.33434	1.73904	0.531747
Napg	3.72057	4.72125	3.38689	4.63103	6.23372	6.39639
Gm5481	1.8444	1.95332	2.5931	1.56801	3.32216	5.20598
6530401N04Rik	4.48564	2.73832	5.79878	3.79198	3.77417	5.28294
Enoph1	4.54195	4.44353	4.73658	4.75599	5.02832	3.40043
Bmp10	0.161376	0	0	0	4.18569	6.40545
Polr2a	4.26397	3.95494	4.66051	4.84448	5.55955	6.40595
1810063B07Rik	4.60046	3.6541	6.40748	3.21656	4.36778	3.95927
Dhx9	3.28027	4.28853	2.60669	6.4088	4.77814	4.33469
Ankrd13c	3.11055	3.5017	3.51774	6.409	4.01706	2.42304
2210018M11Rik	5.39983	5.10562	6.4102	2.50492	4.25316	4.44809
Spsb2	3.47374	4.19199	3.01346	4.08738	5.89331	6.41198
Fabp7	3.58834	6.4129	2.10206	0.63554	4.0097	2.33957
Pla2g6	3.17122	3.79836	4.54362	2.16842	2.76563	2.7718
Srbd1	3.48592	3.48924	3.62223	3.6036	5.07658	6.41779
Cd59b	2.63839	2.82242	5.45287	2.98546	2.91432	3.37375
A330102I10Rik	2.82407	1.78957	2.63699	0.977665	6.42233	5.03609
Tyk2	6.364	5.89734	6.42374	2.91324	5.004	3.95098
Smc3	4.39928	5.37626	3.26361	5.9002	4.30662	4.73137
Tstd2	3.07422	5.03266	6.42621	3.726	4.6255	3.58244
Stxbp5	5.10018	4.81049	3.5585	3.29392	5.44175	5.51437
Tor1aip2	1.76833	2.68501	1.3328	4.326	3.20844	2.88876
Dynlt1b	1.33895	1.77252	1.46414	2.65602	6.43127	3.30688
Sp110	6.32816	5.8646	4.92183	4.25135	5.9097	5.3312
Lgals12	0.158621	0.188988	0.167258	0	3.25728	2.56055
Armcx1	3.5189	4.87859	3.2248	3.2005	4.34704	6.43286
Dct	3.95368	3.78208	2.64093	3.26813	3.16312	2.95868
Rell1	4.66212	4.40619	3.27731	4.21432	5.16603	6.43387
Slc38a7	3.21662	3.92957	4.66669	3.27964	4.35472	3.98237
Gtpbp3	5.22563	5.09758	6.43598	5.89591	5.04796	4.30359
Macrod2	5.04358	3.16078	5.27089	5.84035	1.73324	2.34685
Pax5	1.63134	4.26814	2.80942	0.121235	0.856232	1.73783
Adamts5	5.80212	6.4375	4.6957	5.01015	4.49653	4.15055
Tcf7l1	3.69237	4.09516	5.38712	3.53257	5.99556	5.97307
Park2	1.17026	0.420808	3.10265	1.64588	0.572593	1.03897
Ptprn	2.07864	1.87298	3.54492	4.42901	2.15802	1.90682
Caprin2	6.44428	4.79108	6.36586	2.81216	2.8796	4.19907
Smyd3	3.95325	3.10972	3.98492	2.06172	2.96927	6.4443
Car11	2.37619	2.50864	2.15341	2.76636	5.11713	5.01391
Trim68	3.78367	5.16133	4.39443	3.98586	5.91143	5.87675
Lrrc49	3.57867	3.98473	2.12686	2.7583	4.5033	6.44944
Rpl9-ps7	6.44988	3.98461	4.36611	3.24937	3.87253	4.04563
Zmynd15	2.62536	3.58552	4.1821	1.14634	3.3245	2.86889
Zbtb44	4.21478	4.18228	3.75635	4.70868	4.88484	4.24104
Spnb1	3.03796	3.0209	4.0398	5.68902	3.91561	3.62638
Synrg	4.08096	3.86399	4.13588	4.11211	4.1389	3.8502
Nars2	2.94936	1.35409	2.25206	4.89777	2.83472	1.77745
Tfb1m	2.54841	3.17599	2.0238	6.45871	3.62991	3.55515
Agpat9	2.51509	2.37061	3.07001	6.45956	5.59284	5.136
Mpeg1	4.98299	5.09865	3.7935	6.04914	6.34942	6.0344
Inpp5f	6.46127	6.37119	5.33502	3.17033	5.81284	4.70563
Baiap2l1	2.68779	1.87682	3.07291	3.49028	3.25589	2.40726
Dtwd1	4.69111	4.19186	4.00433	3.9881	3.71182	5.57241
Plin1	0.209921	0.458529	0.147567	0.0446156	6.4657	4.1106
Rpl18-ps2	1.9797	6.4677	0.917395	3.35635	2.13333	1.84524
Gstt3	2.89475	4.38865	3.46688	3.32761	4.80254	6.46847
Taf9b	5.80151	5.84515	5.69315	5.36244	4.50251	3.29703
1700081L11Rik	2.15595	4.00664	2.43806	4.99807	5.4076	4.88442
Gm14686	5.08046	6.47353	3.89507	1.32513	4.76466	3.51754
Gm5633	0.778715	0.618526	1.45976	0.882693	1.1221	1.099
Naa40	3.65837	3.81242	5.88408	3.98098	6.00963	6.47445
Hira	3.76675	3.60581	3.71268	4.75883	5.84426	6.47496
Arhgef17	4.30611	5.0006	5.46017	3.99653	5.56684	6.47631
Ppm1k	5.32062	4.19945	4.95549	6.16423	6.27617	5.68501
Bcdin3d	6.48049	5.88273	4.85138	1.431	4.45686	3.47424
Ddx55	2.39208	3.48787	3.02259	1.55179	5.48811	4.40587
Sgcd	4.55792	4.85286	5.66042	6.48565	4.12238	4.23935
Toe1	4.24014	5.6643	2.85046	4.16518	6.08913	4.63934
Mbp	1.96499	4.53643	1.50656	0.761679	6.48897	6.06487
Sema4c	3.0602	3.366	2.83141	6.48971	3.84485	4.54042
D830013O20Rik	2.80757	1.33801	2.1052	2.70508	2.62965	1.78303
Chd2	2.58678	2.93638	2.62024	2.78788	3.24686	3.21234
Crnkl1	3.70787	4.6059	3.88036	5.309	4.36874	4.7214
BC046331	3.82236	3.70187	3.961	5.86621	4.3401	4.55847
Ampd3	6.15644	4.36824	5.6673	5.06688	3.83842	4.19647
Mapk7	4.80289	5.42337	3.98585	4.32095	3.94457	4.20923
Ammecr1l	1.11261	2.65079	1.74772	3.61269	3.93412	3.66141
Capza1	4.05939	4.96854	4.00329	6.50398	3.62681	4.01865
E130307A14Rik	4.18496	4.34231	4.49539	4.55056	6.06047	6.50773
Cd300ld	6.11148	4.15246	3.93383	4.31926	6.16717	6.50779
Gm14584	2.27689	1.97292	1.16406	6.51094	1.7896	1.97184
Setdb1	4.43661	5.48999	6.51379	2.28278	5.06785	4.45375
Fgfrl1	3.62866	4.35546	4.23258	5.95846	5.48201	5.9361
Foxc1	3.91741	6.20426	2.40332	1.04957	6.51725	6.30765
Zfand2a	4.77574	5.01485	5.19822	5.46297	4.62849	5.05918
Cxcl1	3.47499	4.28299	3.03244	6.51969	5.18001	4.43917
Nmt2	6.01447	6.52042	5.69413	3.55198	3.59886	3.39099
Slc9a1	4.03291	5.6671	4.80115	3.79623	6.52209	5.01113
Alox5	3.57648	3.97072	4.40634	5.89171	5.20519	6.52426
Hs1bp3	5.61306	5.46931	5.55163	4.1338	6.52467	6.35575
Alg3	4.54609	4.76222	6.52868	5.13328	4.82262	2.76332
Gm7117	0.486746	2.32111	0.684515	4.13717	1.56702	3.09298
Cd48	3.68384	5.41618	2.97796	4.85407	5.47405	6.53102
U1	0	0	0	0	0	6.53117
2410076I21Rik	4.2742	1.71191	6.53198	0.957507	2.79352	0.517504
Omd	2.1925	3.27188	0.747275	2.6547	6.53407	4.99302
Rftn2	3.54162	3.651	2.68355	2.28153	5.10341	6.539
Gm6548	6.54022	4.74956	4.46619	4.84525	4.94773	3.758
Zfp933	2.91518	5.56689	5.75348	2.23149	5.69289	4.01985
Fap	5.26574	5.919	6.51481	4.60285	3.92763	3.21171
Cdk18	3.35569	3.26888	6.54271	3.60639	2.12121	1.60841
Rbm43	4.99434	6.54282	3.90855	4.77097	5.56445	6.04345
Gm13567	0	1.23327	6.54882	0	0	0
Gpc6	4.63294	6.54888	3.20526	5.33623	4.49725	4.25926
Rara	4.00027	3.81196	3.65884	4.99644	4.74857	5.34637
Pias4	3.97207	3.87228	6.08483	4.21354	4.28724	4.14682
Rabif	6.12719	5.89625	5.28216	5.33218	5.08119	4.78691
Zfp961	3.70418	4.66311	4.86806	2.99131	3.98798	5.16703
Homer2	3.78156	3.24156	3.71773	6.56373	2.05225	2.03074
Zcchc8	3.34717	2.92099	3.3127	3.07023	6.21142	5.96696
Ppp1r10	4.69447	5.11357	4.67446	6.05144	5.28761	5.33025
Gm6304	2.94317	2.62994	2.58624	4.69146	6.36151	3.11525
Tmem106a	6.54817	6.13533	5.5949	4.7956	5.54166	5.22603
Zfp931	3.54322	3.69541	2.99071	6.57821	2.19651	1.98939
Pwwp2b	5.55892	4.22168	6.57911	5.05598	4.07923	3.92678
Arid1b	3.89179	5.51582	5.62044	5.19363	4.75175	6.12492
Creb3l1	3.22159	4.37389	2.26467	3.7579	4.97958	6.582
Gramd1b	4.79562	4.14412	6.58407	4.73049	3.00183	2.70235
Ntsr2	4.54829	3.98467	5.11966	2.38817	3.68647	6.58487
Otud4	2.89105	3.56893	2.4133	4.64151	3.94619	4.00436
Vmac	6.34583	6.48056	5.23979	4.02417	6.58529	6.29041
U1	0	0	0	0	5.99291	0
Psd3	1.43019	2.52969	1.64162	2.44159	6.58715	5.77436
Stag1	4.97205	4.68596	4.38528	5.46225	5.64523	5.43772
Fetub	2.85104	3.27102	2.22687	1.61547	6.5899	4.60983
Sema6d	1.8877	3.78746	1.75046	2.844	6.59002	6.11218
RP23-360N5.1	4.2799	3.56136	6.59031	2.68558	0.660771	1.51005
Dram1	4.95245	5.9131	3.85275	3.67916	4.21759	4.49965
Ddx28	5.71294	5.05143	6.5923	5.58992	4.83445	4.73489
1810029B16Rik	4.89703	5.09619	4.36467	5.01119	5.51333	4.25852
Rqcd1	5.59911	5.6989	6.59431	4.93449	4.18191	4.06476
Calcrl	2.48111	3.37271	1.64346	6.46361	5.28303	5.14874
Alg12	5.60553	6.36894	6.59765	3.12955	4.25248	3.83006
Fam117b	5.17985	4.23492	4.45965	4.17411	2.68047	2.42882
Pola2	6.59967	5.79311	6.03684	5.55166	3.94358	4.50428
Asap3	5.7899	4.79418	6.60016	2.56565	3.62392	3.57295
Fam49b	4.12775	3.74053	3.482	6.00422	6.01245	4.31762
Ptger1	5.62077	6.48655	6.37561	6.61086	4.73082	4.87345
Hic1	3.00243	3.00649	2.37923	6.6113	3.65778	4.12854
Mcm6	6.39959	6.16803	4.7356	4.92338	6.22034	6.61351
Rpl22-ps1	5.87768	6.61383	3.44317	4.99687	1.05869	3.11067
Pwp1	4.02275	3.70767	3.52148	6.61397	3.73228	4.37846
Whrn	3.87046	2.10853	4.76791	2.5897	2.43896	3.11839
Rhbdf2	4.24671	4.90086	5.00732	4.78237	3.47066	3.14551
Sbno1	3.03428	3.7707	3.38204	3.90222	3.59434	3.98541
Gm15934	3.06789	2.21529	4.31318	2.84519	0.904226	1.476
2210012G02Rik	1.25603	1.53657	1.85219	6.62597	2.45486	5.11682
Irf2bp1	4.43399	4.2377	4.40933	5.02603	5.1036	5.9524
Slc2a8	4.20009	4.9624	6.31416	5.05511	6.24892	6.11757
Smo	5.07881	6.63021	4.87813	4.87345	4.45625	4.60399
Gm14822	4.8208	2.29747	1.35554	0	0	0
Serpina3g	1.05698	1.83587	0.789943	1.50436	0.955556	3.53868
Rab6b	3.9886	4.19262	3.82216	2.19311	5.74745	6.63727
Kif2a	5.30665	4.38149	4.45309	4.90652	4.59774	4.96086
9430008C03Rik	4.21004	5.08074	4.70899	1.78597	4.20221	3.84746
Bcl2a1b	3.51242	4.60237	6.37853	2.98605	6.64292	2.32361
Fbxo30	3.36918	2.88196	2.75882	6.64353	2.14068	1.60674
Cdk5rap1	4.37188	4.52282	4.93468	4.26817	3.62835	4.69316
Fam129a	3.58067	5.24802	3.05646	4.54196	6.64916	6.34679
Fiz1	5.25847	4.79138	3.96698	5.1283	6.43566	5.563
Snapc1	4.20972	4.2354	2.63048	5.80571	3.7913	4.01027
Il17rc	6.39074	5.73328	5.60232	5.80962	2.8097	3.13614
Sip1	5.67302	6.043	5.04033	5.02119	6.65625	5.50888
Zscan12	4.22164	3.50786	3.52023	2.65063	6.51594	6.65753
E130309D02Rik	5.60676	4.78268	5.78795	5.19591	4.05623	4.34305
Tubgcp4	5.60735	6.66342	6.44221	4.49225	5.53529	6.65904
Gm10121	5.262	3.91833	5.54851	3.63468	3.90966	0.696208
Dapk1	4.24027	5.61586	5.91747	3.45532	4.67471	5.07242
U1	0	0	0	0	6.66851	0
AU040320	4.74846	4.71316	5.39538	6.66871	5.18932	5.04964
Fam160a2	3.66156	4.27928	5.46825	4.42984	4.74184	6.66924
Cntrob	3.03757	2.11461	4.25939	2.6502	6.67023	6.16981
D18Ertd653e	6.00603	6.32388	5.71062	5.52424	6.67243	6.0195
Pde1c	3.16827	3.0757	3.19734	6.67258	4.06129	4.05151
Tmem97	6.6726	5.54366	6.46981	5.93348	5.22194	5.1144
Zfp775	5.49197	3.79163	6.67879	2.58073	2.80488	2.50183
Mga	3.32541	2.79908	2.25599	2.47558	4.47324	3.21617
Rapsn	2.72159	3.12809	3.15287	4.01717	3.75255	3.94204
Thop1	4.6132	4.54282	6.68114	4.9321	3.18522	3.95353
Ptcd1	5.96435	5.77367	6.68146	5.63471	4.61143	4.73645
Atg2a	4.95481	4.60361	6.68163	3.90604	3.80286	3.72899
Dusp16	5.91617	6.68209	6.19629	4.79162	3.81143	3.09001
Ighv1-42	0	0	0	0	0	0
Sh3tc1	5.26867	5.00851	6.68457	2.72812	4.91843	4.86226
2810006K23Rik	3.66263	4.50645	4.97313	6.68836	3.88871	4.77901
Cpsf1	5.02521	5.58145	6.3029	3.88216	4.91258	4.54656
Epm2aip1	5.62706	5.58197	5.09728	4.17959	4.32281	4.35467
Psmc3ip	4.68393	2.74493	3.41402	2.74121	5.1574	3.69635
Tmem216	3.40329	4.90595	2.6985	4.31878	6.26288	6.69238
Reep1	5.07422	5.41225	6.69238	3.12238	2.45467	2.4297
Gm11962	0	1.11919	0	0	0	1.49144
Cyb5d2	6.41844	5.26946	6.17164	5.97104	5.03027	3.87914
Gm11663	1.94653	1.5484	2.73668	2.48224	1.05702	1.03387
Rundc1	5.76999	6.0028	6.69695	3.28697	4.69744	4.56918
Dgkq	5.27128	5.39543	6.2229	1.38511	4.96248	5.63168
2210404J11Rik	5.5479	6.06584	6.69932	3.05224	5.43235	4.72284
Wdr41	4.27606	4.30529	4.39337	6.70403	5.40279	4.05945
Sin3a	3.36319	4.8786	4.89293	6.63163	4.41682	6.70694
Sco2	0.545748	0.240946	1.60136	0	0.265165	3.53968
Mogs	6.49679	6.26269	6.70983	4.3303	3.16715	3.87741
Ikbke	3.19777	3.94265	1.89391	0.580187	3.07202	3.14948
Mitf	5.4206	4.8571	5.23824	6.39166	5.54491	4.84159
Tmem186	3.83332	4.08788	4.44125	6.24619	4.90996	4.13259
Fam125b	6.19791	3.20875	6.71893	5.94327	2.45207	5.2713
Sigirr	6.64058	5.91389	6.71924	3.33594	3.47959	4.15341
Cpne2	1.97674	3.69989	3.33881	4.7176	5.31638	5.48273
Foxo1	6.72376	6.67576	5.74278	3.65834	4.63242	4.78611
Gatsl3	6.22891	6.04123	6.72939	4.51508	5.24368	4.99688
Gm14253	3.9148	4.25508	3.76585	5.95561	3.5628	3.27134
Fam118a	6.37783	6.65274	4.26733	4.5075	3.77852	4.51405
Pla2g15	6.11112	5.96757	5.30671	5.40925	5.98286	6.73479
Gm12190	0	0	0	0	0	0
Dll1	3.05416	3.21184	2.99267	2.99113	3.94687	3.45296
Mll1	2.61953	2.76689	2.47601	1.5443	3.49536	3.56993
Taok1	3.87237	4.00467	3.34279	5.28031	3.19732	2.65603
Gpr4	6.74047	6.07306	5.75199	3.84875	4.09532	3.72702
Armc10	5.52419	6.74458	5.32391	6.25741	6.37571	5.91305
Atp8b2	3.79136	5.38244	3.79805	6.74549	5.34143	5.50656
Sat2	4.13751	4.89348	2.66736	4.46845	4.25299	4.89401
Traf3ip3	2.27075	2.61488	0.911869	2.47346	0.562886	1.39981
D1Bwg0212e	4.43578	4.68202	4.40569	5.88799	5.59377	5.1137
Ift122	5.35676	4.15207	5.51913	6.74857	3.30006	3.81315
Zfp707	5.4378	5.74968	6.69997	2.32837	6.4977	4.81393
Ilf3	4.93724	6.27076	5.3917	6.73225	6.38174	6.39526
1190005I06Rik	6.30887	3.67526	5.51931	4.16095	4.54596	2.7685
Extl3	6.02645	5.97415	5.86745	6.4472	6.24367	6.52715
Golph3l	3.94783	5.65274	3.78063	6.7518	6.08263	5.58579
Nacc1	4.60858	4.93303	5.09092	6.75381	6.40365	6.295
Cnot4	5.31958	5.02991	4.62148	4.31831	5.74706	4.92613
Cilp2	0.634256	1.54609	0.338239	0.892483	6.76003	6.15782
Phf21a	4.09574	4.19791	3.38373	3.86159	6.23406	5.79434
Adamts7	3.34604	2.71984	5.83015	2.75774	4.77668	6.7632
AI597468	6.76525	5.9329	5.19772	5.28105	3.18004	2.28933
Snx11	5.70607	6.1798	6.16674	5.02119	5.17336	6.76704
Naa16	6.77017	5.08441	5.12496	4.48209	4.28856	4.53418
Fzd6	3.33861	4.65911	3.74857	3.80411	5.96344	6.15965
Kctd12b	4.46426	4.96118	5.14779	6.7749	2.27006	2.6331
Mfsd6	5.88652	6.25498	4.78876	5.5693	6.77599	6.15861
Hs6st1	4.57732	4.06225	4.20637	5.52184	4.42174	6.22535
Tcf12	4.60445	5.83317	2.9663	6.77986	5.19614	5.30386
Nuak1	3.47565	4.17435	3.49374	6.59476	3.75622	3.7855
Arid4b	1.58204	2.39346	1.19362	2.33969	4.53377	4.06398
Il17d	6.78381	5.69911	4.70577	3.26553	3.29215	2.81518
Swap70	4.27363	5.53938	4.88598	4.81099	6.192	6.78526
Sertad4	2.9767	5.27966	2.39725	3.78029	4.90359	5.62853
2610301G19Rik	6.06564	5.79365	5.75722	5.30897	5.83616	5.58051
H2-T24	2.33869	3.17851	2.61856	6.55637	4.51419	3.99099
Ghdc	4.51454	4.33073	5.4444	4.22925	5.10282	5.4363
Arl13b	1.62242	2.29813	2.34537	5.24131	6.79766	6.32404
Gm15491	0.737736	2.00134	0	0	1.95349	5.69098
Rassf9	5.30485	3.43053	4.68616	3.11302	6.79854	6.01255
Gramd4	4.45876	5.0917	5.30863	5.82241	5.3292	4.72984
Atp6v1a	4.9963	5.7756	4.33906	6.18169	3.71225	3.75388
Kng1	0.453029	0	0	0	0	0
Gm16621	4.94641	3.37157	3.03456	3.30716	1.06491	0.814575
Fkbp15	6.32627	5.79036	6.80381	5.06266	6.16157	5.58472
Fbrsl1	4.24767	4.67251	6.60802	3.54513	5.6209	5.54048
Mras	3.08614	3.02833	3.07998	4.73104	2.89327	3.9249
Rapgef2	2.36076	2.0074	2.4122	3.34468	3.8914	2.76161
2610029G23Rik	6.81641	6.59797	5.46457	5.23343	5.77235	4.97733
Heatr5b	2.67753	2.89598	3.36395	3.77766	4.24816	3.79888
Uvrag	4.91928	4.67997	4.29818	6.11955	6.8182	6.67778
Rabgap1	5.39504	5.58939	3.89778	6.5237	6.34335	5.9801
Uhrf1bp1l	4.00388	3.69503	4.29275	2.70595	4.57614	4.26847
Fggy	6.4318	4.93892	5.2823	1.87842	2.13404	5.61323
Gm12155	6.7413	0	0	0	0	0
Inpp4a	3.31778	3.59365	3.93999	2.51966	4.1158	5.4533
Ccnyl1	5.48693	5.8539	6.41307	4.88834	6.14421	5.00272
4632419I22Rik	6.48959	5.91845	5.30201	5.39585	5.58663	6.69435
Nt5e	2.71565	2.45307	1.83415	3.53094	5.09287	3.88894
E130311K13Rik	3.12785	3.52787	4.22163	4.04186	4.59727	4.76745
Mvk	4.33682	4.60491	6.33211	3.22582	2.58169	6.07699
Decr2	3.71569	5.50685	4.14098	5.54727	4.79918	4.75245
Exd2	6.28206	6.56911	5.38842	3.62576	4.7026	5.3988
Tmem116	6.22776	6.83874	5.03546	5.99247	1.96366	1.59424
Amn1	3.44701	4.9674	4.36877	6.8433	3.19781	1.89588
Slc11a1	3.73502	3.98204	3.97562	2.63784	5.19645	6.84718
Cdnf	3.64748	3.25294	4.18345	6.84833	3.25036	3.28502
Pak2	5.97404	6.37203	6.72686	6.85249	5.09495	6.13488
Enpep	4.85785	2.85765	2.08689	5.99646	6.85344	3.93236
Pik3r1	4.65449	4.58343	3.4064	5.4375	6.35709	5.21369
Sult5a1	2.00867	2.94053	1.48702	1.55784	5.25469	6.85987
Foxk2	6.30381	6.33368	6.86276	5.45866	5.33574	4.73285
Gm16516	4.54386	3.01856	3.25226	5.26764	2.05355	3.32296
Ddx60	1.87313	5.71716	3.51012	1.27019	2.14961	6.02998
Nfatc1	4.89663	5.54902	4.22993	3.69211	6.39727	5.92757
Sppl3	5.66063	6.48634	6.16848	4.91737	6.43534	5.80103
Mthfd1	3.19793	3.57985	3.98223	5.98069	3.78524	4.02849
E330017L17Rik	3.72246	4.88115	5.03057	6.86897	2.30829	2.08829
Fbf1	5.1855	5.94285	6.04967	3.54554	5.68297	4.36719
C80913	4.37499	5.47644	5.13876	5.08471	5.41645	5.80315
Meis2	4.88305	6.19254	3.93145	4.4349	6.87385	6.52961
Synj1	6.21544	6.87661	6.37878	4.7362	4.03607	3.8165
Ptprr	6.74373	3.84761	4.80738	3.9163	3.13082	2.61393
Fpgs	5.08143	6.26337	6.88033	3.27036	6.72285	5.49183
Efnb1	5.9154	3.78688	5.37892	6.88038	5.40695	6.23012
Cma1	0.515943	0.737655	0.435228	0.17545	5.68745	6.88099
Prickle1	5.81338	4.80147	6.44739	3.58358	6.88341	6.0062
6030408B16Rik	6.8849	5.76826	6.09954	4.08919	3.26168	3.79347
Gm15502	0	0	0	6.88899	5.83832	0
Orai1	5.82772	6.31586	6.22817	6.84366	5.29313	5.57682
Kdm4b	6.26471	5.88055	6.89055	5.56615	5.62712	5.74478
Nfkb2	5.07718	5.48913	6.56683	6.3605	4.26013	4.57237
Rpap3	4.7639	3.61034	5.53022	6.61375	3.77869	4.256
Mpp5	3.25172	3.45719	3.11923	3.95946	4.81374	5.16276
Ddr1	2.6787	3.40187	2.7966	5.3216	6.89947	5.81664
Trpm4	6.1289	5.21615	6.9064	2.85308	4.14878	4.76782
A430110N23Rik	4.93509	5.89734	4.4604	6.40568	4.21441	5.4102
Sap130	6.13187	6.41933	6.54006	5.13308	5.2558	5.19729
Zfp809	5.00343	6.59997	6.90887	4.70938	4.82798	3.40456
Tspan2	3.69644	4.67098	2.98233	2.19618	5.5383	5.2464
Cnrip1	5.45255	6.91072	5.41185	4.96596	5.19012	5.96772
Mdfi	3.57724	3.87589	1.78535	1.72308	5.47737	6.91132
Msl2	5.19791	5.91976	4.45998	5.5887	3.15986	3.01387
Nrg1	0.877855	0.785168	0.947019	0.24136	0.978014	0.605326
Ap1ar	2.79407	3.78587	3.11951	6.63703	4.39622	5.43646
Homer3	4.3071	5.55624	5.29171	6.92116	4.37318	5.34958
Zcchc10	2.61883	3.22082	1.66279	5.31459	3.90612	1.87778
Gigyf1	3.02345	3.45215	3.26053	2.29289	5.38398	6.21863
Cnksr3	2.56151	2.85498	2.9575	6.92502	4.9583	3.1967
Zzef1	4.40344	4.6352	5.88214	2.95814	5.13961	6.07397
Aff4	2.9707	4.30599	2.05582	6.92695	5.15243	5.22508
Lsr	2.4295	5.20348	1.90521	0.88459	5.42873	6.92734
Rasl12	6.23975	6.48209	6.48613	2.03548	6.30791	6.92778
Tmem185b	6.81122	6.93028	6.72702	6.65191	5.41434	3.99202
Tmem198b	5.16556	6.34003	5.10285	3.90507	6.11059	6.93076
Pcid2	3.25446	4.04227	3.62603	3.75371	4.7247	6.05646
Krba1	5.5164	5.33827	6.93485	3.16695	5.70098	6.3364
Crlf2	3.6852	5.41416	3.0411	6.93768	4.58876	6.05469
Amt	2.34708	2.88174	2.8696	1.03077	3.85845	5.57278
Pias2	5.19767	5.39484	4.65383	4.83693	3.5029	4.67002
Uggt2	1.96634	2.43313	2.95724	3.8446	6.72654	4.92724
Chd6	3.73834	5.2573	6.19805	2.43843	5.94172	6.85512
Mob3a	4.63828	6.94842	5.88661	6.30828	5.42901	4.56336
Itgb2	4.53945	4.91274	3.2642	3.35404	4.28567	5.64165
Rpl36-ps2	2.42568	2.56891	3.41032	1.37478	0	1.71166
Mtap	6.24833	6.05648	6.64067	6.9538	4.59068	5.75369
Crebl2	3.68374	3.73121	3.21536	3.97128	6.96001	5.58332
Rasd1	3.31994	3.60051	2.51333	4.50502	4.89893	6.96053
Zbtb7a	6.78862	5.71768	6.96538	3.81327	5.91336	5.69201
2010109K11Rik	3.80942	3.06874	4.68681	1.71365	1.96644	5.08999
Daglb	5.09292	5.8343	3.90778	4.31281	6.38308	5.50643
Lypd2	4.36479	2.97164	2.19164	0.795149	3.70633	1.32
Alg8	6.34993	4.26932	6.83712	3.57671	5.23626	4.73192
Xrcc4	3.42895	3.96966	3.49749	6.97337	4.21439	4.76809
Dlg5	5.11602	6.54224	5.41437	2.79407	5.33736	6.6116
Recql5	5.71714	4.62854	6.84924	5.36068	4.8329	6.40215
Slc25a10	4.49499	4.25391	6.43278	5.6451	6.25172	6.85192
Gcc2	2.63535	4.39347	2.61406	3.82803	4.80743	6.12987
Tesk1	2.43094	2.53893	2.80675	6.44573	4.08791	3.59329
H2-DMb2	1.21504	1.62265	1.54655	1.42549	1.6134	1.2475
Atic	3.26684	3.65257	3.15766	7.00107	3.71445	4.2863
Zfp180	6.62591	7.00276	6.85062	4.60522	4.73646	4.7754
1700037C18Rik	4.93769	2.32352	5.68159	1.7439	3.40935	3.55165
Rspo1	1.48818	3.59369	0.852413	0.940373	5.48962	7.00483
Gm10529	4.76639	4.764	7.00891	3.65994	6.74979	5.03349
Mll5	2.47347	3.16661	2.63801	3.86485	4.77019	5.06918
Osbpl8	2.99193	2.89399	2.10315	7.01147	2.60082	2.93279
Tmem71	2.80134	3.16747	3.1508	6.61228	2.06581	2.47676
Fer	5.98713	5.44646	6.07971	4.90343	5.04925	6.9425
Dnmt3a	3.25135	3.65247	4.91456	2.48655	4.78522	4.19212
Slc15a4	6.51328	5.83066	6.18264	5.43108	4.16893	4.73975
Ccdc69	3.52359	4.1669	4.16493	4.01532	5.58164	5.17814
Dmxl2	3.90323	2.09512	3.50111	3.44141	2.44206	2.39657
Unc119	7.02278	5.69983	5.39635	6.21517	5.44938	6.31461
Pyroxd1	5.37688	4.9356	6.27354	3.84768	4.25048	4.38766
SNORA73	0	0	0	0	0	0
Tmem184c	4.39537	6.23222	3.62604	6.90796	4.12207	4.38334
5031425E22Rik	5.3271	5.4295	4.83837	3.72724	6.06283	4.89009
Tagap1	5.96572	6.3622	7.03837	4.64612	5.13982	5.38722
Gm9821	4.95828	6.31787	6.20519	0	7.0384	0
Slc35a1	4.96984	7.03954	5.3008	6.03465	5.34471	4.09442
Nav1	5.80827	6.42451	5.78759	4.4201	4.81533	4.93557
Zmynd19	4.39003	4.59773	4.34865	4.40988	3.77485	4.22548
Ube3c	5.23094	5.32299	5.12972	7.04248	4.82837	4.5319
3110009E18Rik	2.96432	3.50335	3.68371	2.57662	6.80961	2.47998
Casp9	3.16565	3.49828	2.19006	3.96876	4.96765	5.54248
Cryl1	3.97009	4.46866	2.98067	4.2925	5.76482	5.20263
Thg1l	4.60616	3.83759	4.79021	4.84176	3.55993	4.64159
4930534B04Rik	2.96771	2.73394	5.56222	2.48319	1.49694	2.46067
Tapt1	5.99576	7.0457	6.12014	6.74979	6.50936	6.5202
Agfg1	4.49662	4.12241	4.14451	7.05068	2.8789	2.75217
Tmem135	5.12959	5.10347	5.50855	7.05631	3.60084	5.27315
Cry2	3.45535	4.63734	4.99199	3.48453	7.05651	6.534
Wdr8	4.29834	4.07294	5.1001	5.03505	2.94359	4.70133
Klhl17	5.72514	7.06247	6.56523	3.26292	5.35773	5.92447
Lyz1	4.32058	7.06546	2.26303	0.79224	4.48625	4.30419
Sgpl1	3.80367	4.1737	3.62844	6.02874	5.32246	7.06584
Fmn1	7.06652	0.414043	0.0654527	5.84904	4.52434	1.40087
Btg1	6.13508	6.92327	4.91759	5.61323	6.58992	7.06794
Klhdc8a	3.38328	2.9332	4.22814	7.06848	1.40998	1.26392
Klhl12	4.14568	3.31495	4.27229	7.07143	4.23257	4.86147
Necap1	5.23028	4.93944	4.45837	7.07237	5.25193	5.57969
Rap1gap2	3.91317	6.95665	4.52473	7.07308	2.905	3.79363
Prmt10	6.70832	6.0741	7.07342	3.02411	4.66235	5.21043
Rpp25	0.943701	2.49857	0.44226	2.0057	6.20429	7.07539
Atp11b	4.40868	5.94579	3.49959	6.51975	6.64779	5.77133
Hmgb2	3.79271	3.70109	3.30094	5.3125	6.12881	6.19375
Mrvi1	3.19144	3.3004	3.98514	2.23754	6.46504	7.08095
Dcun1d1	5.37128	5.16654	4.76163	7.08099	5.79472	3.66886
Dr1	3.08842	3.2708	2.19298	7.08116	2.25887	2.9388
Lphn1	2.8501	4.15238	4.59206	1.38536	3.36243	7.08395
Klhl26	5.89667	7.05268	5.79419	3.60241	6.04786	5.46086
Arl5a	6.07038	6.83144	5.32153	6.81514	6.75337	7.08674
Col4a3bp	6.19235	6.14302	5.07573	5.87754	6.76578	6.93318
Traf1	2.91902	5.45245	3.10553	1.53671	2.86906	2.86547
Slc7a7	3.2095	3.71322	1.68638	1.70553	7.08961	6.24472
Rpe	4.97861	4.78008	3.88633	3.87626	7.08985	6.31456
Polr3h	4.94272	4.66734	4.64947	4.5973	3.95279	5.43541
Zfp367	3.84274	3.48283	2.12894	7.09169	3.26094	4.97947
Hmbox1	4.68683	5.68828	5.20691	4.51437	6.4704	6.27424
Ighv1-76	0	0	0	0	7.09373	1.98504
AA960436	4.99746	4.8464	5.14701	6.12965	5.44205	4.85488
Nfat5	5.40887	7.09586	4.85304	2.49141	4.2888	3.92163
Ston1	2.41342	4.25056	0.804325	5.91313	2.68119	6.28385
Irx2	2.80807	0.397574	1.40365	1.83681	0.384693	1.41889
Gpn2	5.24481	5.38063	6.13509	4.72691	7.06923	5.9726
Orc6	4.36022	5.62854	6.03337	4.2296	6.33122	6.65881
Tbl1x	5.21856	6.01267	4.33426	7.09938	6.72265	6.98028
Pacs1	4.8466	5.031	6.16503	6.2993	3.07609	4.09841
Rac2	3.87175	3.47861	3.9264	3.23758	2.94959	3.62785
Whsc1l1	5.36268	5.77633	3.99658	4.47934	6.25564	5.51294
Ogfrl1	6.39325	5.5859	7.10906	4.95754	6.17654	6.21339
Srr	5.74553	6.70833	7.10868	6.86522	6.22564	7.10999
Tut1	4.24083	4.07021	5.06797	3.15465	5.49982	5.16211
Atrip	5.7528	4.51188	4.89656	3.5362	2.67892	3.21157
Usp24	4.06579	4.86828	5.52128	5.27695	4.4877	4.64371
Bbs5	2.2422	4.15248	3.15138	4.05192	3.79844	3.84389
L2hgdh	3.24072	3.23467	3.30629	7.11931	3.1304	3.82483
Pdzd9	2.86937	1.36605	0.716076	1.84176	0.0863511	0.808643
Ddhd2	4.5138	4.18927	3.79395	3.4889	5.79736	7.11979
Ccdc6	6.48733	5.79895	5.07154	4.76268	5.82152	5.00237
Parp14	6.94531	7.12738	6.88674	4.37582	5.05131	5.48725
Tbp	5.63582	5.66683	5.28368	5.56067	3.88561	3.2169
Foxn3	7.13164	5.37869	6.80219	2.17541	1.65683	1.86666
Eme2	4.59911	4.42425	5.52612	4.64721	3.23857	4.4002
6330408A02Rik	4.40478	7.13289	4.96801	3.78643	4.47212	4.60369
Adamts8	0.345986	1.4083	0.224499	1.00339	2.12859	3.20896
Smc6	5.11175	4.81406	5.00967	5.27997	6.5681	5.12864
2410066E13Rik	6.35019	7.13596	5.52923	4.61639	6.78483	6.6451
Ddx20	5.84349	6.28283	7.13952	4.11894	5.60287	4.98647
Gm12396	1.68641	0.669748	2.37097	0	3.64509	7.14004
Mettl2	4.95105	3.96005	3.62005	3.90679	3.95185	7.14209
Sardh	5.73783	4.44171	4.77541	5.37331	4.8386	7.14228
Cdk2	2.58711	3.7371	2.32354	4.30323	6.20908	7.14525
Rgma	4.2854	3.2686	4.26999	3.37765	7.14639	6.00791
Abcb10	5.43461	5.43068	7.14777	6.93034	3.93142	4.31424
Gm12715	3.90862	3.23044	4.01005	4.75986	3.93874	5.03729
Bfsp2	1.06396	1.69333	1.29566	1.70148	5.10221	7.15003
Gm10116	4.87463	2.68052	3.86602	3.18779	4.99798	4.10126
4930572J05Rik	3.91744	2.88932	4.81919	4.40086	4.53608	6.29378
C7	2.10857	5.19771	2.35116	4.51238	6.28632	7.15735
Rbm33	4.29648	4.9577	4.24094	5.84027	6.10312	7.15827
Dph5	5.54014	5.09526	5.39512	4.70211	4.93747	4.59836
Tbc1d23	4.04528	5.57441	5.21037	4.41531	5.02056	5.58015
Gm10602	1.7771	2.55699	2.18464	2.52093	1.75771	1.45032
Kcp	7.16207	4.94489	6.20518	1.5989	2.08424	2.9213
Moap1	5.37223	5.88118	5.72347	7.03995	6.12454	5.1527
Sgsm3	4.80893	5.22036	6.71419	4.24635	2.77889	4.99521
Rad17	4.79636	5.13364	4.49557	6.50679	2.79397	3.2045
Ccdc157	3.33536	5.04977	4.53144	1.36998	5.3535	6.04203
44079	5.88386	6.24708	4.31032	5.73223	7.17396	5.98727
Hps3	6.46312	6.32411	4.34475	4.13108	6.09524	5.76113
Ccl2	4.63015	7.17917	4.94794	6.58961	1.92942	2.02699
Pus3	7.18148	5.26711	6.77771	2.98691	3.58998	4.02936
Kbtbd2	6.61943	5.8112	5.87776	6.15636	5.00228	5.53141
Srp54b	1.72278	0.565526	1.54859	0.642387	0.482042	0.580827
Map3k4	5.57488	5.22308	7.18716	6.56796	3.64929	4.3878
Hmgn2-ps1	3.22753	0.5993	1.06079	1.85694	2.3606	2.3069
Cdan1	6.08914	5.46207	6.80631	1.85799	7.18893	2.62814
Zeb2	5.33048	5.61319	3.73277	4.57142	7.19276	4.66494
A4galt	5.34154	5.9474	3.41965	4.70637	4.8004	4.34303
Fkbpl	5.50416	4.77337	5.68498	3.00791	4.36999	5.0825
Slc25a45	6.65075	6.26013	6.32906	4.04469	7.19482	4.57029
Smurf2	4.4501	5.51522	3.66051	7.19761	4.60356	5.16355
Ttc39c	4.01372	4.04306	5.89913	2.52281	2.85851	5.40993
Pcsk7	5.80893	5.80758	7.15117	4.69273	5.43452	5.23082
Ctr9	4.42151	4.86216	4.99495	4.30975	7.04274	7.21064
Abl1	5.58388	4.59032	2.30661	3.10208	5.46137	5.09188
Agfg2	4.51276	3.98068	5.47926	5.19858	4.29858	5.34628
P2ry6	7.20226	6.58496	7.21196	5.4622	6.49573	6.25227
4930420K17Rik	7.2127	5.40173	6.76038	4.57454	5.69156	4.87286
Gm6467	1.76134	2.09852	1.23816	6.92543	4.52088	3.26257
Ccdc55	6.73303	6.40285	6.42658	6.70165	6.80926	7.22478
Ccdc34	4.75876	4.58776	4.02126	3.18668	6.92508	7.2267
Zfp748	1.18899	0.976964	0.835816	1.34612	7.22694	4.76587
Cog3	3.44521	4.67337	3.71143	4.07006	5.77842	6.2514
Pemt	7.09618	6.04687	4.46123	2.05338	4.0602	6.60797
Ftsj2	5.50939	3.91542	6.21705	5.97797	4.15223	5.21768
Aldh3b1	6.25469	4.83342	2.93248	5.07288	4.35359	2.49336
Rin3	5.10635	4.20749	4.77154	3.53621	3.68857	4.84159
3110043O21Rik	4.97391	5.18781	5.17816	6.57508	6.89357	6.12056
Taf4a	3.5089	3.76909	2.50707	3.37428	6.09232	4.53593
4931406C07Rik	3.62057	4.81315	3.80431	3.7908	6.01343	5.56687
Gm12264	1.94058	2.30468	1.37957	0.289636	3.99481	0.667402
Rad1	3.95793	5.26215	4.50055	5.33786	7.24635	5.88642
Izumo4	3.17905	5.43865	3.09429	1.24738	5.94637	7.24754
Mtf1	4.23735	1.97046	3.11189	3.17438	3.78725	1.73996
Snx8	6.12229	5.77651	7.25119	6.65592	5.45362	4.47727
Dnaic1	7.25206	4.31557	6.35689	1.73907	2.23365	4.47418
Wscd1	7.25384	3.8021	5.44405	3.64228	2.89125	4.65234
Ptpn14	3.4772	5.60754	3.36387	2.13772	6.25477	5.95845
Exosc2	6.1182	5.56442	4.93963	5.45239	5.36824	5.96298
Casp7	4.98298	4.32379	4.7686	4.84142	5.29473	5.36297
Alg2	2.61154	3.92946	3.32427	1.81727	5.57081	5.99064
Ralgapa1	6.45696	6.96416	7.26386	4.65408	4.97291	4.98283
Socs5	5.01192	5.76161	3.86259	6.40477	7.0517	5.95229
Riok2	3.39252	4.50826	3.50541	6.69165	3.17855	4.4232
Fmo5	4.98516	5.63906	5.84047	4.88089	7.23614	7.26931
6430527G18Rik	5.72724	5.13371	4.43028	6.66795	4.35011	5.843
Ppp1r3a	2.07986	1.81721	1.9738	7.27164	1.95274	1.54103
Zkscan14	3.61839	3.07623	4.514	3.52628	3.80033	4.35178
Bcl2l13	4.02572	3.92049	4.45455	7.27469	3.7534	3.52854
Eps8	3.59232	4.64815	2.04524	3.18595	7.27533	7.08661
Zfp444	5.59654	4.59314	5.95682	3.9909	7.27813	5.70169
Slc27a4	5.74345	4.39215	7.27877	4.04911	3.25494	4.79422
Zcchc6	4.63381	6.50298	5.47213	6.71812	5.98582	6.26366
Sec23a	3.98223	4.85371	3.75407	7.27972	7.26404	7.16317
Wt1	3.58479	3.55789	2.8603	3.02701	2.85119	2.96788
Cnot6	5.45755	6.21611	4.35965	6.14978	4.44988	4.35175
Pten	5.30775	4.6	4.04767	6.14252	6.05038	4.95359
Fam160b2	5.93927	5.59387	7.29405	3.97152	4.59205	4.47263
Rabggta	5.35042	4.47515	7.29438	4.34394	4.29295	4.41906
Man1a	4.49652	6.22779	2.71742	6.18517	5.77391	5.5392
Bex1	2.96232	3.60111	5.14819	4.00217	2.82816	1.47726
Hectd1	3.85867	5.14611	4.34577	7.30046	4.1591	5.09181
Vopp1	5.53832	6.18963	4.56933	7.3022	4.76683	4.91438
Gm10575	2.20657	2.24415	1.25434	0.361508	1.03392	0.87877
Impad1	3.71571	4.76497	3.48934	7.30643	3.58651	3.87292
Csrnp1	4.68578	4.5787	4.78688	6.50557	4.77259	5.13817
Dhx40	6.12425	6.43124	5.92154	6.65622	4.28535	5.76581
1810032O08Rik	4.59918	5.71849	7.19539	4.05612	6.05614	6.49093
Figf	3.22427	6.6322	2.25947	0.703832	5.68418	5.41787
1810055G02Rik	5.24718	6.5919	3.16164	6.00849	5.49717	5.04392
Dapk2	5.09929	5.14253	5.08554	3.89674	6.12624	7.09094
Gm6793	2.95154	3.21078	2.16504	3.38201	4.9234	4.48242
Tbc1d10c	4.6827	3.6735	6.66483	1.22869	4.93576	3.24314
Fam20a	5.73805	7.32029	6.33385	4.53507	4.66228	5.6331
Elavl1	4.66004	5.19669	3.10229	5.9819	5.71995	5.37349
Tspan18	6.4149	6.1951	6.38853	4.53484	7.32223	4.86763
Trib1	5.71039	5.48389	5.93563	5.05317	4.28412	4.42211
Bcl6	4.48967	5.26895	4.25316	4.57328	7.32793	7.18444
Pfkfb1	2.76908	2.12539	6.16311	1.44805	7.33006	4.68995
Edn1	1.84761	2.1346	1.83013	1.96341	3.13128	3.06679
Cd38	6.42879	6.14791	5.21621	5.81887	5.66882	6.87238
1700040L02Rik	4.24386	2.42702	2.98329	5.54839	5.6872	5.57007
Smarca5	3.90997	4.447	3.57208	5.45814	5.82049	5.65391
Bysl	5.12408	4.65785	5.94335	7.33615	3.90321	4.2641
1700030K09Rik	3.13451	4.08129	7.34223	1.7389	3.48621	3.21715
Igkv14-100	0	0.481936	0	0	0	0
Nr0b2	4.54721	3.84234	7.34522	5.67529	3.97326	4.81308
Iqgap2	1.71154	3.0271	1.41863	1.24872	6.39084	5.76471
Sprr1a	0.894111	0.946911	0.419019	7.34784	0.805241	1.41958
Tbc1d15	2.92144	3.4207	2.72643	6.35898	4.27322	4.58507
Ddx59	4.4306	2.93607	4.18527	3.93489	4.48044	4.70072
Prkar2a	1.82726	2.32592	2.00909	7.34894	2.17731	2.10767
Cntfr	1.87831	2.07592	1.27495	0.620977	7.35183	7.02796
Gm12216	3.51825	5.00979	7.35229	3.20312	6.07681	3.24517
Zfp362	5.25963	3.67128	4.09149	3.03042	7.10119	7.35569
Tmem64	6.21957	6.90661	5.63143	7.35804	7.33073	6.58322
Wdr20a	4.22055	4.46718	4.77807	7.35869	7.34373	6.63681
Pycard	6.65569	4.93015	7.35978	5.78544	4.4451	4.74933
5430416N02Rik	6.50392	7.01575	6.29876	3.25963	4.37012	5.26549
Zbtb46	5.19357	5.0164	5.9276	3.44708	4.03939	4.84312
Gm826	4.58755	3.79763	7.36717	7.07699	1.78038	1.32725
Rcc2	5.70823	5.26771	6.62677	4.0675	5.63148	5.31494
Ormdl1	4.1605	3.76478	2.66554	7.36874	2.87906	2.56422
Apbb2	6.99739	6.2602	6.39688	5.78413	4.90668	4.6213
Chtf18	2.36667	3.2445	1.45435	0.952351	1.21494	0.414046
Tox4	6.49208	6.51575	6.13449	7.38227	6.34531	7.25448
Lrwd1	7.38539	5.55182	6.50788	2.91392	4.45253	3.89092
Ednra	6.12614	6.15634	6.27969	5.55653	6.3988	6.12793
Gm16972	7.38911	5.86909	4.22036	3.53351	4.61602	2.11193
Ccdc132	6.53364	6.22063	5.71482	6.74095	4.84968	4.66789
Ccl7	6.61159	4.77411	7.39411	4.59884	1.46154	1.43144
Fgf16	2.1819	2.03016	2.27879	5.51179	3.03176	1.84758
Nipal3	5.78915	4.44357	7.40131	5.5678	4.41871	5.11431
Pou6f1	5.50871	6.32947	7.40627	3.86286	5.47219	6.65672
Hiatl1	3.93704	4.82849	1.84497	5.72719	3.76683	6.43951
Pdia5	4.2008	5.16068	3.70111	3.52366	6.65854	7.41069
Ubr7	4.47773	4.86695	4.1417	7.41434	6.48488	5.36318
Numbl	5.12066	5.11122	3.86801	3.2804	7.41619	5.46362
Cdc42bpa	4.56637	3.79372	4.10522	4.49069	4.07199	6.18714
Ell	4.8978	5.87258	5.74562	4.03122	7.4172	5.84458
Sbk2	0.48013	0.30509	0.405018	0.163272	5.604	7.41976
Mylk4	3.60448	3.38832	4.39351	7.42184	1.7333	2.04762
Zbtb7b	5.53739	4.57848	7.10545	5.64187	5.65267	7.42244
Lrrc8c	6.19965	6.06288	5.76731	4.97715	3.70157	3.56913
Ssfa2	5.80394	6.83988	5.34267	7.42695	7.4131	6.55961
Gapdh	1.76122	3.18196	6.72784	2.75536	2.90446	2.55742
Jak2	4.18796	4.83235	4.13019	5.26997	7.43528	6.59911
Acbd5	3.73463	4.02946	3.37175	6.49246	3.40988	4.25569
Sfxn4	7.43531	5.34327	6.96978	3.40465	4.8802	3.88689
Nckap5l	1.12149	1.15334	7.43599	1.13918	4.42246	5.35803
Zfp513	6.2627	5.69733	5.0652	4.48599	4.57596	5.71342
Akr1c19	7.44165	4.95468	6.34468	2.37653	2.14874	2.94741
Pck2	6.35576	5.67377	6.60297	4.85223	6.68654	7.44179
Hdac11	4.06295	3.6434	5.41716	5.33465	5.35387	6.05928
Fxyd3	1.6865	2.49371	0.335884	0	7.4486	2.07787
Fam175b	5.92802	7.45032	5.82863	7.45046	5.85081	4.25139
Tmx4	5.24358	5.43815	4.20975	7.15939	5.36881	4.41188
U1	0	7.45792	0	0	0	0
Repin1	4.2735	4.0117	5.03893	5.37446	5.28063	5.15812
Hmgxb4	2.78524	4.35922	2.85426	3.18956	3.76188	4.19918
Mapk10	2.09526	3.47868	2.81147	3.62991	6.25638	7.46154
Cep250	5.53423	7.46682	6.53904	1.83656	4.76569	5.43415
Hhex	2.34928	2.53179	1.66585	1.85434	5.80608	7.46702
Mill2	3.3736	4.58458	3.62274	2.01827	4.34424	4.263
Dcaf7	4.2955	5.60062	3.82861	7.46894	5.1678	5.75155
Adcy7	4.81398	7.47304	4.34306	6.29216	3.98243	3.41855
Trem2	7.03329	6.33442	7.31757	7.47649	5.81641	6.85706
Fam179a	5.09576	4.82945	7.47658	2.44009	3.55212	1.99485
Cox18	5.00291	4.83671	3.85967	4.69091	4.69679	7.01967
Supt16h	5.71795	6.00042	4.18249	5.79394	7.4781	6.86173
Apex2	4.20628	3.8068	4.34025	1.35675	1.79723	2.92225
Zfp652	4.05032	4.88444	4.0244	4.65353	5.61849	5.28783
Pard3	4.29914	3.7549	5.52444	7.4837	5.87311	3.28704
Dcaf5	4.50875	5.11237	4.96095	7.48562	6.07325	5.58506
Nrxn2	0.961401	2.09078	0.770042	2.34343	7.48782	4.71359
Ppp1r12a	3.85063	4.76065	5.17721	4.31116	6.93503	6.08339
Yes1	3.71816	3.09293	3.62767	4.7408	4.5553	6.89641
H2-M3	5.16777	5.78127	4.19558	5.074	5.74226	4.85359
Krt222	3.91733	3.00337	4.46862	7.48966	2.95346	2.70055
Il3ra	7.49118	5.02854	5.52117	4.71543	3.14943	4.95693
Ascc2	5.82751	6.91011	6.85255	3.70853	5.64992	5.63067
St7l	7.49257	5.28025	5.47623	4.81954	3.59628	2.878
Dsc2	3.17347	3.4128	2.90629	3.58112	7.49803	5.33122
Rnf144a	4.60051	4.04823	3.6997	5.86665	3.12235	3.85664
Plekha2	5.34852	6.72298	6.09777	7.50036	4.42986	4.90247
Gpc4	4.1133	4.92991	3.97583	6.24446	7.2237	7.50254
D230025D16Rik	3.7031	4.62399	4.27262	5.06119	6.42235	5.92876
Gm14121	4.04766	2.60841	2.79168	5.64857	4.62202	3.39512
Tmem38b	3.49403	3.73599	4.02395	7.50529	5.29853	4.33225
C1qtnf6	6.51142	6.17694	5.14991	7.5061	3.32272	4.40615
Asf1a	6.41179	5.02058	4.53923	5.91484	3.78413	3.65807
Acy1	5.56321	5.05837	7.51275	3.98276	4.43012	6.43085
Gtdc1	4.28352	4.34914	3.43289	6.59307	7.51311	6.23475
Prkca	2.83326	3.56501	3.43099	7.51351	2.82539	2.58352
Serpinb9	5.79873	6.14862	4.63036	7.51428	4.22859	3.60519
Glb1l	3.52179	3.46102	2.81808	0.884474	3.63414	3.36237
Ppp6r2	3.56856	3.58351	3.48048	7.52301	3.98216	3.56907
Tsr1	5.25881	5.73258	7.21417	7.52428	3.82153	3.72341
2810408M09Rik	6.46417	5.35644	6.47021	4.79259	5.27199	6.07589
Gzf1	4.52985	5.5424	5.78898	6.82715	6.79935	6.17441
Sost	1.15814	3.33462	0.474909	0.205121	3.54628	3.06463
Gab1	4.42224	5.06174	4.61551	6.0251	5.65577	5.72325
Fam117a	2.339	3.51301	3.16889	2.35088	6.43445	7.24723
Glis2	6.43039	7.54034	5.53236	3.92561	6.18287	5.89885
Akr1c14	6.88437	5.56438	5.03782	5.15653	4.65573	4.30416
Trim12c	7.52273	5.89568	7.54082	4.1276	3.54387	3.06729
Arhgap26	4.8121	6.18558	4.73908	5.96842	4.55287	3.91573
Scarf2	6.20858	7.02841	5.83282	4.31627	4.70311	5.28184
Pcdh12	7.54846	4.55023	6.222	6.67282	2.72529	3.28784
Efhd1	6.31324	7.55024	4.73354	6.51009	4.84381	4.74984
Tmem173	5.97187	7.55228	4.40157	6.95017	7.01803	6.56873
Habp2	6.68753	4.5041	7.47198	2.66867	3.28212	4.90326
Tom1	1.98536	3.70241	2.36652	7.5586	4.19798	4.33994
4933407C03Rik	5.39947	5.01198	3.99411	5.40131	5.17956	6.74734
Exoc6b	5.4856	5.32848	5.61174	5.16266	4.28335	5.23316
Hdac10	5.45907	6.98534	6.32988	3.0703	5.34611	4.72401
Mll3	2.24192	2.60069	1.84362	2.27123	3.86747	5.17566
Tlcd2	7.24666	7.56463	7.08025	2.64441	7.39725	7.25761
Pibf1	2.99463	3.52067	4.57261	3.99875	4.34506	3.53124
BC024659	5.46518	5.14543	6.37833	7.57022	2.48569	2.25582
H2-DMa	5.18611	6.62395	5.23479	7.1692	5.74897	6.21105
Lrch3	3.84221	4.63748	4.34118	3.47438	6.43543	5.15658
Crlf3	4.43005	4.43749	3.68436	4.54343	7.58374	6.67628
Fnip1	3.17939	2.82037	2.65276	4.35753	2.9383	2.95849
Myc	1.80154	2.16946	1.53737	4.483	3.77064	3.77676
Man2b2	4.95217	6.27102	3.03178	6.97462	7.43647	5.94775
Fbxo44	6.16717	3.65106	7.58739	6.21354	7.24521	6.75705
Ankrd17	5.29352	5.62716	4.84096	5.40111	2.41641	2.69134
Ppp1r13b	5.4115	5.11807	6.13099	6.47113	6.40118	6.60701
Inadl	4.41042	4.13803	5.00503	4.36995	1.66788	1.95205
Galntl4	5.94982	5.9227	5.92071	6.9304	5.38628	4.86642
Papd5	2.55276	2.21025	2.13311	2.8723	4.00544	5.40986
Wdr12	4.38143	6.01501	6.51213	6.47033	3.15672	4.59158
Rpsa-ps2	3.51002	2.55564	1.64495	1.98935	1.89669	2.16723
Pigc	6.32134	6.20079	7.6097	5.56105	6.5923	6.265
Gnpda1	3.44784	4.21057	5.65396	5.2028	5.54268	4.78988
Fam160a1	6.0646	4.89052	7.19516	7.61948	4.26051	3.63225
Tcea1-ps1	3.46135	4.17488	3.96523	7.41666	7.62009	4.21094
Ovca2	6.95155	6.90655	7.62228	5.37937	5.35024	5.20394
Smyd5	4.75156	6.18868	5.76436	4.79525	4.70995	3.40175
2010012O05Rik	7.38167	5.86318	7.62343	4.26112	4.48122	4.24424
Msh2	5.5171	3.61703	5.6631	5.57776	4.63748	5.06723
Med16	4.83467	4.24776	6.17343	7.63082	5.29675	4.73457
Efr3a	6.35672	6.2257	6.73154	7.63149	3.83778	3.91759
2310010M20Rik	5.07259	2.54782	5.97805	6.27838	3.14413	3.2373
Ccl11	4.7035	7.63431	3.3064	1.47776	6.51975	6.71016
Plcb3	5.58038	7.32239	5.08397	4.80105	6.65808	7.46602
Cd3eap	4.05621	4.28032	6.3546	7.6355	4.20614	3.64418
Sec22a	4.25279	4.77571	3.33618	7.63559	2.09968	2.18516
2010002N04Rik	2.72575	4.41026	3.40642	4.41999	6.05524	5.39625
Tmem167	5.60445	4.31341	7.63848	5.31436	2.02788	1.68789
Atp2a3	5.03188	7.64011	6.30664	3.45147	7.35207	6.02024
Gm16253	5.43533	3.70048	7.64169	3.08053	1.67833	1.64392
Sec31b	3.10455	5.29418	6.18987	2.27666	5.10111	5.3104
Scyl3	5.48774	4.8698	4.67704	2.12704	4.8415	5.07055
2700081O15Rik	7.25696	7.65005	7.01897	4.49027	6.44556	6.82604
Lilrb4	4.05794	4.50033	4.52113	4.68661	6.29103	7.6504
2210011C24Rik	7.20349	4.03882	5.06381	1.80118	3.43456	2.46681
Mnat1	3.59304	3.41229	4.33776	5.24594	4.474	4.00981
BC006779	5.14151	5.51708	5.6958	2.53092	3.02126	3.55786
Mfap2	4.3387	6.97455	2.75941	3.66799	4.85532	7.65407
0610007P08Rik	3.73834	4.63697	3.279	3.64239	7.6562	6.43144
Paqr7	7.65718	6.24388	7.52992	6.17823	4.98232	4.16362
Atf6b	7.22889	7.4946	6.84687	7.63347	6.94897	7.21973
Chad	4.44302	5.7045	0.770126	0.155279	2.69684	3.67205
Crygn	6.63031	1.75546	6.21451	1.8789	2.38852	2.33933
Rpf2	4.97281	3.73042	5.12705	6.52929	6.15053	6.72567
Usp22	4.05888	5.96633	3.88401	6.17861	5.69561	6.56801
Syt11	6.97264	7.66738	6.89762	5.22869	5.73057	5.0798
Lrrc47	4.30374	5.82145	6.2518	6.40038	6.09081	5.49963
Pycr2	6.50842	6.24443	6.61365	7.66962	5.98919	6.88896
Gorasp1	6.35626	5.70943	7.1523	7.14796	3.72309	5.27789
Uxs1	3.30943	3.29502	2.00942	7.67203	3.52713	4.77833
Nrp2	4.23076	4.49408	3.89707	7.67216	4.6379	4.41592
Leo1	4.51994	3.55424	3.74929	5.99444	3.22398	3.44463
Il1r1	5.60902	6.70708	5.18348	4.17861	7.39002	7.0076
Tarsl2	3.75995	3.1114	3.12945	7.67927	2.37307	2.26053
Atp8a1	6.70232	5.30235	5.03273	5.58985	3.33364	3.17107
Slc25a25	5.20158	4.81974	5.76072	7.68376	2.93868	4.14701
Acp2	6.52471	7.68438	6.64747	6.15786	6.80957	7.55106
Kri1	6.06512	7.68697	6.51602	2.10564	6.43322	5.71606
Tpp2	4.6576	5.37904	4.72614	7.26885	3.85876	3.89591
Wdr48	5.00198	5.87296	4.18961	5.89666	5.57179	5.68675
Ms4a6d	7.69425	5.64135	3.95258	4.82095	4.07785	4.54192
Spg21	6.90467	7.69526	4.47256	6.33095	5.86026	6.88748
1700029J07Rik	5.76909	5.89906	7.11105	1.2094	5.03937	5.35189
Hdac6	6.46931	5.82415	6.58046	4.07856	5.72261	4.63883
D830026I12Rik	4.57252	4.04905	4.3276	1.52409	6.44194	5.66123
Tmcc3	6.61275	7.09054	6.97675	7.43606	7.70092	7.1092
Cntf	2.16945	1.64112	1.18289	0.580048	7.70363	6.4515
Rps6ka2	6.20119	7.70719	6.36493	5.0999	6.75303	6.52879
E4f1	6.78668	7.32879	7.50464	2.69034	6.9225	5.93244
Tmx3	5.03817	5.15207	4.53103	7.07502	5.77554	4.5555
Slc9a3r1	3.23677	4.39546	3.4497	3.10678	5.86771	5.91265
Ambra1	5.16697	5.47219	5.85988	3.79066	5.4993	6.21832
Agt	1.65097	1.52286	2.09653	1.62994	7.71257	6.76454
Meis1	5.28644	6.68762	6.23102	7.7143	6.82745	7.255
Gm12941	2.24355	1.78401	0	1.90725	0	4.74861
Smarcd1	4.41919	3.92165	5.6132	5.2079	6.19225	5.32276
Evi2a	5.23678	4.19329	3.10935	6.17934	7.44401	7.71717
Lrrc20	1.89783	1.83256	2.87749	7.71913	2.49341	1.85124
Gm12319	1.74019	1.38222	0.81553	5.91765	2.50756	6.1398
Lrrc41	5.53724	6.83724	5.58447	7.72456	6.36977	7.08818
Lrrc17	4.39761	6.87791	2.16714	2.42816	6.95742	7.72589
Fam175a	3.71787	5.1979	7.37774	4.9403	5.46296	6.87447
Hyou1	5.61499	7.73418	5.14691	6.18204	4.55868	4.88331
Rpp38	4.07065	4.50957	5.27123	4.4624	6.71466	5.44251
Hip1r	6.20206	5.92776	6.98053	4.91269	4.28356	5.18062
Hist2h2aa1	5.78656	2.50347	7.73937	3.04064	2.30268	2.53287
Fam33a	5.32411	3.78942	3.94416	4.60252	3.24275	4.91064
Ttll4	5.75202	6.91157	6.94485	2.06137	5.17929	5.02181
Krit1	3.54167	5.65843	3.56496	4.7219	5.65507	4.94976
Rfxap	7.25454	6.3822	7.74637	5.15251	5.90494	6.70672
Rnft1	3.02597	4.52657	2.89454	6.55995	6.08998	7.74658
Serpinb8	1.55988	1.65102	0.927036	0.884605	5.64478	7.74661
Prune	2.60203	3.45958	2.96965	7.70329	4.46624	3.31411
Fbxo25	5.08018	5.56371	5.39181	6.75671	5.4903	5.37724
Rgl1	6.87569	6.68599	7.23374	6.70822	7.07314	7.49085
Qtrt1	4.83262	5.30993	6.79433	3.28673	5.83206	3.92164
B4galt7	5.26751	5.21892	6.66571	3.92653	5.33778	6.00579
Cacna1h	1.27886	1.34627	0.705676	0.472219	6.92245	7.76145
Itga2b	4.31825	4.21882	7.76216	1.71585	4.73488	7.64227
Gm17538	2.13866	2.8312	1.00227	6.06057	6.1635	2.26371
Snx19	6.60285	7.11764	7.76754	5.59877	6.44413	6.70334
Mtor	4.49144	4.43407	4.88512	7.768	5.3429	3.88086
B3gnt9-ps	7.1584	7.57007	5.08324	4.06552	7.32797	7.76891
Gsta1	3.21413	1.93331	4.51226	3.49613	2.03444	2.40634
Pgpep1	5.58708	5.72141	7.07603	7.77242	5.78859	5.13177
2900026A02Rik	5.6424	6.7729	5.92733	5.59183	5.96086	6.55947
Kctd1	5.59391	3.80529	4.69924	4.30722	7.77452	7.69024
Gm15270	2.78151	4.25899	2.46561	3.05108	1.976	3.35384
Spon2	6.27634	6.81081	5.40632	7.77823	1.19419	0.982462
Paqr9	3.25052	2.85363	4.26935	7.78117	2.40358	2.39935
Smg1	3.38716	4.54294	3.70753	2.76	2.79928	3.13861
Zfp938	6.18473	5.54368	6.18484	5.84852	2.83231	4.21051
2510012J08Rik	6.4906	5.26873	6.16713	6.15462	5.20311	4.52974
Lig1	7.78992	7.28032	5.17005	3.01378	4.06694	5.63224
Ephb6	2.13848	3.61317	2.4618	0.591062	4.5406	7.79062
Pdcd7	4.39237	4.91605	5.55783	5.2278	4.57433	4.142
Ccdc50	5.59367	7.11463	5.13055	6.22789	6.9712	6.03956
Adck4	5.72536	4.03871	6.98214	5.06344	6.64848	5.84215
Gm14290	4.04037	4.13821	4.18562	6.09211	3.38092	4.33288
2610039C10Rik	7.79922	4.48545	3.2494	3.29605	5.27048	4.26827
Neurl3	6.42176	7.71112	7.80704	6.96878	6.61357	4.51816
Clec16a	2.91813	3.3657	3.2289	7.80765	2.5037	2.23281
Gm15420	0.508511	0.797358	2.11148	0	1.08269	1.06012
Plekhf2	6.41729	5.43185	6.56165	4.71167	2.76713	2.74445
Psmd9	5.44536	5.04109	5.86065	6.28858	6.61549	6.042
2310021P13Rik	5.30225	6.78059	6.48261	4.42836	6.60364	6.00569
Lrrc33	7.40278	5.6971	5.8493	4.44355	6.16448	6.84005
Slc2a1	6.28287	4.66366	4.46922	5.56389	6.46672	6.33354
Hnrpll	4.49003	5.37694	3.64877	7.18487	5.75762	4.30587
Pum1	5.139	4.89044	4.14232	6.6022	5.51811	5.84879
Tmem175	6.36831	7.72002	7.81781	3.09648	5.32768	4.17906
Capn1	7.35144	6.35076	6.46466	7.18972	6.09975	7.1585
Mettl1	5.59736	6.20867	7.82266	4.42454	4.08182	3.00554
Trappc10	4.41676	4.58423	4.98339	7.21	5.45521	5.08751
Whamm	4.99729	4.82581	4.97756	3.07893	7.82627	7.23126
Pnck	4.32043	4.76689	7.78712	2.5493	3.54221	4.54325
Zfp644	6.50156	5.87389	7.22642	5.68006	4.02205	6.62447
Sbf2	4.47464	5.2211	6.52052	5.23123	7.41593	7.78471
D6Wsu116e	5.34948	6.05722	5.61163	5.21293	6.3389	7.84415
SNORA48	0	7.84526	0	0	0	0
Adarb1	6.21296	5.78	5.9331	4.65827	6.58508	6.44198
Ttl	7.23859	6.64036	7.85096	7.18491	4.56148	6.42684
Ptk2	7.85387	7.30284	7.81061	6.27048	5.69962	6.05769
Cnot1	5.94975	6.47164	7.85563	5.35915	5.25556	4.78712
Nop2	5.23826	5.1935	4.90976	4.70594	4.69753	5.26928
Asb6	4.89652	4.80013	3.95934	2.84293	4.8604	6.64412
Rg9mtd1	4.43271	4.84756	3.83861	7.86457	2.81185	2.71994
Trim41	6.29278	6.28104	6.30266	7.03001	6.56594	6.95392
Prrc2b	6.26045	7.66457	6.53081	7.86749	7.4643	6.51117
Sh2d4a	3.18155	3.49247	3.92019	7.87118	1.66124	2.08108
Gm11715	7.70393	3.01402	7.87169	0.40759	1.61741	0
Tk2	7.65222	6.46812	7.07644	6.36632	6.98745	6.49704
Gm5884	3.38148	1.84654	3.46655	6.8874	2.74084	4.39942
Ninl	1.25059	1.90686	0.742414	0.528775	2.31584	2.7991
Fgfr3	5.32598	5.32437	5.21412	2.58626	3.8041	4.53628
Galnt11	4.60323	5.98219	5.3463	6.22724	6.66197	7.88057
Setd7	4.10464	4.98455	3.61335	7.8806	6.14836	5.51852
Bud13	5.47962	4.38288	4.26001	3.08862	4.59526	4.68292
Gm10828	2.17202	1.46605	3.37566	4.61514	2.62504	1.86905
Camsap1	3.72976	5.22924	7.10692	2.70282	7.07116	6.47094
Znhit6	7.88831	6.29296	6.53802	5.24196	4.09503	4.41176
Gm1815	1.7305	4.81081	2.43296	5.88468	2.80529	0
Rfesd	6.88922	6.00265	7.89171	5.67097	4.32448	3.3005
Hddc2	7.33252	6.70973	4.71505	4.30895	5.15468	7.8918
Ccdc71	6.25174	6.19483	5.2215	5.52537	6.99056	7.89487
Nmnat3	4.90232	4.0424	4.80618	7.53735	6.01848	5.38956
Ranbp10	5.97072	6.71502	7.89918	4.29735	5.04416	4.45557
Nif3l1	6.87866	6.25978	6.0693	7.04835	4.97041	4.66923
Thoc3	6.65397	5.26563	6.63599	7.06227	6.04484	4.73119
Cc2d1a	6.27155	5.92168	6.90728	3.24227	6.65406	4.61716
Hspa1l	3.72617	3.47488	6.5763	6.30186	3.59857	3.73425
Oscp1	3.56482	4.7245	2.38391	2.9058	2.35826	5.02202
Cda	3.64533	4.14115	2.19949	7.91202	4.62591	4.96653
Strada	3.91603	4.80056	5.16572	4.21723	6.68294	6.30424
2410018M08Rik	2.72734	2.0277	2.39405	3.3305	4.23267	2.16232
Zfyve27	5.22875	5.97448	6.67277	4.3813	4.7678	6.00425
Klhl13	4.28119	5.70171	3.48478	5.92455	7.91604	6.16706
Mau2	6.10682	6.66132	7.33957	4.21568	6.24366	5.67227
Sac3d1	7.44592	5.85325	7.01494	5.2207	4.06498	4.22501
Dok2	3.78335	3.36389	5.68942	3.45954	2.99029	4.48271
Grwd1	6.05343	6.77149	6.80903	7.60483	4.36156	3.66136
Rarb	6.02881	6.02901	6.13004	3.39599	7.92932	5.15128
Svip	6.13863	5.45095	5.26681	7.60058	7.58678	7.93034
Gopc	6.16721	6.83645	4.98642	6.65121	5.10259	5.54747
Gm13861	7.68765	5.61776	7.34981	1.30712	4.32062	5.85875
Rnf113a2	4.79507	4.89687	4.81539	4.91786	7.15639	5.71994
Rasal3	1.48211	1.83394	1.85334	0.813911	3.26589	3.12614
Rtn4r	4.76697	2.46936	7.94045	1.1453	0.559977	0.383911
Tmem194	3.93499	4.58977	6.55125	2.42974	7.13632	7.54191
Lyn	7.45408	6.90264	6.63321	7.18088	7.94095	7.86051
Cpsf6	5.50555	7.66283	3.65724	7.16422	6.04561	7.18576
Fdxr	7.06647	7.94366	7.13843	4.48039	5.99319	5.35629
Abcd1	6.95667	5.51413	6.6047	5.40857	6.92922	7.36381
1110008J03Rik	5.58201	4.88263	6.68186	6.19559	4.08122	3.78375
Pigo	7.95292	5.94513	7.74817	3.20174	4.69589	4.33694
Dnajc25	4.323	5.25445	5.28736	6.43982	5.31982	7.19239
Srd5a3	7.32374	7.9536	5.1079	7.57928	6.29715	5.64176
Cdk17	4.35529	4.55303	4.31129	5.05346	6.75379	7.00455
Vasn	4.65622	4.81334	3.27316	5.82131	7.40017	7.78996
Ints1	5.8165	5.16777	7.95807	2.79877	3.37506	2.75462
Atp2b4	3.73702	6.0398	3.41129	2.68894	7.96033	7.6932
Ttc12	5.54661	6.25231	7.88813	4.35091	6.6627	7.07813
Smad1	6.0728	5.51625	4.81892	7.96322	3.74519	4.74204
Katnal1	7.96382	4.87508	7.93568	4.02887	4.36679	3.37419
Pitpnm2	5.39853	4.83349	7.9178	4.48969	6.72586	6.15283
Gm12989	1.36135	2.83843	3.58869	5.78672	3.31031	1.44095
Dock7	5.8862	7.97181	5.73088	6.43198	6.26827	6.49193
Spef1	7.36012	5.97669	6.67347	2.71109	6.75471	3.98092
Tnfaip8l2	6.9439	4.89401	7.97512	5.98646	5.49622	4.65839
Fcrls	7.20956	7.6928	5.8008	7.97528	6.28957	6.38989
Gm8394	2.94853	2.15463	1.49235	3.70987	5.73579	4.74381
Gpatch8	2.27428	3.38595	3.40407	1.77688	5.50648	4.89988
Pigb	7.98376	6.69014	4.3298	3.85115	5.70886	7.21459
Cask	2.73806	3.54292	1.92543	3.26916	7.86259	5.66517
Kidins220	5.86347	7.5428	6.17852	6.35003	7.9846	6.70069
Fam120b	6.14692	6.07408	7.0016	4.51718	5.44963	6.41811
1110002E22Rik	3.62751	3.53864	4.13451	7.65598	2.73704	2.83183
D330023K18Rik	5.49388	5.06738	6.34385	4.0004	2.84439	3.31669
Prcp	7.05407	7.98943	5.78523	7.32963	6.03529	5.66903
Chst12	3.54879	4.63084	4.5546	4.06966	7.99162	6.6185
Arid2	7.99315	7.30729	7.08187	3.35893	3.77751	3.99349
Gin1	4.67825	4.48336	5.71101	5.68707	6.12272	5.68153
Gm15800	5.54351	5.65911	7.99557	2.48983	5.72403	4.93841
2610034B18Rik	6.93557	5.74986	5.97245	7.99676	5.94952	5.59758
Map4k5	6.78627	6.54944	6.96864	6.44274	6.48568	7.13555
Adam19	3.13218	4.44026	3.7298	7.84702	3.67662	3.36249
Pcx	4.47316	4.05788	5.49456	4.38326	6.42062	8.00506
Tex2	4.88428	5.01169	5.37066	7.90074	5.23749	5.55207
Kif16b	3.15152	2.71501	1.79976	7.69644	3.11641	2.41389
Ctnnbl1	5.1798	5.16675	5.47595	5.49593	5.25079	6.41769
Igkv2-137	0	0	0	0.478051	0.607712	0.595196
Rufy3	7.71636	7.60897	7.43452	5.3553	8.01537	6.26237
Cd163	5.62302	5.1534	4.24135	1.89699	7.47068	8.0158
Zer1	5.18765	5.63928	6.0352	5.2423	6.9695	6.95228
Cdc42bpb	4.21666	4.88976	5.379	8.02535	6.68439	6.25871
Tulp4	5.46352	5.18094	3.33159	4.5597	5.07215	5.37037
Epm2a	3.14854	3.8439	3.48392	8.03012	4.15887	3.39435
Dgkd	5.25629	5.37159	6.30796	6.55672	5.59212	5.02632
Snap29	5.93634	6.15407	5.79914	8.03212	3.79511	3.53995
Ighv1-69	0	0.48833	0	0.522668	0	0
Rfc1	7.82729	7.31324	7.15951	5.57518	7.06294	6.98538
Vps37b	5.0228	4.88643	5.20048	6.71961	5.63867	5.68739
Helq	6.61489	5.47378	6.88345	3.12997	3.2524	3.41226
Smad7	3.30998	3.61404	2.03287	5.50568	8.03777	6.3923
Stk17b	5.96479	7.23377	5.72708	8.03927	7.73557	6.9911
Scamp1	5.32019	6.76123	5.92152	7.78319	5.72571	7.01561
Bbs9	4.0854	3.52786	4.568	5.66239	5.89895	5.42879
Ctu2	6.86982	6.05057	5.87383	4.64041	4.67543	6.26636
Tmem57	7.27661	6.88948	7.12783	6.84206	7.66729	7.77675
Tgfb2	2.89381	4.3446	2.41437	7.83299	7.0105	8.04392
Ccl12	5.91549	7.68867	7.56071	5.4862	1.04712	1.42342
Trbc2	0	0.44861	1.58812	0.240078	1.52597	2.09236
Mpg	5.19906	3.79678	8.04969	5.13574	6.75779	5.90968
Tmem18	7.09705	6.88403	6.71329	4.30965	7.98191	7.71971
Limd2	8.05135	6.94103	8.05259	6.2729	6.31072	5.54284
H6pd	5.2095	5.91863	5.26707	6.12483	8.05301	7.16776
Pkn2	5.4839	5.18409	4.25201	5.77328	4.93653	4.73018
Rnf214	6.52721	8.05961	6.38353	6.24517	5.99091	6.51329
Pspc1	2.36401	2.63974	2.60913	7.8316	5.44435	3.88508
Cxcr4	4.15254	4.81377	3.15578	6.58345	5.88261	4.94922
Usp8	7.08739	7.38336	6.70745	8.06465	4.47034	5.10779
Baz1a	1.46774	2.422	1.50216	2.87906	4.47159	2.6337
Plxna2	2.82734	3.06983	2.71685	3.2858	3.06115	2.99763
Coasy	6.24953	6.74411	7.34766	5.68142	6.58497	5.03097
Ccdc84	3.49163	5.09742	6.23688	1.84449	5.71496	5.39785
A630001G21Rik	2.54002	3.04016	3.21888	1.96294	5.8358	2.44454
Lrch4	5.35379	6.04047	5.9584	1.34506	4.77526	5.86114
Ccng2	4.905	7.80171	3.95105	6.81912	6.7739	5.92461
1500009L16Rik	3.35924	3.96626	3.957	5.17138	6.08341	2.97906
Frmd6	6.08067	7.90058	5.61782	8.03087	7.48692	7.15414
Ptrh2	5.39125	4.5593	6.42048	5.60785	6.51194	5.43794
Gm14057	4.18357	3.83419	8.10056	3.51703	3.82571	2.04378
Sema3f	7.75074	8.10397	7.52884	7.17048	5.17815	7.43487
Ptprg	7.05937	5.63449	5.81838	8.04468	4.43443	3.90171
Ecd	5.81538	5.47448	6.66194	8.10905	3.92386	5.24349
1600012F09Rik	3.61526	4.52824	4.18355	8.10929	2.79509	3.67947
Osr1	1.69153	3.71455	1.18908	0.719019	6.39827	8.10959
Ggt5	8.11036	4.86116	7.04936	2.07291	4.32398	4.87926
Kbtbd4	8.11488	7.81519	6.61064	7.37149	4.84011	3.27641
Erbb2ip	3.44101	4.75689	2.78878	8.1275	6.57165	6.27876
Rnf38	2.89219	4.27955	2.08205	3.48447	4.7484	4.45118
Cog2	5.7606	5.57641	6.60183	5.65932	6.35981	7.10576
Lrrc1	5.01044	4.96021	5.45646	5.0685	4.15652	5.67688
Imp4	5.71258	7.32527	7.29479	8.13149	6.5925	5.828
Slc41a1	4.04144	4.95814	5.23193	6.63348	8.0651	8.13195
Arhgef40	5.63287	6.60992	5.73795	7.90725	6.44648	6.35082
Fgfr2	0.810543	1.76797	0.364056	0.463587	8.13491	3.57718
BC046404	7.87439	8.13894	6.38703	3.9849	7.36448	6.6251
Ube2o	5.72007	5.5371	7.7773	4.86369	5.42695	6.0996
Sec24d	2.55652	5.33704	2.80782	8.13955	7.96003	7.39243
AI597479	5.24814	6.12118	5.63098	8.031	3.7016	3.18681
Nqo2	7.20237	6.74188	8.14402	7.46976	5.47739	5.59856
Dusp19	7.04448	4.72299	8.14497	4.72654	3.27201	3.23948
Snn	7.89472	8.14926	8.14895	6.88155	7.63203	7.93321
2510046G10Rik	3.12427	2.44165	3.87517	2.61334	3.16641	6.58486
Prrx1	5.9434	7.7109	6.75645	7.99013	4.76111	6.26761
Prpf18	5.01636	6.22024	6.13527	8.09272	7.71623	6.34896
Arfgap3	6.62653	7.62895	6.17607	6.29812	7.12123	7.52624
Adamts2	6.39004	8.15913	5.3107	6.81995	6.23989	6.58666
Gm16739	2.58824	1.37054	5.45834	1.46692	0.466197	3.19617
Atg2b	6.39102	6.14713	6.42962	4.83446	6.6529	6.39112
Ilvbl	5.93138	5.31696	5.19673	8.16211	5.08237	5.58094
Lpin3	3.9877	4.89757	5.17821	2.86223	2.70394	1.11357
Mocs1	5.19775	4.80447	8.16893	3.86964	6.23624	5.66577
Tnpo2	4.31912	3.78293	4.50008	4.40957	5.64726	6.10238
Lin7c	5.71857	5.49485	4.27121	6.87461	5.19041	4.82343
Mmab	4.24632	5.01036	6.41246	8.17021	4.44833	3.78493
Tmc4	3.54348	5.01921	7.99043	0.770264	4.4983	2.54384
Zc3hav1	8.11703	8.18233	7.51285	7.48665	6.57978	7.29965
4930402H24Rik	7.23517	7.57091	8.18286	5.73912	7.38409	7.86077
Lmbrd1	7.02041	6.92555	6.40954	7.19149	7.08133	5.99975
Specc1l	5.82611	7.27274	6.42551	8.18436	7.68891	6.81574
Cybasc3	5.25929	5.53906	4.6335	5.85628	5.77055	5.96417
Nlrc5	3.73904	3.83773	3.92294	1.4695	2.3719	3.62989
C230035I16Rik	3.82815	4.23646	6.88546	6.16575	3.2151	8.06776
Relb	6.98394	6.90346	5.64582	8.19145	4.80658	6.66136
Aco1	6.49046	6.69751	5.53747	8.19489	5.82987	5.32322
Procr	3.28879	6.85922	4.17049	1.76782	5.06814	4.77795
Bop1	7.43596	6.62889	7.06231	8.20467	5.25776	4.64708
Nr2f2	3.2231	4.77473	2.36013	1.93592	8.15168	8.21142
Cttnbp2nl	6.86708	6.61006	6.13642	8.21278	4.75894	5.03052
Ep400	3.10843	4.0965	4.19715	4.24085	4.45038	3.34011
Copg2	4.32671	5.78046	5.89891	8.21632	3.81623	4.6355
Csgalnact2	5.27827	5.90644	3.10716	7.84696	6.37856	6.85438
Ccdc136	2.47299	4.98341	3.05914	3.20505	6.26344	5.04921
Fam171a1	8.22154	7.07599	6.82587	5.68502	6.45973	6.18125
Mri1	4.83017	3.44756	4.24985	5.71042	4.54457	4.25383
Ttc15	7.72643	6.86265	8.22826	7.99734	5.54764	5.76954
Nr2c2ap	8.21896	8.22837	7.56288	7.78481	6.63027	6.35659
Fam57b	5.52727	4.86516	8.23225	1.80376	3.39756	3.26554
A330023F24Rik	3.25121	4.10774	2.7129	1.01266	6.30926	7.18048
Trub2	5.52393	4.54869	5.3916	8.23761	2.52477	3.80369
Dsg2	4.75158	4.3653	5.51492	4.09097	7.35943	8.23771
Ptbp2	5.11975	5.1058	3.91892	4.23162	4.94901	4.15465
Hlf	1.90109	2.63925	1.85933	1.53548	5.69918	5.85338
Agpat5	8.24653	6.52322	7.47375	6.982	5.08264	6.13213
Naa30	4.00271	4.49098	3.11314	5.21166	5.10351	5.34519
Hsdl1	8.24786	6.81613	7.54588	5.02689	5.83322	5.68099
Acox3	6.25648	6.77864	6.96798	6.34792	7.70361	7.59922
4631405J19Rik	8.24928	4.29997	8.00314	5.53517	3.91446	4.93383
Ier5l	7.39665	3.91672	6.18329	6.23156	6.48142	7.40593
Rtkn	6.45018	7.15256	4.01714	3.23435	5.915	3.40835
Cep350	4.15403	3.37816	4.98553	3.0127	3.72011	4.1805
Nr4a3	1.36744	2.3346	1.35116	8.25376	3.07592	2.54308
Usp36	6.03064	6.30732	8.25737	3.20636	4.75847	4.70235
Gphn	3.83459	3.71488	2.89976	6.05058	4.80338	5.24228
Tceal3	1.51877	4.36599	0.535417	0.161474	3.47706	4.01555
Gm15079	0	0	3.34969	2.02549	0	2.52187
Hiat1	4.5319	6.23015	2.8917	6.81642	6.06566	6.49423
Fsd1l	2.74021	2.48937	2.52897	5.3304	2.10094	2.56229
Brd4	6.46088	5.52502	6.63	4.48242	7.13904	5.7471
Tubgcp2	4.8978	4.93098	5.74562	5.35729	3.91089	6.17478
Plekhh3	7.60732	6.39642	7.74884	4.56409	8.27154	6.72972
Lipo1	5.21567	3.85333	2.81346	4.2266	3.27746	3.85156
Insig1	8.27686	7.88907	5.43046	7.31797	6.67895	5.91841
Ccdc109a	5.55921	5.68038	4.67136	4.063	5.71554	6.44027
Mlkl	8.27768	5.38971	6.24251	2.67271	3.03857	2.53951
Aars2	5.71755	4.81388	8.27964	4.35036	4.01642	4.02448
Gm12112	1.91563	3.04313	2.69325	8.14281	8.2811	6.08291
Ppp2r5e	6.08834	5.98373	6.44143	8.28117	5.68562	5.86256
Acbd3	4.23813	4.87458	3.28879	8.28226	5.76994	4.83549
Pot1a	4.34082	4.91798	3.60551	4.13814	8.28245	3.48607
Slc31a1	6.59936	6.0951	5.3224	8.28511	5.16938	5.3801
Sap30bp	4.92414	4.71838	5.30674	6.36649	5.55552	6.75777
Gchfr	3.45521	2.583	8.28681	3.45579	4.83241	3.4421
Abhd8	7.97087	7.77373	5.53232	5.44684	8.28721	7.95634
Rrs1	8.28797	5.61495	7.40264	7.04596	6.37529	6.60522
E130218I03Rik	5.52934	2.52069	8.29145	0.340707	0	5.70572
Cog8	5.86383	5.62282	5.71719	5.88841	7.13139	6.34192
Szt2	6.4507	6.3294	8.29225	1.66307	4.38409	4.9132
Wipf1	8.26596	8.11226	6.14591	5.89547	5.58457	5.52028
BC088983	4.3508	4.30455	4.17251	8.29392	3.98552	5.40759
Pfas	1.93095	2.05176	2.38261	0.73097	2.93579	3.22931
Lmo1	7.45525	5.09918	8.2979	3.69718	5.7071	5.80876
Aaas	3.67837	5.31217	4.1529	3.88523	6.08343	5.36823
Gab2	4.4538	5.78097	3.94904	8.29834	6.55754	6.43892
Blzf1	4.74567	5.28894	5.06539	7.15125	6.46623	6.31478
Entpd6	6.45552	6.34781	8.30392	3.67658	4.17492	6.31771
Pnpt1	5.28029	6.51146	4.97949	7.08264	2.84318	2.92217
St3gal1	5.4957	6.82476	5.82606	4.74843	7.3084	8.31045
Casp8	4.92592	5.91424	5.83525	5.14071	8.31179	7.32241
Ndfip2	7.09561	7.60282	5.68013	8.31202	8.22382	7.44366
Cx3cl1	3.93421	4.73331	2.9283	8.31242	3.87665	3.21504
Ccdc41	4.36128	5.38863	4.22403	7.88232	7.22713	5.7447
Amacr	4.20717	4.3352	3.6236	8.3134	4.26007	3.73103
Txndc16	6.51125	7.33958	6.05189	6.05993	8.31374	7.38087
Tm7sf3	5.57143	6.69938	5.57545	6.9692	8.31572	7.83122
Nme4	5.27079	3.80338	5.79382	5.05761	6.26394	6.53474
Sfpi1	4.20427	4.51503	3.64818	4.68291	8.31798	6.20033
Il33	5.31568	8.32183	3.7909	3.71222	6.2858	6.19729
Chrm2	2.61214	3.70593	3.51081	8.32411	5.91235	5.54714
Meis3	4.42984	3.69126	4.16821	3.60379	5.8801	8.32552
Noc4l	6.19506	5.16415	5.67151	4.51699	5.17016	4.31082
Tcerg1	4.23485	5.25524	3.87273	4.25288	5.76573	4.98757
Clec1b	3.52657	3.05757	7.06341	0.85814	6.55164	8.3291
Pex10	8.26933	5.09566	6.00215	5.89626	5.83543	6.04384
Arl16	5.94764	6.13755	7.016	6.42904	5.09019	6.98323
Hif1an	3.69202	4.29151	4.2201	8.33171	2.6276	3.20892
Eed	6.37317	8.05341	7.19534	8.33238	4.59177	3.98847
1810043G02Rik	6.55665	5.52748	8.33447	5.79791	6.37815	7.46042
[truncated: 7,478 more rows]

## Sheet: RNA-seq KO
gene_id	cko_tac7	cko_tac8	cko_tac9	cko_tac_sil11	cko_tac_sil12	cko_tac_sil5_200129
D6Wsu163e	2.91121	3.57044	5.00097	3.20868	3.20065	3.7595
Wnk2	2.82739	3.49312	2.81158	1.46927	2.80726	2.27734
Llgl1	3.874	4.28935	4.67314	3.79438	4.66963	2.86811
Cand1	4.57697	3.65942	3.48853	3.56913	3.72776	4.2276
6330512M04Rik	1.46903	2.42772	1.71014	3.67272	4.74043	2.28063
4933436C20Rik	3.61442	4.62938	3.10448	2.94354	2.7849	4.13511
Nek3	2.9156	2.61456	2.28325	5.00603	2.81906	2.5549
Nradd	1.30025	3.06212	1.8148	1.70181	1.11316	1.425
Ighv1-18	0	1.44994	0	0	5.00733	0
Rdh11	1.78394	3.08296	3.54888	4.23386	5.0075	3.0941
Notch2	2.65851	2.65232	2.49078	4.13887	5.00957	2.00478
2610019F03Rik	4.14093	3.69551	4.38661	5.01032	3.26148	2.70136
4930503L19Rik	3.35999	3.55386	3.07835	4.06542	5.01154	4.88546
Brd3	3.9065	3.93467	2.64086	3.63757	5.01396	3.73774
Rcor3	2.60069	2.65121	2.18364	2.16246	1.93799	4.69222
Zfp950	4.2218	2.8694	2.4094	5.01926	3.05527	4.35278
Fastkd3	3.28434	2.37931	3.79793	2.91427	1.89336	4.29465
Zfp3	3.60802	3.9937	3.96381	2.10857	3.33309	3.23523
Gpatch1	3.86784	4.48355	4.30476	4.41116	4.10414	3.72355
Eif4ebp2	2.36353	2.34365	1.8609	1.71859	0.809372	1.38077
1110018G07Rik	2.4997	3.72728	3.34387	3.62609	1.73161	2.66288
Eaf1	5.0234	4.67464	4.38106	3.83026	4.36674	4.49231
AC165250.1	0	0	0	0	0	0
Itga1	3.19077	3.5481	3.17214	1.80917	2.43838	4.76206
Pkp3	0.610497	1.33429	1.03258	4.18733	5.02386	2.44572
Nfxl1	1.09953	2.02577	3.12609	3.2915	4.13369	2.68346
Nfatc3	4.26637	5.02788	3.83647	4.14365	3.19764	3.25634
Cbfa2t2	2.94491	3.39634	2.04011	2.93333	5.02915	2.31884
Bahcc1	3.54927	2.72137	2.91192	1.74679	3.0363	1.60318
Ahcy	2.93159	3.90613	4.12034	4.18579	2.92044	4.43727
Gnrh1	1.95887	2.428	0	1.36738	5.03101	1.71656
Hspa2	3.56627	4.33697	2.77416	3.38187	3.36419	3.02685
7SK	0	0	0	0	0	0
Clcn6	1.77929	2.01196	2.45433	5.03265	1.62482	1.82725
Letmd1	2.88718	3.57863	3.43796	4.03077	5.03335	2.53003
Chek2	5.03405	4.00851	4.25831	2.98158	3.49999	3.34192
Ttf1	2.40359	2.56309	2.09833	2.86055	2.66102	2.104
Mier2	3.95878	1.53791	3.06401	3.11061	3.53095	2.39993
4921531C22Rik	2.34256	5.03789	2.01135	4.0889	3.20824	2.73464
Gm12184	5.04215	3.47962	4.32948	2.75318	2.99292	3.84506
Neil1	3.4187	5.04645	2.90593	2.60282	4.91701	2.53547
Galnt10	2.34729	3.26237	3.74383	2.67039	2.96449	3.70762
Slc12a2	3.41487	3.75424	3.46445	3.31651	2.69469	5.04705
Ppcdc	4.65767	4.61851	3.9479	3.93575	4.5751	3.58028
Gdpd5	2.63012	3.20283	3.68583	2.77003	2.27537	2.83043
Nck2	4.85996	4.75485	4.61832	4.74948	4.43803	4.77137
Rap2a	2.57453	2.73626	2.92212	2.66109	3.81036	3.22308
Efr3b	3.07263	3.95842	3.12608	3.43418	5.05346	2.6248
Zfp874b	2.92781	2.12323	2.73994	2.59282	2.06507	5.05469
Cadm3	1.43404	1.00166	1.49565	2.67188	5.05821	2.08797
Utp18	2.00545	2.95082	2.33373	2.69851	3.32301	5.06002
Tchp	2.44434	5.06066	3.15377	4.69735	5.02956	2.42222
Lin52	3.77504	3.26544	3.58739	2.13056	5.06094	5.02076
Pou2af1	0.791743	0.32712	0.39669	4.099	5.06104	0.501081
Phf17	3.72579	3.13736	2.72728	3.71535	3.90863	5.06148
Clcf1	1.42162	1.7859	1.43859	3.50722	5.06354	1.27393
C630004H02Rik	1.43933	1.52918	1.93448	2.50218	3.49037	0.780781
Kctd18	3.9035	4.79675	4.69413	4.74756	4.62709	3.17118
Gm6382	1.05444	3.55497	2.17363	3.23863	3.61087	2.71042
Osbpl6	1.8015	5.06949	2.04378	0.792099	0.731075	2.3773
Gm14088	0.781696	0	4.47744	0	0	0.456667
Farp1	2.29785	2.80689	2.37622	5.07211	4.92575	2.43189
Ces1f	1.30049	0.897194	0.388574	3.7264	5.07246	0.105717
Slc16a6	1.42	1.22106	1.18662	2.2019	5.07254	2.15304
Rnf135	3.8515	3.38513	3.60885	2.62743	4.0181	3.88645
Nup210	3.36974	0.444136	2.46495	5.07825	2.48777	1.51343
Rprd1b	5.07973	4.97703	4.24252	3.73443	4.28982	3.59653
Gm1821	4.65073	2.86357	2.47306	0.447064	1.64186	3.48409
Gm15056	0	0	0	0	5.08044	0
Phf7	2.54722	4.08759	4.36071	0.981001	1.60412	2.63233
Amot	0.987015	1.43118	1.08688	0.865645	0.851888	3.53304
Txnl4b	5.08257	3.48207	3.88926	3.16083	3.16453	3.72504
Qpct	2.62699	1.88631	1.78952	3.7942	2.84802	3.47023
Sf3b4	2.91396	3.97301	5.0839	2.54262	4.24093	3.08548
Ppm1d	4.33728	4.47266	4.88856	5.08641	4.43602	4.52712
Abcc1	4.21227	3.70624	3.67896	5.08648	5.07018	2.53196
Epc2	4.75325	3.47476	3.65379	4.55316	4.65742	5.08751
Trim16	2.15748	2.48049	1.73941	5.09094	2.84219	3.40798
2510009E07Rik	5.09158	3.24119	3.91432	4.49755	3.83157	4.36995
D930016D06Rik	3.37258	3.00123	3.05852	3.81469	5.09348	3.13221
Gm2541	3.05129	4.24153	3.95152	2.56914	1.26035	2.09269
Edn3	1.81916	2.33441	2.98714	2.95529	3.11479	5.09496
Nid2	3.87379	2.73317	3.79317	5.0962	4.66762	3.86332
Etohi1	1.01799	1.89738	0.885214	1.52877	0.860692	3.63243
1810059H22Rik	5.1016	3.67295	3.80343	2.1978	3.51699	0.786807
Arid1a	3.58277	3.19781	3.94139	4.51246	4.57452	3.33333
Vps37a	2.97912	3.50485	3.20936	3.47183	3.57928	4.2854
Dkc1	4.05916	5.1036	4.15742	3.33412	3.39779	4.78763
2810410L24Rik	2.79923	5.10365	3.87409	2.53829	0.880132	1.44078
A230051G13Rik	4.57381	4.81882	4.55988	2.19501	2.01378	4.84303
Gm10232	3.57553	3.58604	4.65934	2.52445	4.8116	5.10577
Gm12918	3.24393	2.14049	2.78116	0.753383	1.31742	1.68144
Gc	0	0.211319	0.549132	4.76036	5.10848	0.0622496
Tmf1	2.30078	2.41718	1.47794	3.06961	2.12784	4.55189
Cthrc1	1.58346	0.786054	1.01964	1.38042	1.89411	3.21387
Trim13	3.17442	3.03531	4.08984	3.24472	3.49412	4.70248
Gm17046	1.92685	1.19416	0.413751	0.504388	5.11374	0.422125
6030458C11Rik	3.50602	3.29848	2.97238	5.11473	3.51167	3.36136
Gm17655	0	0	0	5.11703	0	0
Pth1r	4.87563	3.0673	3.78596	1.72731	2.33031	1.94253
Rab23	3.28968	3.66085	3.16939	3.97534	5.1195	2.58921
Clec1a	3.7956	5.12052	3.58497	2.4465	2.78662	4.87972
Ahcyl2	2.56266	3.39429	3.46112	5.12092	3.9452	3.42365
Pip4k2b	3.66496	3.95293	4.46686	3.9048	3.21467	3.08013
Phka2	3.51215	3.55754	3.32063	3.94849	3.39804	2.58503
Asb12	3.54593	5.12768	4.82229	2.06269	2.83332	2.93467
Ppp2r1b	2.08874	1.05547	2.41635	4.11808	3.9427	2.18048
A330041J22Rik	0	1.25631	2.17401	0	0	0.740447
Nup160	5.13219	4.07048	1.70245	3.82059	2.57328	3.15713
Chsy1	3.17733	3.0606	3.35277	5.13291	4.41439	4.26925
D2hgdh	4.38698	3.07286	4.68641	2.3426	2.53825	2.56874
Hexdc	4.23458	3.76988	4.41554	5.13378	4.63996	2.83185
Rab40b	1.47402	0.745511	1.88751	0.787249	0.772398	2.80113
Vps33a	3.15511	3.96023	3.87629	3.42908	3.63796	3.80309
Pbrm1	3.78395	4.32667	3.58212	3.86122	4.63234	5.13602
Poli	1.35213	2.20207	1.4102	3.29504	3.03667	2.9176
Scaper	5.03225	3.39616	3.18632	1.51634	2.51887	3.94127
Fam46c	0.831665	0.682489	1.15771	1.36127	2.18018	1.00523
Rab43	3.54243	3.82879	3.74246	4.70568	4.922	3.60913
Ptpn21	4.18974	4.15452	4.12344	4.30572	5.14119	4.09641
Zmym2	3.23078	2.78576	3.3179	4.38791	4.25708	4.90319
Rps26-ps1	4.44585	5.14321	2.54575	3.10341	2.53743	1.73151
D15Ertd621e	3.79879	2.96782	3.51002	4.19858	5.14435	4.94288
Rnf111	2.58198	2.35319	3.54604	3.74647	3.11032	5.14534
Fam13a	2.5694	2.21548	2.56671	5.14674	3.97856	4.63365
Fyb	0.946325	3.65014	2.80596	3.91351	3.94512	1.70141
Ncf2	1.75909	2.51955	3.13374	3.95666	2.94502	2.93074
Wnt11	2.20494	1.84825	2.53339	4.69278	5.1118	1.85138
Sirt1	2.1555	1.8999	1.56331	3.58162	2.43248	5.14885
Zc3h8	5.04637	4.1337	4.24018	3.5459	5.14887	4.58097
Cdk19	3.64731	3.70142	4.03775	3.79911	3.78603	3.26229
Nsf	2.36445	3.91666	3.34783	5.15123	4.16501	3.09821
Uchl4	1.95037	5.15731	2.93162	1.70181	3.00553	2.27881
Ick	4.36578	3.70602	3.93096	4.06274	4.86301	3.30269
Tbc1d14	2.83794	4.15133	3.54629	3.77124	3.75606	3.36034
Cdk7	2.61163	3.13227	3.09544	2.50318	2.89095	3.77963
Ankrd32	1.41241	5.168	4.47073	2.64581	2.76921	4.86091
Trpv4	2.65112	2.96264	1.77247	5.16937	3.67617	3.82796
Iqce	2.07841	3.61585	2.92846	2.0461	2.64285	1.26013
Ank3	4.83883	2.83755	3.65311	5.17157	4.29746	4.4659
Proca1	2.26465	1.83675	0.894973	5.17183	3.10089	1.11236
Chn2	1.98161	1.79884	1.11792	3.06733	4.68798	1.78413
Sertad2	5.03326	4.44148	4.94148	4.63067	5.06738	4.02063
Zbed3	3.59548	5.02793	5.14702	4.05432	3.8516	3.87781
Ebf1	5.17803	3.10619	3.20896	3.76345	4.16363	4.1488
Gramd3	3.31057	4.02984	3.51343	4.45495	3.64546	4.05733
Zfp830	4.46192	5.17857	4.13727	3.78711	2.95173	3.96922
1700052N19Rik	4.28077	3.82531	4.56281	5.17862	3.31503	3.43698
Dennd2a	2.55906	2.89942	2.35501	5.17898	4.05617	2.81875
Nacad	0.977188	1.45161	1.25975	1.01871	3.67997	0.570684
Tcf7l2	2.42448	1.78239	2.66134	3.91018	4.29313	2.71165
Nup43	5.18143	4.22731	4.57404	3.49296	2.07007	4.78608
Axin2	1.46786	1.13422	0.79934	5.18225	2.2697	0.34611
Parn	4.10139	4.29604	3.77083	4.55656	3.08594	3.54343
Tgds	2.57067	3.52118	3.63668	2.74006	3.54738	3.52945
Cd44	1.98039	1.66041	1.9316	5.18365	4.47708	3.46146
Zfp788	3.05983	2.46445	2.15759	3.25657	3.50178	5.18589
Pdcl	2.57994	1.59654	2.21349	1.55027	3.30505	5.10761
Ankfy1	3.94408	3.89182	4.10342	4.90959	5.19215	3.31001
Ipo8	3.66291	5.059	3.76312	4.10206	4.56552	5.19231
Cldn12	1.83373	3.42188	1.8981	2.36314	3.12365	4.0104
Rhebl1	3.30461	4.24956	4.41282	3.08236	3.7992	5.03167
Sephs1	2.07246	2.62924	3.03659	4.1986	5.20057	3.37313
4933433P14Rik	2.64036	2.94417	3.12273	3.4668	2.98811	5.20372
Gm16793	2.76791	2.3055	1.61663	2.31856	1.97153	2.9753
Fancl	4.2895	3.32495	2.98889	5.21168	0.762736	3.67433
Zscan20	1.78357	1.45679	1.5678	1.47064	5.21599	1.05771
Gm11970	5.21721	0	0	0	0	0
Dgcr14	3.69511	5.0233	4.04403	3.74424	2.81646	2.85504
Rps12-ps3	1.1706	1.16076	0.502724	0.408568	0	1.70966
Rnf216	3.96645	5.22094	4.00983	3.57735	5.0485	4.16276
Shoc2	3.31662	2.88235	2.67006	3.71997	3.98164	3.96234
Klhl23	5.22795	4.58854	4.58139	2.26852	3.07251	4.04471
Snord17	0	2.99663	0	0	0	0
Rpusd3	3.48976	3.47613	5.10067	1.81163	1.49103	2.79153
Chst4	0.17351	0.0860257	0.372576	3.9969	5.22873	0.152047
Tgtp1	4.2311	4.09915	5.22919	4.29746	3.71967	1.93472
Layn	2.06808	2.53895	1.94548	4.30379	3.54486	2.53141
Sipa1l2	4.72265	4.48044	5.23347	4.44803	4.19607	3.60206
Mast4	3.00195	3.77317	2.68494	4.61619	5.23403	2.0307
Slc38a6	2.28252	2.90994	2.17748	3.32463	4.7018	1.52663
Gm8841	5.00046	4.75183	4.83185	2.03616	2.14047	3.89503
Pml	2.86783	3.54263	3.20873	4.80593	4.97289	1.85871
Tmem39b	1.90022	5.23929	1.33314	2.31572	5.22323	1.4168
Hsf2	2.84645	3.52815	3.22277	3.92875	4.47496	5.24155
Sec23ip	4.09847	3.67528	4.92834	4.2292	2.90462	4.93439
Ears2	5.24184	3.23636	4.00951	2.01613	2.73452	2.58427
Ankrd33b	4.81247	3.78997	4.20228	3.54978	4.96159	5.24616
2810055G20Rik	3.04443	0.666816	3.44898	2.39371	2.56022	5.24935
She	4.51134	4.38954	3.77799	2.97199	2.47181	5.18869
Scaf4	2.74947	3.31432	3.54707	4.69394	5.25178	2.41187
B3gnt3	3.49873	3.08986	4.41376	2.36596	2.58344	5.14183
Gm16534	5.25872	1.9611	5.23567	3.16896	3.47871	3.55727
Tssc1	3.14086	4.25642	3.86675	1.90014	1.93602	3.60861
Vav1	3.18711	1.85773	3.54282	4.58007	5.2633	1.42686
Gpsm2	0.260464	5.26635	0.680473	1.13283	1.1809	0.749281
Gm17201	1.66285	2.47332	2.89426	4.91376	3.98626	4.272
Qk	0	5.26707	3.04155	1.23595	1.21264	4.13748
Stam2	2.31428	1.88381	1.95811	1.71193	1.72696	2.68383
3110056O03Rik	4.25382	4.16018	3.26831	4.01651	2.68587	3.76152
Etv6	2.84305	3.05982	2.91621	4.83084	5.26794	4.4139
Gm12039	0	0	0	0	5.27012	0
Dnajc18	4.96086	4.85689	4.58458	4.05468	4.75238	4.45726
Gm4540	0	0	1.39668	1.13509	0	1.89993
Intu	4.96857	2.12971	2.42665	3.3487	2.4169	5.27491
Slc45a3	2.88362	3.79607	2.39138	5.27519	4.83523	2.12028
Anxa8	3.62549	2.58105	2.79461	4.02327	4.7751	2.17232
Casp1	2.65028	3.34473	3.41455	4.45687	4.78537	5.27827
Cep68	3.93957	2.97935	3.66083	3.98903	4.30461	4.85697
Clp1	1.86019	3.3815	3.99529	4.98012	2.86712	4.43764
Rint1	3.62049	3.0044	5.28593	3.44227	4.1643	2.3034
Lipt1	2.23546	1.33001	1.64578	1.66107	1.67124	1.94029
Gm6181	5.28703	2.24682	3.24365	4.21783	4.13831	1.76496
Ranbp6	1.57124	2.05528	2.09614	3.08038	2.33542	5.29269
3632451O06Rik	2.12931	2.25249	1.9511	2.75648	2.5247	2.14873
Pphln1	4.60382	3.86949	3.91794	5.29493	4.7747	4.32798
Mob3c	3.024	2.76792	3.39655	4.54655	5.29724	3.05762
Cxcl9	2.89327	4.14279	5.2982	3.94601	3.56518	5.14271
Tmco4	4.4148	5.29856	4.72813	4.16245	4.6734	3.75186
Rps19-ps7	5.29884	2.62683	1.86399	2.27246	1.36083	2.32171
5430435G22Rik	2.79568	2.90111	2.81853	4.59202	5.29888	4.55786
Mon2	4.19059	3.40436	3.49674	4.65313	5.30096	3.6935
Fam129c	0.983007	1.28326	1.3714	5.30219	3.90847	0.615198
Esf1	3.90641	4.6967	3.33152	2.62479	3.94629	5.30594
Ptprcap	1.07628	0.426892	1.10934	4.95853	5.30732	0.754517
AU022252	2.61828	2.25106	2.80018	2.86432	2.39773	5.30825
Klhl8	3.97139	5.30913	4.11976	2.14447	2.2627	3.72133
Mapk8	3.07192	2.90812	5.29858	3.21475	4.0593	5.10023
Terf2ip	3.03016	3.05022	3.94342	4.19835	3.8362	5.31067
Gm5900	0	1.79067	1.55107	0.630283	0.6184	3.16493
Rnf26	2.30665	2.42474	3.00419	2.99521	2.3375	2.55538
Topors	4.39625	3.8514	3.18944	3.63487	3.56634	3.49087
Zfp12	4.93144	4.28531	4.55802	5.13693	4.56731	2.49521
Zfp532	3.89616	4.3924	4.55525	4.03532	4.65175	3.4331
U1	0	0	0	0	0	0
Slc25a44	4.801	3.14166	3.05121	4.75968	4.76861	2.83326
Smc5	2.40773	3.57879	3.81093	3.51938	5.01591	5.32068
Chd1l	4.00201	4.62976	4.91738	3.72479	2.96934	4.12393
Gm16023	0.451534	0.444598	1.45993	1.8785	5.32218	0.282848
Fam168a	3.49599	3.88614	3.65376	5.32342	4.50721	3.78476
Fam189b	2.35595	3.01773	4.76923	3.65412	3.4007	3.7882
Mapk1ip1l	2.58044	3.29799	4.0987	3.96323	4.59761	5.32478
Eps8l2	3.75259	3.61393	5.32657	3.19798	2.5348	1.0723
Slc15a2	0.164557	1.30885	0.600009	5.32921	1.763	1.08151
Ankrd27	3.57548	4.26241	5.03794	5.29557	5.03492	3.60462
Slc11a2	1.98657	5.33198	3.89222	2.98133	2.86838	3.28867
Arl6ip6	1.63837	2.17556	1.77025	1.4387	1.88346	5.3322
Sars2	3.19882	4.57131	5.33342	2.824	2.19083	2.2535
D14Abb1e	4.37549	3.53454	3.87872	4.20663	5.33351	4.51895
Cdca4	3.45048	2.37409	2.60077	3.49001	5.16044	1.81008
P2ry14	3.30987	3.68518	2.55389	2.14937	2.25462	5.3351
Tns3	2.61304	2.65479	2.98149	3.99193	5.33644	3.67871
Gm10072	1.77523	1.76044	5.33714	3.71785	4.25574	1.55574
A930004D18Rik	1.08632	2.86543	0.577609	1.01107	0.425148	2.32676
Fam116b	2.54852	4.24693	3.61788	3.11323	3.92727	2.1092
Elac1	2.97585	3.30752	3.51099	4.10891	4.61376	2.57908
Phtf1	4.35461	3.59818	3.46799	5.34033	4.70249	3.0765
Zfpm1	4.09081	3.05625	4.4841	2.35646	3.85483	3.34395
6330416G13Rik	2.82057	2.52617	2.46102	2.09586	2.33678	3.00312
Gm20492	3.50696	0	3.01218	0	3.60281	0
Klf11	3.88657	4.01789	3.58683	4.50244	5.35204	3.76812
Pds5b	4.5093	3.54421	2.76916	4.41147	3.9045	5.3109
Pi4k2a	4.45726	4.80977	4.54154	4.60606	3.86079	3.95695
Amigo1	3.87678	3.68302	5.35766	3.91643	3.56423	3.13332
Cxadr	4.06475	4.24167	3.63286	3.15319	4.68957	5.35967
Slc39a3	3.39766	5.36227	4.19263	3.72557	4.32642	4.33339
Itpr2	2.2914	1.73379	1.49376	1.85578	1.99122	2.22914
Gstm6	1.14993	1.46976	0.986762	1.40172	3.4264	1.24604
2010321M09Rik	4.81778	3.50985	4.13746	4.98379	5.36688	3.79795
Gm12435	5.3677	3.80185	5.10436	2.944	4.33274	3.35979
Stc2	2.00269	2.97878	2.79335	5.36932	4.12132	4.19239
Lpcat4	3.23402	3.20965	3.60684	5.36969	4.79445	3.26757
Cst6	2.91201	3.09379	3.57311	2.26504	2.6497	5.37093
Ccdc102a	3.56182	5.3714	3.25051	2.53812	3.55752	3.46803
Bambi	2.54658	3.29231	3.32247	3.19524	2.36229	4.04883
2810055F11Rik	3.53477	3.22104	3.35745	4.25672	5.37787	4.01894
Fzd4	3.224	2.44207	2.69222	2.12548	2.17741	3.68844
D030016E14Rik	3.72293	5.3784	4.52339	4.51977	4.3889	4.39025
Dhx38	3.63055	5.3807	3.38658	3.46082	3.60946	3.44372
Fbxw9	2.80373	2.84759	3.02283	4.79919	5.38275	2.84363
Twistnb	2.42567	4.37323	3.34614	1.94978	2.86953	5.28182
Cdkal1	3.14901	4.07842	4.41589	2.5991	5.28175	4.36013
Eml3	4.7438	4.65166	4.39143	5.18786	5.12615	3.44876
Ap1g1	1.88066	3.18356	4.65429	4.51354	3.89543	3.86015
Wdfy3	3.44135	2.16542	2.42371	3.61565	5.38887	2.27593
Capn10	4.62266	3.34266	3.28535	2.63397	1.86779	3.03596
Itga8	1.19578	0.965123	1.57642	2.8204	5.39	1.49462
Snx24	3.16068	4.05591	4.23183	5.27573	4.96996	5.30929
Gm7335	0	0.905682	0	3.6671	5.397	0
Mier2	2.02153	3.68892	3.4935	3.31129	4.53915	1.63383
Wwc2	3.63816	3.60758	3.75829	4.49579	4.15849	5.3997
9930104L06Rik	5.40193	3.70183	3.23747	4.66647	2.76364	2.20343
Arhgap24	2.71226	3.64215	4.6352	3.34226	3.99803	4.51636
Gemin6	4.018	4.96054	5.4036	3.2132	5.04511	4.93521
Wrb	3.80923	4.99132	3.78263	1.94679	3.77358	3.81489
Dmkn	1.10833	0.337299	0.0754566	5.23779	5.40812	0.198721
Rpl27-ps3	3.43446	3.97319	5.40817	0.399569	2.74425	1.33761
Minpp1	3.4847	3.83934	3.04849	2.16221	2.47502	4.75011
Trit1	2.39157	2.54696	1.90226	4.26771	3.03635	2.96832
Tgfbr1	1.48819	1.28078	1.54352	3.53272	3.0385	5.41325
Enpp4	3.9842	4.11274	4.01162	4.03502	3.74929	4.37134
Fhad1	0.470509	0.701675	0.202189	3.96848	5.41771	1.83381
Maf	1.22575	1.46326	1.15419	2.33991	2.38549	4.15379
Plekhg3	2.95492	3.74399	3.66604	4.07951	4.02508	1.91807
Cercam	1.36544	0.861615	1.48923	2.68614	5.42287	1.63164
Ntng2	3.00964	5.42562	3.44344	2.36437	2.53891	1.61077
C85492	5.03847	5.13887	4.57494	4.12003	3.79587	3.95267
Fam63b	3.72102	3.43014	4.02546	3.81328	4.03961	4.92532
Rrm2b	5.42916	3.94479	3.33882	3.6463	3.40603	3.29534
Agxt2l2	5.18897	5.42953	4.47198	3.2233	4.98632	4.02993
C2cd2	3.16661	3.5051	3.43671	4.09531	3.86679	4.7037
Gcc1	2.44866	2.87615	2.13391	1.90904	2.80178	2.25315
Tmem191c	2.72123	3.50944	3.39495	4.47814	4.55923	3.24344
1110028C15Rik	4.36872	3.29364	3.066	5.43823	4.14557	4.43538
Htra4	0.964292	1.48735	1.5307	4.48737	3.31543	2.56608
Fam110a	4.26775	3.78609	4.2443	3.44928	2.38453	3.54285
Gm6710	0	0	2.08076	0	0.538814	0.146645
Slc35b3	4.58484	4.47817	2.94148	3.84602	5.1963	4.27408
Itfg2	2.86963	4.43065	3.92793	4.79311	4.13228	2.8395
Fbxo28	5.26358	5.44911	5.26025	4.32126	4.33048	4.29337
Tmem171	5.20641	5.16264	5.45009	2.83931	2.78578	3.04158
Gm1614	0.663925	1.09724	1.23555	1.4676	0.644178	1.22824
Hcfc2	4.63043	4.75034	5.23338	5.45205	3.21137	4.79947
Zfp580	3.81845	3.61425	4.47238	5.45208	2.73408	3.6503
Cdk1	3.53966	1.47202	4.33366	2.49739	5.45224	1.6956
Rpl35a-ps2	4.24452	0.701473	2.43056	1.97535	4.84503	2.09515
Clec4a2	2.39755	1.72898	0.93973	1.86583	2.24588	3.84164
Nckap1l	3.80453	3.05864	2.7374	4.19912	3.2058	3.78456
C730034F03Rik	5.45978	2.10213	3.21352	1.38311	1.56293	1.27915
Clcnkb	2.47335	4.3011	4.12107	1.73038	5.45985	1.877
Sema6a	4.46414	5.42656	4.08014	2.71966	2.50788	3.26191
Zdhhc8	4.44629	4.17686	4.47941	5.46068	4.80822	4.33571
Zfp746	3.34623	3.3181	4.03931	5.46078	5.14103	2.74738
Stx17	3.41715	3.74948	3.93765	3.30416	3.81735	3.50159
Neo1	4.89566	5.34049	4.58846	5.46425	4.73786	3.92351
Slc2a4rg-ps	2.81124	2.50885	3.57364	3.57153	2.77255	1.51862
Pskh1	4.90423	5.47088	4.47559	4.84979	3.95364	3.46193
Atp13a2	3.61637	5.47224	4.42952	4.99448	4.62604	4.49346
Gm11423	4.19338	5.47261	2.53911	2.34656	0.693042	2.08717
Zfp426	4.37593	3.55525	5.23679	3.16195	4.67296	2.78921
1200014J11Rik	5.22632	4.47598	5.47421	3.75549	3.637	4.84711
Ate1	3.63744	2.9462	3.665	3.56451	3.5692	5.47594
Inpp4b	2.71286	1.60554	1.40744	1.13181	0.616152	1.89572
Emr1	1.74262	1.80063	1.18862	0.85866	1.12332	2.27562
Dpp4	1.39947	0.763136	0.713908	1.86953	2.27704	1.0251
Dem1	2.17595	2.06922	2.24044	3.94512	3.33479	2.7289
C030046E11Rik	4.14907	4.51505	3.92434	5.481	4.91325	2.92951
Scaf11	4.89278	4.50226	5.44899	5.4849	4.68572	5.02636
Dolpp1	3.96538	2.56636	5.05453	3.76275	4.58024	3.00157
Gm9816	5.27753	3.07054	5.30891	2.58875	3.47128	4.51553
A530017D24Rik	4.53992	3.35177	3.43789	3.24393	5.48915	4.10679
Abca3	4.55374	3.92787	3.80809	4.25468	5.00148	2.78157
1600021P15Rik	3.35994	4.24523	3.90994	2.3454	2.85792	3.67248
Mecp2	4.39421	4.53562	5.49245	4.21784	3.52139	3.5368
Tmem161b	2.57441	1.9924	2.87776	2.41099	3.05331	5.49426
Zfp275	0.820506	1.24584	0.836886	2.29103	5.4946	1.93235
Scaf8	3.54214	5.50049	5.16634	4.31535	4.32554	5.00561
Wdfy1	1.72151	1.49365	2.04938	3.82991	5.50217	3.37329
Tada1	3.7201	2.64745	2.99494	3.61844	4.04146	4.17135
Npc1	3.38488	5.38212	4.78209	4.99305	4.61526	4.80595
Tdg	2.44826	2.27221	1.80871	5.50524	1.20056	1.60484
Wdr24	3.41487	3.49794	3.17927	2.29828	2.54408	2.71506
Zfp160	2.34657	1.98213	2.53805	2.24469	3.30356	5.50886
2310028H24Rik	4.2843	4.66731	5.14355	5.51398	5.24477	3.43231
Ift172	3.92503	4.87247	3.52568	4.39213	4.30933	3.60579
Jag2	3.88682	5.179	4.65992	4.26761	3.54937	5.27459
Tmem37	2.81365	2.511	1.45001	3.82992	2.79419	3.61621
Pogz	3.61583	3.88985	3.02063	5.5171	4.65069	2.41147
Car5b	0.868068	0.239103	0.662753	5.52091	4.42594	0.366257
Pfkfb3	2.13321	2.18036	2.11412	5.20723	4.02338	2.66498
Scly	3.88676	4.06225	4.74169	3.32089	5.13134	3.46263
Six5	5.0599	4.02492	5.20568	5.12341	4.03669	2.04646
Polr1a	3.75147	4.50697	4.24332	4.42548	3.38356	3.34803
Lad1	1.00624	0.609756	0.912292	2.41939	1.53147	0.424556
Akt3	4.61018	4.02558	5.40772	4.13073	4.99537	4.64247
Rcbtb1	3.2026	4.20268	3.1851	4.28312	2.51089	4.2868
Xrcc6bp1	2.52843	5.50623	3.49047	3.27778	1.41876	4.11339
1810034E14Rik	3.21222	3.88198	4.65585	3.43349	3.16251	2.63894
Ncf1	3.65314	1.84189	2.40974	4.75437	5.38562	4.23216
Rsrc1	3.46988	3.35374	3.38764	4.65332	5.12109	4.04262
Nufip2	2.92648	2.23489	2.94605	3.31684	4.42334	4.90835
Zbtb16	0.700485	0.568306	0.601658	5.11198	5.53897	2.12052
Fzd7	1.90437	1.84947	1.70426	3.76654	3.50566	2.13287
Rabl2	5.53011	3.64515	5.07621	5.54009	3.7235	4.09466
Tmem131	4.22813	4.14384	4.81399	4.99342	4.25951	4.32263
AW209491	4.05492	3.42199	3.48284	3.31232	2.89534	5.5442
Ramp1	3.45574	4.41516	3.39967	3.89675	5.54666	2.67885
2310030G06Rik	4.80068	2.82644	2.83482	4.18888	5.54837	2.36635
Fbxo21	4.33337	5.54848	4.19177	3.96468	3.16957	3.39179
Gm7120	3.49771	5.20333	2.34582	1.95327	0	3.07034
Dbr1	4.47641	5.55215	2.98573	4.41656	4.5021	3.28476
Nup188	4.1595	4.55517	5.55273	4.57448	4.4011	3.33867
Suox	4.86748	5.54694	4.49275	3.95557	3.68197	5.17786
Slc46a1	5.55774	1.30637	2.56574	0.919642	3.5146	1.24571
Pafah2	2.671	2.07729	3.23882	2.41286	3.76627	2.49872
Reep4	4.42503	3.11394	2.32948	2.98924	5.57248	3.25222
Gm12174	4.85366	5.57278	4.82713	1.96152	3.32421	2.3878
Lrig1	4.79454	4.46117	3.97708	5.02023	5.15049	3.77939
Pld1	1.8543	2.4155	2.76882	3.07739	4.17284	3.57299
Klf3	2.29277	3.06895	2.65935	2.8006	5.57459	2.4789
Nek8	4.03023	2.2533	3.87608	5.57529	4.05847	2.27297
Ints7	4.0139	2.78225	3.71538	5.38616	5.57821	2.02619
Ranbp2	2.5052	3.66786	3.43704	4.40122	4.64067	5.57913
Gm17491	2.44296	2.64265	2.41625	3.51393	3.14354	3.11387
Btbd3	3.08059	3.61166	3.60199	3.42109	4.14746	5.58228
Phactr4	2.86495	2.926	3.06264	5.58571	5.47942	2.98392
Rbm12b	4.59897	4.67197	5.58612	4.71565	3.77195	4.57737
Cdc27	2.3887	2.07254	3.31562	2.6262	2.43354	5.58936
Nts	1.60193	2.3827	2.20148	5.59112	3.29143	2.33962
Twist1	1.65487	3.06312	2.36899	4.77474	5.59144	3.09368
Ubqln2	3.21576	3.18872	3.58205	2.94623	2.16802	4.78467
Gm15675	1.02541	1.86042	1.98485	3.56655	2.84783	2.46178
Ifit2	5.13253	3.76358	5.59387	5.4494	5.19896	5.24095
Sh3pxd2a	4.77069	4.30326	3.75402	5.59687	5.43872	4.04576
Rgag4	3.88034	2.42308	2.62303	3.41273	5.03088	1.78178
Sestd1	2.66081	3.97342	3.58558	4.3316	3.99795	3.0478
Zfp191	3.15851	3.13196	3.24578	3.50404	3.565	5.6015
Ccdc62	3.85193	3.86591	2.83884	2.31644	4.11764	1.85269
Foxp4	4.02686	2.57852	2.32843	4.38928	4.62029	1.56974
Tle1	2.80883	4.08335	3.07792	3.51913	5.56227	4.99039
Gm13194	5.60861	2.78073	4.81732	2.93631	0	1.63827
Agps	2.87508	3.20769	2.97088	4.84213	3.46055	5.61119
Glipr1	1.03124	0.784087	0.836395	3.5776	4.89067	1.9974
Wdr34	5.61259	5.56427	4.98458	2.58625	3.04868	2.31782
Rhou	3.10064	2.95144	3.40268	4.63799	5.08987	3.42151
Wdr91	5.61427	2.61925	3.34918	3.38043	4.51654	2.79235
Slc9a6	1.72722	1.71277	1.68324	2.13315	2.38874	5.2588
Mafb	3.22987	2.66893	2.81622	3.65519	3.01649	2.85892
Ube4a	3.54232	3.82116	3.87624	4.81363	4.69928	4.52963
Ttll5	3.44932	4.41827	3.84973	3.15657	5.61811	3.21586
Prrc1	3.93362	3.6988	3.64079	4.09511	3.90178	4.51681
Slc43a1	2.61321	1.85734	1.03157	3.31457	5.61905	1.53394
Ganc	4.01397	3.11865	3.37486	4.31604	5.61941	3.27584
Vhl	5.48003	3.04541	3.25861	2.48015	3.58822	4.22167
Zfp617	2.85074	3.76638	3.69667	3.08434	3.18348	5.39727
Zdhhc20	3.98432	2.92423	4.17669	4.57701	5.62951	5.4617
Gm17447	2.22086	2.67083	2.36812	2.33634	3.90664	4.56978
Dcaf4	4.39974	5.02128	5.63286	3.12917	4.32099	2.86131
Rpl21-ps11	5.28756	4.07797	2.01847	4.10107	5.63326	0.686442
RP24-399B3.3	5.63753	5.59014	4.84216	0	0	2.19563
5830418K08Rik	2.25696	2.50439	3.64599	3.37239	5.55129	3.29321
Alg11	5.26332	1.66048	2.40894	2.36262	1.39503	2.42363
Pdk3	5.46184	2.43121	5.63783	2.292	4.50061	1.42977
Brpf1	3.51113	4.58288	3.47058	5.64358	5.46111	3.90522
H2afy2	2.86925	4.49873	3.06189	5.6446	3.66098	2.94608
Zfp954	5.29469	3.43714	4.17367	4.24119	3.50727	4.25927
Vrk2	3.81804	3.77484	3.10681	4.60832	4.89631	4.39966
Fnbp1l	3.77843	3.5281	2.83969	3.34088	3.77387	5.64721
Gm16124	2.98518	0.986696	2.56402	2.4311	1.05084	3.77854
Gcat	5.40835	5.64891	3.71625	2.42004	2.61757	2.52765
Nlrp10	1.64203	2.20715	2.03719	2.1396	1.47448	2.68596
Snora70	0	0	0	0	0	5.65302
Tti1	3.50176	3.90636	4.69956	3.03241	2.6381	3.17088
Gm6843	1.39586	4.84445	2.39786	1.46157	3.34603	0.815463
Adcy5	5.20209	4.65843	4.42879	5.37498	5.02252	3.98961
Sp1	4.08865	3.82904	3.76012	4.07931	5.48739	4.72893
Dlg3	2.80475	3.57712	3.6127	4.267	4.47709	2.80859
Pigf	3.5769	3.45841	4.29554	3.26117	3.02078	4.85486
Adpgk	2.75088	3.47789	3.60323	5.08865	3.62678	3.89713
Aste1	5.6576	2.30932	2.26985	2.33147	1.93446	3.44999
Tmem62	0.973609	3.00682	2.17419	3.28163	3.9081	3.24532
Ankrd13b	2.59973	4.0964	2.99179	4.86512	4.14241	3.31208
Abcc8	3.87443	3.56965	4.39692	4.01144	4.72751	3.08707
Tec	4.70013	5.42344	5.66707	4.03573	5.44163	3.67313
Atp10d	1.84509	2.89719	1.98355	5.00891	5.66804	4.54246
Ifi47	5.44545	4.98954	5.09101	4.46372	5.67197	4.34831
7SK	0	0	0	0	5.67283	0
Kdm4a	3.30998	5.67327	5.66294	3.89411	4.5201	4.12068
Mthfd2	2.73364	3.36779	4.19788	5.08856	5.67344	4.30704
Pip5k1b	1.64567	2.28369	3.70911	1.84483	2.42364	3.96385
Ppp4r2	3.71904	4.31708	3.94741	4.06522	4.87644	5.61706
Arl6	2.57132	2.82463	3.79122	3.48204	2.43962	3.48859
Wdr46	3.85135	3.97173	3.63878	4.08641	5.06446	3.73493
Lrrn4cl	2.88232	3.50766	2.757	4.29836	5.24922	5.66387
Patl1	4.03573	3.30918	3.23304	5.22794	5.68749	3.64986
Zkscan6	2.63984	2.99164	3.36871	2.63247	4.23588	2.20316
Syde2	1.76683	1.63518	1.39109	2.79555	3.63023	1.30743
Mesdc1	5.69071	5.64288	5.4391	3.55424	5.01107	4.57433
Slc30a1	3.15494	2.23747	3.02863	2.48298	3.81313	5.69197
Trip4	3.10827	2.99883	5.09915	3.98823	2.68132	4.78465
Rab2b	3.78448	3.49722	4.25669	5.16985	5.69655	4.05589
Ms4a6c	2.1873	2.84961	1.38715	4.32714	2.44918	3.88493
Aldh1a2	1.96676	1.7252	2.339	5.59717	5.69887	3.53532
Nup35	4.06803	5.69972	5.33205	5.63248	4.58494	5.06552
Coro2b	3.8248	5.69992	4.49801	4.78561	3.78922	3.09022
C1qtnf4	5.30576	5.26115	5.54254	1.70167	1.17853	2.76452
Snx32	3.66293	4.37993	4.53415	3.23372	5.01738	2.32869
Fmnl2	1.34858	1.52315	3.07079	3.44104	2.96347	5.70863
Skil	2.79584	2.27678	2.73254	5.71186	4.2522	4.08093
Rab30	2.72147	3.2335	3.40672	2.07478	2.92789	4.63402
2610301B20Rik	2.68953	2.42524	2.53581	2.05896	1.76939	5.71317
Apoa1	0.187328	0.371506	0.482705	5.09978	5.71324	0.455916
Dido1	3.94849	3.65588	3.45951	5.31408	5.71889	2.51062
Otud7b	5.13125	5.71929	5.0729	5.03904	5.01213	4.85614
Ptrh1	2.25702	1.42851	1.84593	3.65432	5.7229	2.94188
Il16	4.1331	4.98198	5.25814	4.72168	4.61255	5.03933
Frs3	3.1693	3.14557	2.85066	1.72541	5.72464	1.68739
AC120136.3	0	0	0	0	0	0
Kdm1b	2.06584	1.34158	1.45235	2.01242	1.53977	5.73544
Mageh1	2.60888	4.39781	4.03345	3.18696	1.69745	3.65785
Cox6b2	3.58041	2.21894	1.15323	2.49929	5.21087	1.3073
Hvcn1	1.86819	2.71972	2.46723	5.55873	5.73726	1.2921
Gm16589	3.14059	5.73746	3.38401	4.00019	2.54845	2.04593
2310001H17Rik	2.06346	1.75444	1.77234	1.86843	0.793197	4.44914
Ass1	4.17659	5.38393	2.60082	5.54419	4.09566	3.35567
Mad1l1	2.89501	5.73942	3.72696	5.39049	4.58821	3.28046
Gm10713	1.15767	5.73967	0	3.23242	1.58574	0.676308
Gm16062	1.69116	5.35664	3.33646	5.74307	4.78158	4.01414
Marcksl1-ps4	3.34398	3.31587	5.7444	0	3.43538	0
Gm5045	5.74627	5.01421	3.75102	3.04849	2.99101	2.14846
Erf	2.97688	3.23068	3.62897	4.30331	4.28387	3.47571
BC017158	2.46753	4.01787	3.97657	5.00021	5.1408	2.7761
Brms1l	3.56285	3.3416	3.25286	3.98626	3.88676	5.74778
Zfp335	2.29482	2.6499	2.76851	3.9566	4.19566	2.5418
Baz2a	4.15678	4.61677	4.19638	5.75136	5.70854	3.74961
Ripply3	5.75181	5.58706	4.33538	4.09698	5.06487	5.6232
Trmt61b	5.51547	3.41718	1.51454	1.54715	3.53573	4.90484
Mapk6	3.42537	2.91705	2.93589	4.78934	5.75911	3.93316
Usp46	3.07681	3.05096	3.50439	2.55341	2.52937	3.94517
Clcn3	4.29192	3.55532	4.43439	5.5229	4.60046	4.73368
Gm15860	0.710841	0	0.610379	2.48041	5.16703	1.13055
Gm14492	4.49135	4.00069	3.98846	3.93225	5.69994	2.00124
Spsb4	4.00357	5.76205	4.10412	4.32712	1.76854	5.20526
5730419I09Rik	4.15211	3.83967	4.60813	5.76417	5.36796	3.30115
Gm6195	0	3.91574	4.23975	1.37827	0.676143	5.76742
Gpr157	4.06987	4.37478	4.55319	2.81708	2.76397	4.75523
Rhod	1.9126	4.12621	2.58149	4.67283	3.93231	4.20558
Bst1	0.188246	0.810781	1.05377	5.72984	1.40377	1.43499
Aff1	3.8801	4.34696	3.94716	5.77187	4.42488	4.30242
Thtpa	3.84777	5.7725	3.02183	2.41702	3.12112	3.87778
1110054O05Rik	3.72717	3.40473	3.61206	3.61709	5.56788	5.77589
Arhgap9	3.78102	5.2717	2.55104	4.33121	2.78877	5.77705
Snora23	0	0	0	0	0	0
Fam46a	2.80755	3.39935	3.24911	3.32135	4.12908	4.95504
Arap2	4.93143	4.39777	3.26146	2.35588	1.78184	5.7777
Etnk1	4.6582	3.89887	3.91496	5.57674	5.42015	5.51579
Gm15605	5.77821	4.33303	4.18953	1.59382	2.15065	2.34258
Ralgapb	5.24403	4.48422	4.48479	5.32731	5.77937	5.07824
Irf8	3.98644	2.6898	3.21105	5.78046	5.37149	3.68796
Gas2	1.57594	1.66976	2.21501	2.82845	0.831198	5.78093
Igkv4-58	0	0	0	5.78141	4.53793	0
Tnfsf10	4.52465	3.1955	3.69058	3.61287	2.6307	2.60527
Zfp61	3.85481	3.00311	5.17954	5.57101	5.35222	2.65821
Smad2	2.29111	3.01155	3.39914	2.41942	3.24109	3.98101
Isg20l2	5.15838	4.08052	4.92844	5.78555	5.12074	4.77424
Rasgef1b	3.13569	2.60952	3.12324	5.35525	3.95018	4.77265
Gfra4	4.43207	2.31531	5.78598	3.46291	2.54886	3.3165
Prickle4	3.25046	5.78921	3.26677	3.88092	2.5713	1.80388
Scarna10	0	0	2.156	0.876152	0	2.93281
Fkbp14	3.12941	2.7629	3.39231	3.93209	4.82328	5.75385
Bbc3	4.97732	5.79948	3.15545	2.0817	2.69645	1.92213
Evc2	3.82377	3.09311	2.45183	3.91897	3.90377	1.93573
Lrrc61	5.11069	4.00607	3.52255	3.61871	3.80946	2.72907
Gosr1	4.65544	4.01088	4.16251	5.43395	4.75654	4.01268
Gm15487	2.37646	0.588796	1.53075	5.80673	2.84841	2.08246
Zfp825	1.00698	0.998511	1.51359	0.878647	0.689665	3.67672
Gm14207	3.25985	5.80727	2.37636	1.9432	2.44515	4.80345
Zfp623	3.10432	3.00982	4.44392	3.99685	4.5357	3.8689
Pgm1	4.21172	3.3269	2.32992	3.53794	2.29786	4.0035
Tln2	4.51749	5.43182	4.3697	3.36914	2.97281	4.0444
Zfp52	1.4217	1.51417	1.04021	1.13944	1.47859	5.81389
Cyp2j6	4.35391	4.81721	4.17265	3.99899	4.55138	3.85549
Ctdspl	3.12835	3.5921	3.32821	4.93823	5.81903	2.51293
Gnpnat1	2.50635	2.86764	3.09112	2.64676	4.13737	5.8193
Ado	3.19854	2.77064	3.22094	2.84866	2.59351	5.82054
Mis12	4.95576	3.98557	4.36126	3.5371	2.78396	5.82072
Apobec3	2.91597	1.93435	2.89585	3.40002	3.28258	1.59433
Rpgrip1l	3.86584	0.81301	1.99179	0.399806	5.82376	1.35247
Ptpn23	4.16157	4.12659	3.70489	5.59791	5.82524	3.19426
Zc3h13	3.4341	3.61319	3.67012	5.82634	4.54236	3.3968
Pppde1	1.92096	1.48652	1.8663	1.89964	1.53492	3.99793
Gm10031	2.01608	3.42709	3.46329	5.83033	3.5506	2.01908
Ankle2	5.59641	5.02525	5.15401	4.89591	5.53642	5.83048
Grpel2	5.01121	4.92868	4.30421	4.29437	5.74809	5.8313
Prdm4	4.09494	3.95467	3.7861	5.83164	4.25533	3.88208
Ccdc134	1.42128	2.99484	2.89931	3.47243	4.25871	2.33525
Elf1	5.10896	3.97428	5.3335	4.67322	5.55172	3.24186
Man2a1	1.8836	2.25499	1.81515	3.59176	5.31754	5.67605
Lifr	2.61948	2.37002	3.69879	4.1512	4.46807	4.48612
Papd4	1.86702	3.05468	1.84415	2.28072	1.40656	5.8353
BC022687	1.27486	2.0768	1.17321	2.16121	3.1807	2.23431
Spry2	3.72769	3.20351	3.98443	5.84028	4.42528	3.77471
Man2a2	3.28256	3.31879	3.17878	5.84077	3.81309	1.69206
Gm11585	0.853454	4.22032	3.29125	4.15912	2.63036	3.73
Nudt16	3.66666	4.95795	4.00826	3.64535	3.34833	5.84198
Psph	5.12011	2.24002	5.84199	4.77117	5.17799	4.46981
Slc5a6	2.06072	2.9404	3.20944	5.84479	3.3043	1.99601
Mlh3	5.84612	4.53633	4.03272	4.50938	3.91702	2.62296
2610005L07Rik	4.29037	5.84619	5.43593	4.0578	4.37778	1.6901
Tmcc1	3.81599	4.42562	4.90867	4.74182	4.20888	4.83669
Zfp238	3.57878	2.93725	3.72456	4.97549	5.85132	5.76903
Prrt1	4.59603	4.33531	3.32826	4.28561	5.28394	1.54949
2610027L16Rik	4.88994	4.34106	4.33522	5.1145	3.65055	5.05606
Gm11510	0	0	0	0.721283	2.82694	1.80847
Rab4a	2.17944	2.16114	4.4047	5.86221	2.19523	5.31734
Plagl1	0.228445	0.250951	0.629618	3.25122	2.28392	1.89132
Boc	3.32136	3.25685	3.20144	4.27629	5.86382	2.15593
Ints3	4.59164	4.58478	4.48358	4.84852	5.33811	3.72173
Riok1	5.86524	5.27492	4.56912	3.85618	5.41832	3.94443
Cbwd1	2.39405	3.29712	3.54138	2.04253	3.3704	4.35121
Erap1	3.94161	3.04377	4.64384	5.23502	4.68242	5.8688
Faf2	5.23034	4.10214	3.50965	5.87014	5.33068	4.59257
Itch	4.24209	3.43578	3.65416	3.85157	4.37735	5.87092
BC030336	2.85692	2.26633	2.19404	3.61315	3.82126	5.87101
Mtcp1	1.69496	2.16393	3.67848	5.87522	5.10181	2.65774
Meox2	2.65291	3.40225	3.00778	0.913582	1.33242	4.29819
Dhx33	3.8516	3.26224	2.52964	5.88008	4.7855	2.52588
C5ar1	3.83262	2.03592	2.29256	4.443	4.45298	4.27812
Igkv6-23	0	0	0	3.74594	5.88051	0
Gm9392	2.03129	2.96394	1.90578	3.00893	3.09904	5.88215
Lpcat1	5.0575	4.55355	5.4448	5.8848	5.21149	3.86146
Gabpb2	3.18763	3.28419	2.4942	5.88574	3.88343	3.85928
Gm15452	5.88749	0	0	4.10976	4.03227	1.71974
Pter	3.62336	4.54078	4.59062	3.49622	3.46917	4.69164
Poc1a	2.40308	3.36372	3.77343	1.56644	1.73859	3.93425
Mfhas1	4.84986	4.55992	5.57861	4.1397	3.33882	5.21352
Dync2li1	4.8668	5.23954	4.29961	3.009	4.66649	3.16812
Etv5	3.05718	3.68109	4.8766	5.24369	5.47386	5.89383
Gm16008	0	1.05445	1.78408	1.48771	2.84522	1.3718
Sash1	5.60707	5.18336	5.54511	5.89439	5.67616	4.68509
Taf6l	1.48096	2.36944	5.89944	1.24428	1.44145	2.01367
Snora73a	0	0	0	2.86558	0	5.90009
Mr1	3.7185	3.01684	3.36809	3.06763	3.0561	2.64632
Nol8	5.13424	4.21067	5.33828	5.90138	5.63149	5.66057
Klhdc10	4.49626	4.24051	4.74132	4.46886	5.50021	5.13163
Tbc1d2b	5.90346	4.36896	3.98378	5.04535	3.63231	2.49862
Wdr92	2.33976	2.58049	2.53053	2.05657	2.78949	4.75935
D630003M21Rik	4.87899	4.87968	5.31055	5.84265	5.90534	5.52861
Gm11266	3.64873	3.61806	3.38467	5.90907	5.39778	3.41054
Gm10435	4.60446	5.15024	5.10625	3.46371	3.67251	1.50157
Gm15190	0	0	3.32854	0	0	0
Zdhhc12	3.24049	3.69523	3.06163	3.32127	2.81499	2.7623
5830417I10Rik	3.18791	2.83122	4.78657	4.47914	4.28874	2.14523
Fhod1	4.44804	5.92626	4.35302	5.04614	4.67821	3.60516
Porcn	4.59315	5.92745	4.06048	3.58904	5.31769	2.07012
Gm17678	2.83192	0	0	5.93043	0	0
Pigv	1.81887	3.32749	2.53915	3.3072	4.06225	2.88788
Slc33a1	1.13613	2.69093	2.18119	3.10217	2.79005	5.93304
Aldob	5.93327	5.03073	5.7609	1.02042	0.76561	0.351645
Cox4nb	5.01062	5.45881	4.41703	4.99339	5.07986	5.02632
Aldh18a1	4.48718	4.44361	3.07988	4.90082	4.70325	4.03939
Aim2	5.5394	5.04545	5.01799	5.08641	5.93625	4.74781
Stard13	3.10491	3.92115	2.9436	5.46156	5.93825	3.90242
S1pr3	5.64531	5.88677	5.06782	5.16103	4.34034	3.91503
Gm16012	0	0	0	0	0	0.475642
Cstf1	4.41631	5.94124	4.28801	4.22209	4.33975	4.23458
Map3k14	1.96682	1.9681	2.30856	1.56138	5.94366	1.80314
Ubxn8	5.07951	4.19598	4.446	4.76161	5.94566	4.53144
Scrn1	3.14752	3.89294	2.96508	3.92174	4.06542	3.06464
Plxnb1	2.3037	2.24749	2.32974	1.86746	1.34874	1.16131
Zdhhc17	4.55948	4.87163	4.25541	5.41316	5.9504	5.26027
Gm12357	2.74388	5.95143	2.71276	0	0	0.320529
Ighv1-19	0	0	0	5.9538	5.84155	0
Ccdc66	4.39753	3.50866	4.45784	5.95495	5.48289	5.9139
Rassf2	3.92576	2.74942	2.94009	5.95503	5.33526	2.86546
Ccdc77	3.24948	4.21091	3.68433	5.95697	5.13929	3.21986
Wdr36	5.2472	4.74696	5.46387	4.70989	3.72503	5.31869
Zbtb38	2.8514	5.95791	3.07787	5.83912	5.54259	5.33556
Cox15	2.85035	3.32894	3.17684	2.15548	5.95853	2.90667
Tpsb2	1.59766	2.81641	1.6772	3.46964	4.37687	0.725941
St3gal2	5.63591	5.30972	4.66314	4.3868	5.04266	5.11284
Gstm4	3.8351	5.96124	5.25264	2.74943	2.62661	3.39097
Evi5l	5.35284	5.07722	5.96305	4.56667	3.96391	4.17576
Mnda	0.107696	0.106754	0.092516	0.15034	0.294974	1.00641
Rnf2	2.92507	3.00993	2.84422	3.58285	3.89329	5.96477
Tppp	2.29337	1.99314	2.46636	3.36299	2.86256	2.42309
Phf2	4.74827	5.31983	4.29023	5.4668	4.60352	3.42239
Gm17275	5.57685	4.35537	2.80055	3.31066	5.8861	5.96991
Pik3c3	3.81696	4.53896	4.47266	5.97467	4.35862	5.8568
Zfyve9	3.88039	4.94805	4.74867	4.88946	2.9844	5.40307
Klraq1	3.72488	4.22122	3.65641	3.41733	4.37335	3.23302
Chst14	4.0108	3.03281	3.42931	5.17341	4.23985	3.20789
Btbd10	5.07053	5.711	3.4008	5.56242	5.51176	5.20802
Arhgef11	4.76009	4.05373	4.2139	4.99206	5.98111	2.80843
Tnfrsf1b	4.26992	4.14849	4.26023	4.36554	4.04692	3.37638
Itpripl1	5.81734	5.05627	5.56327	2.2517	2.89166	4.86392
Impa2	5.98755	5.72518	4.13261	2.61225	2.0504	3.87271
Rufy2	3.88432	2.62105	1.77173	3.64595	5.98934	2.85435
Gtpbp1	4.57999	5.9909	5.98444	4.21739	5.17234	4.15577
Rasgrp4	1.23173	1.82767	1.7831	5.04566	5.99109	1.19394
Zfp40	2.01589	0.998556	1.7279	5.99203	3.7788	3.23451
Igkv15-103	0	0	0	5.99351	4.41038	0
Polr3k	5.79342	3.49189	4.00036	4.48021	4.66805	5.50813
Odf2l	3.73359	3.6279	3.45969	5.99388	3.47739	4.18753
Atp2b1	3.78165	2.76775	3.03544	5.07527	4.88709	5.99651
Prkd3	4.34459	4.43634	4.48333	5.34096	4.56137	5.70184
Ovol1	5.08719	4.58584	5.66044	5.48806	3.88008	5.33597
Suz12	2.58596	3.66079	3.1357	3.31706	3.1515	6.00014
Cep120	4.97918	4.15463	4.42921	5.39948	5.10608	4.41425
Prr15	2.11722	2.49305	1.70486	6.00403	3.62513	0.927672
Shroom3	2.64038	3.93162	4.38062	5.13887	6.00494	3.63931
Tmem45b	0.455478	0.225824	0	4.6102	6.00505	0
Zfp958	1.43129	2.58047	2.2352	1.90739	1.78231	6.00515
Gm15743	0	0	0	6.00789	0	0
BC018242	2.19135	3.25939	4.20723	4.589	3.92863	1.39314
Nckipsd	5.13241	4.80652	3.82053	4.89631	4.56965	3.53139
Ppp1r1a	0.713714	1.41543	1.34864	4.78278	3.4217	0.667123
Gins2	2.6065	1.79204	2.42466	2.97194	6.01299	2.2488
5530601H04Rik	3.79795	2.63677	4.03582	2.70096	6.01676	4.94611
Dcp1b	4.17508	3.82315	1.44302	5.34487	4.41021	2.02001
A930015D03Rik	0	2.01695	2.47368	0	2.74508	1.6123
Tmem110	5.70199	6.02679	4.5366	4.13523	3.41996	3.05015
Rab33b	5.5796	4.95855	5.24452	4.40923	5.62394	6.02719
Trib3	1.92804	3.73263	4.81037	2.49946	2.64098	4.55909
Slc37a3	4.07761	4.60379	4.50794	4.67818	6.02781	4.97655
Msx1	6.03067	3.92715	2.93782	2.95307	4.50021	3.04986
Gm6807	2.73004	3.38386	1.95406	6.03471	0.467442	0.132907
Gimap3	2.21682	0.219818	1.90406	6.03503	3.64385	0.388519
Gnl3l	2.7087	2.91808	2.78612	3.29149	2.95236	4.90387
AI467606	2.18165	1.08165	1.56154	3.68033	6.03899	1.59315
Kifc2	3.67281	3.74452	4.04326	4.91093	3.5429	1.69235
Mreg	2.85942	3.37546	2.33905	1.47325	1.77187	4.25573
Alkbh2	2.32914	3.33041	3.07711	3.59489	2.30029	3.2702
Trappc8	2.35058	3.16141	2.58426	3.0109	3.49881	6.04348
Fhl3	4.90825	4.12636	3.02436	3.72412	3.50775	2.61806
Tom1l1	4.68559	3.43728	3.62822	3.78666	2.50397	4.00393
Pinx1	3.93769	3.50066	3.49877	5.21304	6.04471	4.99741
E130203B14Rik	4.93373	5.55985	5.00951	4.12346	3.73845	3.18849
Nrf1	3.93602	5.72506	3.51274	4.38301	4.89279	5.19659
Tlr4	3.59742	1.94391	1.98212	3.27105	2.8923	6.04662
Gm5424	4.66412	2.68543	3.23072	4.51608	3.81267	3.07636
8430406I07Rik	5.70257	4.84608	5.47055	3.56706	5.33131	3.67751
Lrrc58	3.67499	3.01834	3.33187	3.75728	5.17374	6.05043
Wdr6	6.05259	4.8454	5.16171	4.29728	4.8207	3.43712
Cks2	6.05364	1.57967	0.820984	3.3361	4.36427	1.30293
Xylt2	4.54144	4.46033	3.55261	3.97407	3.20963	3.04672
Gprc5b	4.00442	4.29271	3.74933	5.45752	6.05544	4.53831
Zkscan17	3.97609	5.23405	4.25595	4.91106	3.64246	4.68458
1110020G09Rik	3.65098	2.80196	2.14616	1.64684	2.77492	6.05657
Adal	4.16734	3.98469	2.89464	3.83286	2.24254	6.05668
Nedd1	2.76163	2.27428	2.73384	2.67925	3.75076	5.71508
Lnx2	3.29459	4.73318	4.07737	4.44259	6.05926	4.27391
AF251705	3.04307	0.942429	2.6478	2.82267	2.82439	3.07898
Tmem120b	2.54404	3.69074	1.91197	6.06162	5.66273	3.19771
Arhgap44	4.91913	4.70892	4.62063	4.26739	4.71699	5.63326
Zfp944	1.42017	1.28094	1.45891	1.26502	1.41349	6.06583
Rsph3a	4.63153	3.96987	6.06828	4.38377	3.33337	4.26498
Kdm3b	4.76219	4.7398	4.5244	6.06975	5.56863	4.75051
Col18a1	3.17618	2.88772	2.89341	5.83074	4.85603	2.90511
Xlr4b	0	0	0.153161	1.55969	0	1.1468
Rnaseh1	4.91066	4.68402	5.05005	6.07413	4.51228	3.63105
Unk	3.00204	4.62099	3.12312	4.36218	6.07479	3.20842
2610101N10Rik	4.47853	4.35673	4.08919	5.98475	6.07533	5.46423
Pcp4	1.06703	4.23223	5.49892	1.73795	0.487196	0
Wiz	4.01167	4.34078	4.19638	6.08038	5.11316	2.4235
Mtrf1	5.07436	4.47263	4.0356	2.55822	1.60896	3.40362
Taf3	2.00475	6.08172	1.86043	2.4429	3.91424	1.90115
Arntl	5.36827	5.65106	5.93708	0.679708	1.96148	2.15558
Pcdh1	6.08563	5.73879	5.88241	4.06341	4.11922	5.23942
Sdc1	3.32833	3.29724	3.17376	5.26857	4.98913	2.55924
Lox	0.767717	1.12377	1.7227	2.61466	2.74239	4.07922
Eya2	1.88717	3.67322	5.07331	1.68766	2.53337	4.44939
Gas8	5.00845	3.72482	4.40968	4.1081	6.08873	4.16948
Rnf144b	2.80415	2.88753	3.05698	5.64647	4.87521	6.09073
Irf5	3.84652	5.99055	3.32571	4.53505	4.25433	3.21019
Ebpl	4.40913	3.62964	4.93034	2.49707	2.27906	3.83942
Gm5555	4.03569	6.09793	4.78682	2.41466	2.63237	3.81715
A230056P14Rik	3.73582	1.85102	4.7673	2.57511	5.77775	3.57435
Gm14292	1.84598	6.10153	4.75662	1.28858	2.95	3.59473
Gnptab	4.87056	5.34264	4.85252	6.00049	6.10189	4.13736
Ikbkg	4.35926	3.98887	4.81303	3.88178	4.61408	5.92873
Wdr37	3.91262	4.15756	3.78487	4.01174	4.62392	5.98602
Gpt2	2.6061	3.99985	3.76657	5.28403	6.10578	2.94254
Ppfibp2	4.85231	6.1071	5.87194	4.38263	3.93202	3.88682
Mtss1	4.94417	4.26956	4.73349	4.6004	4.18935	4.59096
Endod1	3.90987	3.40596	3.86041	5.40753	5.10537	5.27274
Fam126a	3.59686	3.39551	4.09509	4.97719	6.1137	5.39836
SCARNA16	0	0	5.18768	0	0	3.52844
Gm15222	1.09513	0	2.82187	6.11563	0	0
Fam133b	3.68963	5.48791	4.55555	6.11689	4.65911	4.2436
Tmem158	1.12153	1.1121	1.31359	6.12069	5.72598	1.48908
Clec4n	2.99421	2.10905	1.72155	2.25697	4.15209	6.12227
Pus10	1.99053	2.36979	2.39015	3.61314	6.12292	2.69515
Gm10166	5.30963	1.31623	4.56171	3.08863	3.33345	3.8784
Ddi2	3.03805	3.80554	3.93094	6.12617	6.00893	4.24764
Lrrc16a	2.93647	2.83571	1.68415	6.04684	6.12633	2.89106
Fndc1	1.79635	1.91827	1.8515	4.88103	4.37229	2.309
2010001A14Rik	4.10248	6.129	5.07664	5.43581	3.44771	1.97298
9430038I01Rik	5.10025	5.35524	5.66584	3.11424	2.93947	4.14279
Sh3d19	3.66527	3.0619	3.90285	4.10066	4.60794	4.17983
Cbfa2t3	3.08272	4.50222	3.13564	6.13075	4.94017	3.24143
Whsc2	5.83047	5.18643	5.73729	6.13288	4.38843	5.12289
Akt2-ps	4.25362	3.47353	3.86841	1.65927	2.74188	1.31557
Fam111a	3.04856	3.8854	3.22532	4.74926	5.96498	5.15088
Cacna1a	6.13594	0.583105	0.663355	0.648301	0.650222	0.825674
Upk1b	0.895938	0.493559	0.513024	4.51683	6.13617	0.523407
Athl1	3.55636	2.94555	3.21914	4.78621	4.30578	2.48558
Mcm3ap	2.97765	3.92849	4.00975	5.07307	3.6873	2.96312
Zfp821	4.05149	4.69199	4.70591	6.1404	6.02664	3.54025
Foxj2	5.0644	5.44792	6.14257	4.77786	5.88601	4.24966
S100b	1.82534	3.49932	2.19494	2.88813	3.66711	1.49291
Fndc3b	2.22565	2.43323	3.07116	3.71946	5.34975	5.48842
Gtf2h3	4.42025	2.88032	3.7699	6.14516	5.00225	5.1171
Abhd6	5.3028	3.9734	3.92115	4.89354	4.80719	3.43701
Tnpo1	2.87284	2.54883	2.56493	3.17958	2.83485	6.15013
Nlgn2	3.23318	3.74397	4.58436	4.8234	5.55877	3.03246
Gm10357	0	2.1846	1.8922	6.15273	3.01796	3.86161
Snx33	4.29039	3.2262	3.65438	3.61883	3.47715	1.90072
Pde8a	4.50705	3.86731	3.95564	6.05367	5.96638	6.15592
Ncoa4	2.67016	3.66634	2.60154	3.01538	2.1691	1.50825
Gm3235	1.58336	2.82609	1.90396	1.54736	1.73508	0.37
Zbtb22	4.01424	6.16334	4.39328	4.47437	3.68051	4.27417
Actr6	5.61209	3.91605	3.21354	4.35279	3.70129	5.34288
Gm10557	1.69673	6.16905	4.85783	2.1714	1.16207	2.14767
Nsg1	5.03454	4.37322	3.59079	5.15256	6.1698	3.60614
U1	0	0	0	0	0	0
Tbx20	1.29932	1.04682	1.32525	1.73946	3.30606	2.08085
Gm5510	3.85136	6.00129	1.41773	1.53628	2.63778	5.78564
Gm9329	4.19658	5.08604	2.40301	1.30207	0.319354	1.90683
Dio2	1.44528	1.76385	1.05039	2.94901	3.08377	3.23119
Gpm6a	2.13922	1.28261	1.15372	4.54928	3.20283	1.831
Ptpn1	3.30499	3.2001	4.27478	5.02123	5.69884	4.04329
Hdac4	5.91143	4.80239	6.17855	4.92192	4.82913	4.82652
Emilin2	3.25848	3.40049	3.02026	3.43068	3.07359	3.41426
Pip5k1a	3.74768	4.60411	5.39031	6.18037	5.35429	4.52336
Tbc1d19	2.76056	2.9862	2.20942	4.33575	3.82431	5.79112
Fam13b	3.33977	2.89196	3.65721	4.35071	6.18888	3.07109
Spred1	2.84327	2.10123	2.4882	2.0727	2.68215	6.18914
Ocrl	2.4853	4.6317	4.22245	6.09585	6.0759	3.23279
Selplg	2.78432	2.14876	2.39217	6.19213	3.81444	1.98833
Rbak	2.19586	2.00118	2.16201	6.19714	4.3945	2.2616
Poll	5.21886	4.30034	5.68212	3.12991	2.31576	3.77886
Zfp318	2.41963	1.89001	3.4271	6.19926	6.13382	2.71234
Xpot	4.55193	4.78074	4.88137	4.60638	5.07294	6.1839
Echdc1	4.67403	2.07865	2.58597	2.27971	5.59788	6.20434
Mbip	5.01315	3.314	3.89579	3.83269	4.16918	6.20601
Zfp451	4.2449	3.07884	2.79659	5.8762	4.76635	5.11648
Bpnt1	5.62091	6.21225	5.29727	6.10855	5.45373	4.46953
Zfp90	5.02627	4.73227	4.74834	5.90712	6.21271	3.73842
Vps26b	6.21368	4.47451	5.53748	5.28909	4.74674	4.17108
Tmem19	5.16558	3.58	4.86617	4.49758	4.22258	4.57527
Gbp9	6.13663	4.14685	4.88042	5.64809	4.95008	4.85969
Rabep2	5.76838	5.01175	5.34755	4.59685	6.21568	4.38267
Taf1b	5.92348	5.36293	5.9726	4.85397	4.93885	6.21886
Gimap5	1.87077	6.2218	4.09046	5.16072	2.19646	2.72663
S100pbp	3.39186	2.84657	3.63296	6.22319	4.45396	2.48764
Homer1	4.58739	3.19308	3.37317	3.80403	4.53523	6.19478
Tmem2	2.27216	2.15616	2.26636	4.09311	3.56414	2.55488
1700029F09Rik	3.13532	3.58972	4.95474	2.75027	2.52329	5.23452
Ifit1	1.71607	2.14281	2.34742	1.68593	1.04473	3.11898
Zfp420	4.26742	4.56966	4.73161	5.80236	6.2312	4.93037
Rbm45	4.59872	5.10726	5.05588	4.36577	3.02362	4.51344
Rsph10b2	0	0.619217	0.400491	6.23174	0.518936	0.290624
Gm10263	4.53657	0	0	0	3.10704	0
Hip1	4.38396	4.93347	4.99142	4.91058	4.95765	4.1216
Lmod1	2.54168	3.26402	2.79149	3.37642	3.54124	1.4366
Pde1a	5.5195	3.64195	3.96255	3.87339	4.07592	4.92159
Tjp2	4.98539	4.62108	4.65438	3.30351	4.65154	3.9677
Smurf1	4.80804	5.26986	4.36774	6.2388	3.98797	4.97716
Gdpd1	3.80076	3.69633	4.33179	3.97967	4.40523	4.01381
Zc3h4	4.03131	3.8879	4.17421	5.81148	6.2406	3.09943
Ell2	2.12777	2.19967	2.41085	2.71776	2.85256	6.24167
Satb1	3.27097	3.58799	3.40365	6.24527	4.48082	2.8139
Lsm1	5.05949	4.73028	4.71817	2.67405	6.13832	6.24931
Gm15867	0.77886	1.54462	1.67244	6.25233	6.13446	1.59253
Tha1	5.33799	4.8319	4.05823	2.63897	2.90663	3.37092
Hnmt	3.16355	4.32686	3.04107	3.12209	3.21266	1.25357
Nrm	2.71531	2.69248	2.33222	5.29395	6.25528	2.37942
Ppp1r1b	0.315158	0.262331	0.813018	2.42147	4.86156	0
Hlx	5.25939	5.6622	6.25979	3.7762	2.05837	3.22033
Nubp1	5.44747	5.83266	5.67436	6.03237	5.64408	5.33859
Rpl36-ps3	1.71733	2.55434	2.21257	0	2.35236	2.50816
Ugcg	2.1695	2.07009	2.03922	3.77176	2.59555	6.26538
Gm7936	4.51462	6.26733	3.10214	5.04227	3.7104	0.527488
Rian	1.40051	1.69078	1.77398	5.24901	6.2728	2.2348
Ireb2	1.97512	1.65509	1.81593	2.83513	2.32442	6.27313
Arhgap17	4.84415	4.57584	5.15993	5.07565	6.08245	3.58814
Tbx3	4.95889	6.27633	4.91485	3.51441	3.04528	5.46384
Cib3	3.86832	6.27677	5.13487	3.19123	1.44511	3.90342
Zbtb43	2.11591	2.35745	1.90021	6.27905	3.21132	2.79709
Larp4	3.15329	3.581	2.46837	3.74584	4.11045	6.28466
Gm5812	4.20707	5.43761	3.37707	1.61372	5.35006	4.99935
4930506C21Rik	6.28668	2.60182	4.0781	3.20239	2.70079	2.20337
Unc5b	5.10856	4.98554	4.30659	4.06553	4.16431	3.08173
Car7	3.62018	3.20542	6.29065	4.19143	2.01999	3.00744
Gtpbp8	2.28398	3.68548	2.34378	2.38142	2.92743	6.29199
Sphk2	4.55136	5.60633	6.13606	4.51688	4.2146	3.99645
Inf2	4.57489	5.626	5.42146	4.40607	5.36732	4.49539
Eif2ak1	4.72357	4.80372	5.58831	5.07456	5.58232	5.63172
Plekhb1	3.20484	2.65814	2.64432	2.34352	3.06379	1.02265
Gm7809	4.91436	2.8665	4.22001	4.43885	2.57342	3.3768
Gm13456	3.62197	5.18775	3.91751	3.18379	4.04252	3.05638
Dok3	3.25005	4.6039	3.09061	5.9148	6.20077	3.45831
Luzp1	5.91113	5.90535	5.15323	6.30528	6.20157	5.99028
Edem1	2.37125	2.84345	2.46299	4.96573	6.30731	2.72224
Gmeb2	3.68383	4.14239	4.03334	5.86313	6.3098	3.67002
Gltpd1	3.58067	3.52165	3.07196	2.50241	1.63412	2.43734
Thnsl2	6.10073	4.40791	4.40983	3.85508	1.54205	2.37651
Gm7618	0	0	0	0	6.31498	0
Fancc	3.69957	2.90632	3.66024	5.46675	6.315	2.76888
Golm1	2.13837	3.36497	2.71509	5.58135	6.27207	4.69822
C920021L13Rik	2.20197	1.57182	4.49558	5.41586	2.29316	1.83368
Ptgir	3.58554	3.30983	3.98163	4.91916	3.68307	3.32232
Ttr	0.153416	0.608506	0.527086	6.31841	5.25364	1.25476
Taf8	4.35772	5.82147	5.82231	5.53456	4.97425	4.41976
Zfp35	6.32137	4.41407	4.81472	4.10477	4.51669	3.72426
Ccrl2	5.06861	6.32304	4.84504	4.73653	3.24746	4.15507
Xlr4a	0.325061	0.322432	0.783817	0	4.39172	0.854554
Snip1	5.38606	4.11384	4.7512	4.92829	3.83839	5.82534
Gtf3c5	5.00209	4.65261	5.90052	3.44001	4.43292	4.49512
Txnrd3	6.3274	4.65761	5.26161	4.41917	5.08121	5.60664
Fryl	3.53298	4.03964	4.41466	6.32806	4.52531	2.3331
Trim30a	4.99236	3.57813	3.208	6.32918	6.16362	4.69134
Gm13050	4.64085	5.54927	6.33086	2.57257	2.99149	1.75429
Chfr	4.38613	4.04764	4.81955	6.33183	6.05707	4.53202
Fam113a	3.2687	4.17472	3.44489	6.34212	5.01616	3.37328
Ighv8-8	0	0	0	1.61621	6.34296	0
Mlh1	3.02733	4.46515	3.55401	4.59667	4.04943	3.37105
Kctd11	2.97205	2.57869	2.18047	4.79759	4.74955	4.95562
Gnaq	5.4187	5.6065	5.23155	6.34516	4.47492	5.31028
Rpap2	5.27716	4.91747	3.78065	2.98082	3.25144	4.2616
Mboat2	3.03983	2.86375	4.69953	3.71441	4.7877	3.19684
Socs3	3.11947	3.48813	4.34406	6.34729	4.81846	3.60601
Rps6ka1	3.3662	1.7254	2.45956	2.23227	1.85741	3.12489
Tmem168	4.21766	4.09412	4.27277	4.88502	3.85362	6.35149
Gm5830	1.32499	0	0	0	6.35226	1.54811
N28178	3.56096	0.674503	4.4404	2.85956	4.8391	1.77501
Dnajc28	5.2178	5.6608	6.06892	3.85435	3.62144	5.05728
Col12a1	1.38028	1.56416	1.43723	4.69497	5.07674	2.88002
Birc3	4.74558	5.83211	5.02699	6.36213	5.9241	3.3039
Zfp74	1.26438	6.36389	1.90698	2.92861	3.1941	2.38621
Saal1	6.36408	3.46302	2.7686	3.20082	3.35664	2.82028
N4bp1	6.36506	4.80707	3.65633	3.38236	4.72639	3.83608
Bace1	4.09718	3.99036	4.18434	3.62669	3.77589	4.86463
Pelp1	6.36686	5.74025	5.06464	4.14196	4.46035	5.06781
Efnb2	5.40876	4.91477	4.61171	4.638	4.24971	6.34366
Ttc38	3.9133	4.97041	5.77824	4.02077	3.55348	4.44387
Gpld1	4.71722	3.40325	3.76978	5.27021	5.38405	3.30961
Gda	2.71559	3.04785	2.51188	5.14154	4.31245	4.57923
Mex3c	2.16122	2.23052	2.15937	2.80175	2.20518	6.39022
Cul5	6.03153	6.14248	5.88667	4.9268	5.86493	6.39095
Ddx19a	4.32336	3.56152	2.79934	3.66792	3.27542	5.55656
D830050J10Rik	6.39319	0.659417	3.1314	0.622821	1.18919	1.8501
Napg	4.24684	4.72957	4.26593	6.27404	6.02417	5.32904
Gm5481	6.39691	4.22876	5.49441	4.46535	0	3.73708
6530401N04Rik	5.74802	6.39719	4.63215	5.06458	4.84251	5.43667
Enoph1	6.39752	3.90509	4.6201	4.82759	5.65758	5.21864
Bmp10	0	0	0	0	0	0
Polr2a	5.343	6.05495	5.3882	5.86091	5.03161	4.12468
1810063B07Rik	4.24989	5.61888	4.6109	4.58005	5.71926	4.70422
Dhx9	5.72378	5.53553	4.24861	4.71071	5.13007	6.19229
Ankrd13c	1.35485	3.53117	2.7001	3.37493	2.44969	3.80492
2210018M11Rik	3.50419	3.60197	3.87053	4.5882	4.59802	3.51296
Spsb2	3.22174	3.51514	3.11296	5.03188	3.86692	3.39738
Fabp7	1.29639	1.28549	2.00429	1.26692	0.88787	0.57383
Pla2g6	3.92603	3.45933	3.69681	4.60537	6.41723	3.03636
Srbd1	5.78367	5.99522	4.73865	3.48606	4.68188	5.98998
Cd59b	5.25056	3.95374	4.9329	2.01246	4.16113	6.41951
A330102I10Rik	0.325259	2.88846	2.24085	1.36228	2.45042	0.95008
Tyk2	3.07737	4.55972	3.55465	4.00001	4.91785	3.14098
Smc3	4.05904	4.32429	6.42382	3.79228	4.82622	5.30241
Tstd2	4.29828	2.99779	4.73019	5.82648	5.82301	3.03207
Stxbp5	6.09931	5.62197	4.45514	6.42789	4.95859	4.80486
Tor1aip2	2.37107	2.95349	2.68825	3.68499	6.42922	2.88118
Dynlt1b	3.35395	3.83734	3.3239	5.58281	5.30086	1.80862
Sp110	4.14558	5.06186	5.99165	6.43247	5.5517	4.4048
Lgals12	0.343851	0.136378	0.177199	6.43282	5.23386	0.0803434
Armcx1	4.00751	4.88328	5.08475	5.52272	6.32476	4.156
Dct	4.09076	3.30519	3.38348	4.33619	6.43355	6.24008
Rell1	3.5307	4.82024	4.39503	4.21481	4.06526	4.51388
Slc38a7	4.34754	3.85274	4.29038	6.43568	4.87795	2.91758
Gtpbp3	5.49229	5.85434	6.20649	4.41752	4.94962	4.01236
Macrod2	2.51407	2.59824	5.45271	3.02172	2.1951	6.43635
Pax5	1.17921	0.679732	0.87296	3.08882	6.43708	1.83053
Adamts5	4.30933	5.03756	4.04093	2.77354	3.24925	6.39771
Tcf7l1	3.38277	4.85179	4.49641	5.204	6.44047	4.54729
Park2	0	0.26	0	6.4411	0.26937	0.536755
Ptprn	4.99849	5.48071	6.44211	3.52186	4.45595	3.70556
Caprin2	1.70405	3.12684	3.03183	6.24661	6.32659	5.23521
Smyd3	2.6842	4.40904	3.27447	3.66278	3.04695	2.70555
Car11	2.73139	4.30324	2.34353	6.44556	5.47398	3.23539
Trim68	4.84975	5.5869	5.2069	6.22308	6.44767	3.62486
Lrrc49	3.99078	4.01977	3.42263	4.2258	2.59869	3.16522
Rpl9-ps7	0.828519	4.51855	3.91395	2.89173	4.25582	3.14614
Zmynd15	2.66206	2.02355	2.12491	3.52726	6.45142	1.22551
Zbtb44	4.08494	4.15141	3.95456	4.09396	4.98841	6.45406
Spnb1	5.40112	6.45459	5.88231	4.19679	4.07937	4.33214
Synrg	4.31352	5.13359	3.88954	4.17394	6.4548	5.39792
Nars2	2.55691	3.845	2.29607	2.0317	1.28333	6.45824
Tfb1m	5.54722	4.81302	5.36017	2.42014	4.93899	4.28005
Agpat9	4.94284	4.02522	4.94497	5.35842	3.42527	4.07503
Mpeg1	4.11307	3.36756	3.5976	5.92661	6.46098	4.67344
Inpp5f	5.44636	3.46882	4.38014	4.7611	5.24668	5.07779
Baiap2l1	3.43174	3.14894	4.00342	5.39885	3.61323	6.4633
Dtwd1	5.08441	4.03334	3.61841	6.20955	6.46522	4.12586
Plin1	0.182016	0.541458	0.46901	2.92229	2.18156	0.0531669
Rpl18-ps2	3.01749	0.848584	2.26822	0.597366	0.293042	3.24971
Gstt3	4.57463	4.42463	3.51015	3.71217	4.07475	2.1331
Taf9b	2.63332	3.8833	3.53769	3.11077	3.42208	6.46912
1700081L11Rik	3.7151	4.24625	4.20647	6.46925	6.40884	2.98872
Gm14686	2.20519	1.55604	0	4.81363	5.41659	3.26476
Gm5633	1.80054	6.24891	0.386628	3.77058	6.47412	0.525937
Naa40	4.97381	6.19016	5.44909	5.4205	5.49211	3.7952
Hira	4.57319	4.37583	3.36644	4.85988	5.29802	4.52604
Arhgef17	5.08075	4.68643	5.29768	4.93226	4.8392	3.47898
Ppm1k	6.02502	6.14754	5.44998	4.9575	5.14312	6.4785
Bcdin3d	2.77304	5.35473	4.38754	2.85263	1.99918	3.92212
Ddx55	3.15396	3.61537	3.74024	5.3439	6.48273	2.37326
Sgcd	4.30016	5.13804	4.26117	4.54049	4.90792	4.57283
Toe1	5.58125	5.93386	6.48633	5.14933	4.86064	4.37018
Mbp	1.71083	2.17564	2.14671	4.36141	3.33054	0.951871
Sema4c	3.34347	5.35368	3.67252	3.45115	6.12426	4.2901
D830013O20Rik	6.49163	2.57482	3.62425	3.85175	2.44532	2.08583
Chd2	3.19661	3.83776	3.59509	5.36434	6.49295	3.00238
Crnkl1	3.81931	4.74598	5.06603	5.03935	5.62892	6.49601
BC046331	5.57764	5.46826	5.19671	5.91717	6.49625	4.30779
Ampd3	3.44615	2.56226	2.72256	3.65476	3.56778	6.49732
Mapk7	3.40441	6.26075	3.84628	6.49912	4.42036	3.15554
Ammecr1l	2.60639	2.45346	3.02813	6.50142	5.62204	1.59279
Capza1	2.93942	3.3227	3.18109	3.81634	3.14062	4.539
E130307A14Rik	5.74585	5.75729	5.10057	4.91313	4.5934	4.61439
Cd300ld	4.91602	3.292	3.67408	3.60988	4.3289	3.80439
Gm14584	0.717902	1.42373	2.15816	2.00452	1.72089	1.67759
Setdb1	4.34565	4.40309	4.10166	5.6832	6.13684	3.83131
Fgfrl1	5.93583	5.53136	5.15981	6.43936	6.17153	6.51718
Foxc1	2.09976	1.51055	2.36933	5.00074	4.73727	3.03062
Zfand2a	6.5186	4.55644	4.91053	4.81137	4.4279	4.68216
Cxcl1	2.28577	2.06051	1.7848	2.17579	1.42318	3.15627
Nmt2	2.51509	2.73955	3.05083	3.74877	5.78583	5.13244
Slc9a1	5.80739	4.84299	4.23079	6.03519	4.79865	3.21774
Alox5	1.76951	2.88908	2.66138	3.08594	1.98158	2.05286
Hs1bp3	4.64055	5.44329	5.24965	5.25403	4.68986	4.62855
Alg3	3.80893	5.32109	3.60066	4.33052	2.64339	4.78039
Gm7117	1.68708	3.30032	6.53023	1.17906	2.29604	5.92146
Cd48	5.19917	3.48389	3.84077	5.23957	5.03135	2.42574
U1	0	0	0	0	0	0
2410076I21Rik	2.02896	1.46011	0.999053	2.5568	1.38964	0.536436
Omd	3.45647	2.05645	2.67193	4.58428	4.1033	3.70199
Rftn2	3.11829	2.95993	2.91766	3.16701	2.6705	1.64222
Gm6548	5.18477	5.78383	2.92247	3.95852	4.43873	3.69152
Zfp933	1.52028	6.54203	3.04351	6.01761	3.11936	2.06823
Fap	4.10072	4.1323	6.54251	4.55458	3.61094	2.51571
Cdk18	3.7331	4.62715	4.62102	2.68253	2.03036	3.07889
Rbm43	3.30339	4.86933	2.91405	4.98616	5.56455	3.75564
Gm13567	0	0	0	0	0	0
Gpc6	2.26254	2.97562	2.59793	2.82623	3.55589	4.50333
Rara	3.03893	3.32857	4.83659	6.54992	6.13012	4.44097
Pias4	6.09606	5.48222	5.816	4.2084	6.55259	3.80176
Rabif	6.55378	5.14362	4.11199	6.44727	4.82081	5.35714
Zfp961	4.48478	3.11263	4.0501	5.43674	6.56143	1.79582
Homer2	4.3763	3.74381	3.74652	3.49848	3.31896	5.4762
Zcchc8	4.81161	5.33915	5.14956	6.23764	6.56466	3.10096
Ppp1r10	6.29454	6.56933	6.26591	5.44066	3.49769	5.16077
Gm6304	0.637984	5.6936	6.57569	0.445405	0.873894	3.35439
Tmem106a	5.19431	5.38789	4.14501	6.57657	5.67909	4.87903
Zfp931	2.1778	3.69364	2.09043	1.09151	0.395637	6.41738
Pwwp2b	6.43378	5.31694	4.62167	5.46369	3.85999	6.06803
Arid1b	3.94201	6.3651	5.12057	4.40645	6.28323	6.57968
Creb3l1	2.98823	3.28519	3.34779	6.03105	4.71608	2.27703
Gramd1b	4.30368	5.26858	4.50131	4.15874	6.35787	2.28007
Ntsr2	2.33877	4.14045	2.9887	5.38762	3.49527	3.18474
Otud4	3.21745	4.02502	3.82102	4.81337	5.21007	6.5851
Vmac	6.46301	4.84885	5.1761	4.87728	4.84515	4.64241
U1	0	0	0	0	6.58566	0
Psd3	2.43014	1.5977	1.96973	3.3258	3.07326	2.49159
Stag1	5.77683	4.65158	5.36867	6.58884	4.95762	5.55857
Fetub	2.47414	2.58745	1.76907	3.54711	2.72774	2.5672
Sema6d	3.13117	2.35543	2.50332	6.32676	6.47862	3.58519
RP23-360N5.1	3.00412	4.55592	2.12494	1.48025	1.93646	4.85208
Dram1	2.92442	3.26232	2.62274	6.592	4.38135	3.09656
Ddx28	4.86006	6.39472	6.58268	4.76262	5.50498	6.49751
1810029B16Rik	5.81307	6.30563	5.14091	6.59338	4.55686	5.43174
Rqcd1	4.77857	5.34331	4.01706	5.10996	4.73509	5.3457
Calcrl	5.73994	3.03416	2.73468	3.34805	3.51166	6.59451
Alg12	4.26563	4.66667	4.48083	5.27023	4.63341	3.20761
Fam117b	3.71593	4.06186	4.11494	4.30954	4.18821	6.598
Pola2	5.33785	5.77901	5.97325	5.09976	4.76412	6.11942
Asap3	2.75242	3.15213	2.99674	3.3826	2.57541	1.76649
Fam49b	4.90222	3.78557	3.76345	6.60302	6.27421	5.75958
Ptger1	4.55736	4.79938	5.80471	6.49914	5.55934	4.6585
Hic1	3.54998	4.70421	3.94355	5.52547	4.63575	3.37354
Mcm6	4.89713	4.5293	4.7017	4.8149	4.15456	4.45947
Rpl22-ps1	5.09637	5.05353	3.64779	6.5221	5.8174	5.45838
Pwp1	5.33073	4.50282	5.48307	4.4102	4.14676	5.26725
Whrn	4.79338	4.00622	6.61768	4.07101	2.90109	2.21396
Rhbdf2	4.72679	6.6222	4.71239	6.6195	5.24928	4.40657
Sbno1	3.3341	3.85447	3.61017	6.08691	6.62318	4.84637
Gm15934	1.93458	5.27534	1.66163	1.35042	6.6248	3.39068
2210012G02Rik	5.68618	5.67419	5.03317	2.42712	3.02602	2.63708
Irf2bp1	6.62644	6.44676	6.33588	4.84375	4.83806	3.9442
Slc2a8	3.95103	5.11243	6.62738	4.74726	6.23818	3.44229
Smo	3.31367	3.71815	4.49394	4.74793	4.03133	3.36225
Gm14822	1.67199	6.63175	1.4361	0	1.14513	2.93033
Serpina3g	0.278349	0.828034	1.21565	6.63683	3.47022	0.657345
Rab6b	4.54238	4.91366	4.58133	5.28466	6.36344	3.67893
Kif2a	4.71954	4.72859	4.23864	5.59215	6.64052	6.22725
9430008C03Rik	5.05823	3.05253	3.29401	6.03798	6.64059	3.50113
Bcl2a1b	4.31448	3.77489	3.48779	2.30307	3.82403	4.29971
Fbxo30	3.14604	2.16461	3.11578	2.33054	2.72633	6.11388
Cdk5rap1	5.55833	6.64892	4.62174	3.69524	5.12309	6.35111
Fam129a	3.44966	3.18328	3.4709	5.98567	5.65343	4.40485
Fiz1	5.96804	6.64929	6.27796	6.08513	5.46522	4.74011
Snapc1	6.65134	4.82592	4.94657	4.30323	4.66653	5.11777
Il17rc	3.97446	4.31583	4.08741	5.12619	6.65466	3.40816
Sip1	6.09832	4.75333	4.94787	3.13391	5.02158	3.77873
Zscan12	6.46514	3.75403	5.93116	5.06866	5.47121	3.73777
E130309D02Rik	5.44619	6.65798	5.07805	4.1244	2.95361	4.21931
Tubgcp4	3.76448	6.14598	5.09106	5.33711	5.24014	5.59037
Gm10121	4.56253	3.39313	3.91883	4.77729	2.73422	6.66357
Dapk1	4.13331	4.3995	4.29249	5.40943	6.66694	3.23842
U1	0	0	0	0	0	0
AU040320	4.62426	6.66872	5.84132	4.81491	4.23764	4.18704
Fam160a2	5.13823	5.79466	4.79197	3.83725	4.42633	3.82563
Cntrob	2.00464	5.06145	4.13615	6.4968	3.73643	1.74205
D18Ertd653e	3.38159	3.07381	3.50887	3.73616	6.46445	3.70374
Pde1c	2.63155	3.06685	3.035	2.80998	3.36122	5.48265
Tmem97	4.5221	4.87974	5.59767	6.03475	4.28132	5.43902
Zfp775	3.81758	4.26366	3.79672	3.36613	2.06417	3.38056
Mga	3.98852	3.99927	3.4753	6.67897	5.40379	3.0046
Rapsn	4.36657	5.29634	6.68046	4.18828	3.27223	3.89468
Thop1	4.26256	5.64532	5.88038	2.99011	2.83851	4.34744
Ptcd1	4.80864	5.40775	5.18145	4.17149	5.07199	5.36824
Atg2a	4.72638	4.79549	4.41886	5.35236	2.92141	4.26682
Dusp16	5.81006	4.41336	6.15659	4.55377	3.42722	5.61688
Ighv1-42	0	0	0	2.27018	6.68215	0
Sh3tc1	5.13186	5.60315	4.39139	4.00764	3.35723	4.62118
2810006K23Rik	4.86497	5.14765	5.36229	5.98622	6.5258	5.19358
Cpsf1	4.62842	6.63328	4.84504	6.68888	5.32452	3.73902
Epm2aip1	5.24523	4.85674	4.80319	4.57757	5.94343	6.69099
Psmc3ip	6.69208	3.97315	5.32138	2.86249	2.48756	3.51352
Tmem216	6.20677	5.59425	5.3073	4.18172	3.75468	4.62433
Reep1	2.93314	3.07468	2.80724	4.41669	3.1568	4.1125
Gm11962	0	0	0	0	6.69408	0
Cyb5d2	6.59782	5.33215	6.69418	4.42349	3.68197	5.42526
Gm11663	3.37555	6.69436	1.44966	2.35848	3.4718	0.985999
Rundc1	4.13016	4.81214	4.68829	4.82912	5.90489	4.83584
Dgkq	4.19923	4.17503	3.12613	4.53549	6.69867	3.88474
2210404J11Rik	3.16962	2.80638	4.18067	3.63448	3.79868	5.16049
Wdr41	5.1798	5.19033	4.67476	5.51878	5.33911	4.86707
Sin3a	4.53448	4.49641	4.09664	5.30598	3.26663	3.90486
Sco2	0.0232273	0	2.12727	6.11925	0.564901	6.70907
Mogs	5.39446	4.57498	4.93665	4.43438	4.18503	4.98241
Ikbke	1.05345	2.55831	1.82307	6.7103	3.54302	0.836302
Mitf	4.95221	4.94895	5.68249	3.29483	4.16007	6.71047
Tmem186	6.33977	6.71372	5.55107	5.49961	5.48023	5.78927
Fam125b	2.86154	3.27434	5.97007	4.10115	1.89541	3.8922
Sigirr	4.27477	5.10391	3.22208	2.8622	4.36173	3.61857
Cpne2	3.08887	4.64095	3.45767	6.71938	4.0957	1.89194
Foxo1	4.05183	4.04668	4.90731	4.29343	4.91124	4.37655
Gatsl3	5.11665	4.39716	6.25034	5.6353	3.50433	4.38408
Gm14253	5.35959	6.73175	4.91033	3.49183	2.69186	6.26215
Fam118a	5.39678	5.35142	4.57815	3.95325	3.92435	6.73376
Pla2g15	5.04943	5.99601	5.35436	5.3959	4.95261	4.006
Gm12190	6.73606	0	0	0	0	0
Dll1	2.82287	6.63357	6.73683	3.51546	4.99121	3.50119
Mll1	2.94843	2.39983	2.54892	6.73936	6.36715	2.68186
Taok1	3.38448	3.31594	3.34534	3.24379	3.9461	6.73982
Gpr4	4.01262	4.32488	3.39655	5.03368	5.57604	4.96013
Armc10	3.8628	4.90282	3.84867	4.20641	5.60085	6.11831
Atp8b2	4.65881	5.21806	3.99484	6.15619	6.26056	4.1789
Sat2	4.75207	3.61822	3.28261	3.59907	6.74562	3.2401
Traf3ip3	0.224946	0.5615	3.20743	6.74774	5.62816	1.00506
D1Bwg0212e	6.11216	4.80691	5.51833	5.9585	6.74835	5.53922
Ift122	3.84966	2.93696	3.18669	5.8371	3.54977	5.47454
Zfp707	3.73393	4.89724	4.8983	6.74959	3.03264	2.72964
Ilf3	6.74996	5.5994	6.53676	5.51163	5.90015	5.98407
1190005I06Rik	4.1332	6.75021	4.38589	1.35818	1.99861	3.69297
Extl3	6.75111	6.74791	6.3553	6.12637	5.34505	5.61625
Golph3l	5.56068	6.26099	5.56435	4.87545	4.29731	5.67848
Nacc1	5.70853	6.00018	5.75303	6.74764	5.57785	5.31365
Cnot4	4.55247	5.13102	4.39314	6.75501	6.18809	5.88453
Cilp2	0.341346	0.48891	0.195458	2.7534	3.14308	0.199414
Phf21a	4.66327	4.13385	4.46462	6.7612	6.2092	4.11959
Adamts7	2.64219	2.62842	2.85166	1.79582	1.95489	2.33055
AI597468	2.39872	1.51363	2.4349	2.25286	3.46492	6.57352
Snx11	6.10087	6.51611	6.47731	4.11174	5.12378	3.49742
Naa16	4.43032	5.03945	3.56003	5.01588	5.0362	3.85527
Fzd6	5.06593	3.86718	3.62601	5.83764	6.77396	4.20439
Kctd12b	2.81787	3.23224	3.03307	2.10947	2.30226	6.30798
Mfsd6	5.68029	5.19255	5.52574	5.5477	5.39167	5.56465
Hs6st1	5.144	6.24403	4.98959	6.7791	4.49494	4.5595
Tcf12	4.22649	4.39548	4.68365	4.96065	5.05987	5.98076
Nuak1	3.93083	3.92665	2.92608	5.97561	6.78028	6.68504
Arid4b	2.08358	3.21732	2.45351	5.08157	6.78209	3.41481
Il17d	3.4143	3.72183	2.49271	2.73905	5.37836	5.08857
Swap70	5.45652	6.01632	4.96649	5.91233	6.10764	4.21061
Sertad4	3.20747	3.62676	3.61587	6.78689	5.42325	3.80217
2610301G19Rik	6.79055	6.20535	5.83251	6.13428	5.07632	5.23753
H2-T24	6.79237	5.75113	4.87174	1.69855	1.5555	2.20911
Ghdc	4.96912	4.6536	5.41382	6.79714	6.41078	3.49216
Arl13b	2.06324	2.94644	2.24622	2.84775	3.84906	3.75895
Gm15491	0.790938	3.42768	0	6.7981	4.2292	0.633043
Rassf9	4.64039	6.53881	6.08344	4.20529	2.95512	4.75599
Gramd4	5.58018	6.79998	5.47729	4.64477	6.44256	4.63575
Atp6v1a	3.44251	3.2602	2.86913	3.24005	3.04651	6.80164
Kng1	1.1454	0	0	6.80175	1.4726	0.917914
Gm16621	2.7393	3.27215	3.36978	1.03335	2.782	6.80179
Fkbp15	5.83596	5.51362	6.61584	5.47547	5.59567	5.40879
Fbrsl1	5.42909	4.3849	4.79261	6.43399	6.80795	3.78557
Mras	6.81375	2.83662	3.37745	5.27491	3.62167	2.19198
Rapgef2	2.90157	3.09328	3.86974	6.81637	2.66913	3.96579
2610029G23Rik	5.53659	5.40534	5.46976	6.16694	4.27314	6.43471
Heatr5b	6.81664	5.09399	4.2427	2.96534	5.27758	3.98228
Uvrag	4.96421	4.2534	4.84339	5.04649	4.81931	5.03996
Rabgap1	5.62457	4.73886	6.38185	6.82008	5.65589	5.95856
Uhrf1bp1l	2.82228	2.52613	3.19638	6.38097	6.82516	4.05627
Fggy	4.97732	4.54621	6.82743	6.44439	2.16745	4.9602
Gm12155	0	0	0	0	0	6.82952
Inpp4a	3.79642	3.78128	3.4608	6.49767	6.83026	4.85894
Ccnyl1	4.12705	5.62654	6.00645	5.56169	6.8305	6.32841
4632419I22Rik	5.54216	4.94602	5.77577	6.83157	6.21663	5.0007
Nt5e	2.9087	2.0144	2.02246	6.8325	4.07913	3.88403
E130311K13Rik	5.74958	4.62554	5.12476	4.84647	6.83545	4.87992
Mvk	3.35937	6.83562	4.40239	4.94467	5.98771	2.28841
Decr2	6.83643	5.68809	4.85952	6.36287	4.03636	3.51475
Exd2	5.64689	6.83823	5.96617	4.74411	5.6472	5.43007
Tmem116	4.46129	2.45364	6.71104	2.1938	2.16429	5.79614
Amn1	1.66068	1.72576	2.1944	2.31401	3.46852	6.83592
Slc11a1	2.06681	4.06165	4.41774	5.69249	3.1848	2.75982
Cdnf	5.38201	4.56651	4.38441	4.60898	3.15406	4.34349
Pak2	5.06792	4.95189	5.41697	4.7314	4.09514	6.24604
Enpep	3.89471	4.6608	4.23223	2.87285	1.89738	6.25473
Pik3r1	6.85791	4.90678	5.62731	5.80829	6.79679	6.66983
Sult5a1	2.79824	1.74428	3.30803	5.08911	4.18414	1.85464
Foxk2	5.07164	4.77352	5.52318	6.80427	5.35491	5.47145
Gm16516	6.44704	4.68808	5.90662	4.30032	2.06056	6.86314
Ddx60	1.27726	3.74125	4.19121	6.86321	3.46445	2.31136
Nfatc1	4.96773	4.00715	4.43281	6.86398	6.56524	3.7549
Sppl3	6.44051	5.8151	6.30647	6.86495	5.56961	6.315
Mthfd1	6.86498	6.07515	5.26227	3.94431	4.4506	4.90515
E330017L17Rik	4.87916	3.9276	6.4438	3.49592	6.10207	2.42003
Fbf1	4.52999	4.80307	4.70412	6.86968	5.47475	2.7978
C80913	4.60974	4.23769	4.1656	5.39655	6.87338	5.1055
Meis2	6.53724	4.87071	4.3273	6.06459	5.32091	5.94666
Synj1	3.02544	4.67454	4.3796	4.42509	6.25024	5.75605
Ptprr	2.88247	3.10323	3.8198	1.55219	3.5535	6.88009
Fpgs	6.52562	6.49728	4.46386	5.92574	6.03957	3.27172
Efnb1	6.73669	6.32582	6.79446	4.13253	2.62152	5.12817
Cma1	1.61049	1.59696	1.53698	2.2484	2.57368	0.209078
Prickle1	6.06356	5.65538	5.55413	4.03726	4.81293	4.59893
6030408B16Rik	1.79909	1.94614	2.66909	4.56673	4.14458	5.73288
Gm15502	0	4.64474	0	0	3.20809	2.73646
Orai1	4.26705	6.16491	3.33141	6.88967	4.8399	4.65267
Kdm4b	5.69359	6.5725	6.54958	3.9266	4.67968	4.60366
Nfkb2	6.07023	6.54972	6.83667	4.962	6.89158	4.53661
Rpap3	6.89703	6.23782	5.33808	3.91505	3.32215	4.56057
Mpp5	3.78866	4.16453	3.5064	5.49435	6.07467	6.89738
Ddr1	3.8174	3.83089	3.63434	4.26984	5.25528	3.00918
Trpm4	3.81888	4.34558	4.10208	3.63351	3.05747	3.17475
A430110N23Rik	3.97343	3.10656	2.78934	6.16069	6.90805	4.41936
Sap130	6.19271	6.90824	5.21404	6.82549	5.58067	5.28387
Zfp809	2.01423	4.14823	3.19394	5.6241	5.11599	5.88355
Tspan2	3.38718	2.52806	3.00315	5.21188	6.90963	3.80864
Cnrip1	5.38307	4.2115	2.93713	6.01593	5.48771	5.95526
Mdfi	2.71358	2.64674	1.26126	2.93289	2.47683	1.65541
Msl2	4.40755	3.28609	3.33029	3.09981	3.35912	6.91154
Nrg1	0.359411	1.11895	0.617417	6.37671	6.91507	1.866
Ap1ar	5.3441	5.79376	6.91579	3.1833	4.34334	4.66222
Homer3	6.42864	5.44716	5.07974	4.029	5.38586	5.11962
Zcchc10	3.36945	3.77692	2.26493	3.68145	6.92308	4.2792
Gigyf1	5.66016	4.93316	5.21983	6.92475	6.61057	3.15003
Cnksr3	6.166	5.39074	6.15129	6.20203	5.04041	6.82486
Zzef1	5.38384	4.43556	4.31544	5.73214	6.92615	3.45968
Aff4	4.82366	3.46161	4.00492	4.57217	5.24626	5.79757
Lsr	3.11616	2.47138	1.54083	6.1014	5.22815	1.84238
Rasl12	6.16062	5.62004	5.29145	5.15875	4.61685	4.11292
Tmem185b	4.78322	4.45263	4.10839	6.06457	6.08394	5.58872
Tmem198b	3.70101	3.329	3.67928	6.85678	4.98927	3.47993
Pcid2	4.64978	4.99809	5.84898	6.93087	3.83248	3.24404
Krba1	4.63547	6.70985	4.64947	6.93036	6.47851	2.88755
Crlf2	6.25174	4.77195	5.17746	3.90507	6.19876	6.24943
Amt	4.05571	3.29706	3.06913	6.94366	3.93552	1.31015
Pias2	3.48677	3.4767	4.22474	3.88029	3.85592	6.94621
Uggt2	2.23255	1.9294	3.28339	6.94766	6.81911	1.69566
Chd6	2.53163	5.11711	4.08155	6.62869	6.94822	2.90258
Mob3a	4.34247	4.98167	4.48607	4.68501	5.28325	4.29102
Itgb2	3.10809	3.15009	3.33508	6.94947	6.23684	2.26755
Rpl36-ps2	2.8043	6.95183	2.40867	0	0.960316	1.63827
Mtap	3.6999	5.60228	5.44937	4.69901	4.81624	6.3301
Crebl2	4.23239	4.87372	3.8698	3.90745	3.86495	4.33363
Rasd1	5.75725	5.81864	3.23326	3.24598	2.19902	3.2987
Zbtb7a	6.2071	4.34048	5.06241	6.15481	6.34968	5.16526
2010109K11Rik	6.96624	4.32184	2.46026	1.76083	4.74513	3.6141
Daglb	6.69424	5.31061	4.94554	6.96872	6.73143	4.10782
Lypd2	4.8659	6.96944	2.32189	0.754806	1.48115	1.57925
Alg8	3.56867	5.67416	4.86981	5.34439	6.97227	5.48117
Xrcc4	3.49782	5.91557	5.10737	4.47635	4.07254	5.24479
Dlg5	3.90825	4.06128	4.79842	6.98069	4.10734	4.13525
Recql5	4.98404	5.69593	6.3445	6.80282	6.98511	3.74262
Slc25a10	3.68333	5.19529	4.29537	6.98753	4.51733	4.5335
Gcc2	4.54348	4.41126	3.42448	6.98839	2.97534	3.59726
Tesk1	4.82414	6.993	5.60722	5.05344	4.99917	4.21063
H2-DMb2	0.681285	1.47192	0.351091	5.70683	6.99905	0.5572
Atic	3.54822	4.56426	4.81522	3.46024	2.62709	4.48174
Zfp180	4.2919	3.7687	4.60775	4.77473	5.35795	6.6349
1700037C18Rik	3.54939	6.18609	7.00408	1.98626	3.92345	6.2397
Rspo1	0.955824	0.664679	1.09395	6.3385	4.78545	0.893538
Gm10529	6.28003	2.92928	3.49506	5.51937	2.87141	0.186358
Mll5	3.33801	4.69085	4.2222	7.01034	6.61939	3.42535
Osbpl8	3.474	2.97508	3.10011	2.96041	3.4299	6.9979
Tmem71	3.71489	4.81709	3.28895	2.59317	3.20971	7.01154
Fer	6.83304	5.71968	6.87433	6.34196	7.01305	5.58114
Dnmt3a	4.5375	5.83949	3.41918	7.01398	5.17983	2.77535
Slc15a4	3.59694	5.06516	5.12856	3.61539	4.33549	7.01754
Ccdc69	7.02047	3.99639	3.63094	4.01497	5.69865	2.43044
Dmxl2	2.07416	2.60018	3.08121	4.79785	3.69591	7.02081
Unc119	6.9217	5.78386	5.70036	6.73824	5.8271	5.23081
Pyroxd1	4.76669	5.22041	4.47258	6.93376	4.35166	7.02624
SNORA73	7.02711	0	0	0	0	0
Tmem184c	3.59062	2.62348	3.46278	5.18874	4.8752	7.02894
5031425E22Rik	7.03066	6.32304	5.68765	5.02187	3.86336	4.05955
Tagap1	5.20888	5.73899	6.0896	6.91859	5.69808	6.63549
Gm9821	0	1.37896	0	1.12033	0	2.05534
Slc35a1	5.26458	4.20994	4.2301	4.74184	6.51342	6.7464
Nav1	4.46131	4.75584	4.50987	7.0402	6.14094	4.47124
Zmynd19	3.46084	7.04046	3.86288	4.10789	2.61209	5.45933
Ube3c	5.71389	5.66586	5.90594	4.59699	3.33852	5.84631
3110009E18Rik	4.3707	7.04269	4.30018	6.10192	3.70139	5.4259
Casp9	5.23553	5.67799	3.28189	2.66831	7.04317	3.08225
Cryl1	4.00357	7.0434	3.54965	4.68785	3.89186	3.75231
Thg1l	5.90206	5.22593	4.5781	3.72163	7.04522	6.46157
4930534B04Rik	4.77059	7.0453	4.79199	5.59048	2.70088	3.3888
Tapt1	3.84565	4.61365	4.32256	6.99282	6.24317	6.26837
Agfg1	4.0549	2.62997	2.78025	3.2599	2.76125	5.86044
Tmem135	4.31614	5.62927	4.78178	3.68198	3.02383	7.04623
Cry2	3.01669	4.63042	4.01113	5.71265	4.86806	4.65981
Wdr8	3.48501	5.84688	3.49014	7.05948	4.12944	6.05859
Klhl17	4.76998	5.22487	4.19229	5.26553	4.40651	3.20785
Lyz1	1.46912	0.291354	0.630924	5.94798	5.23214	1.02991
Sgpl1	5.32222	3.9581	5.67955	5.73022	5.46769	5.51262
Fmn1	0.0484393	0.568549	0.259161	2.80316	0.397521	0.668521
Btg1	5.70879	5.56431	5.09839	6.47564	6.75342	6.19642
Klhdc8a	3.68131	3.68839	3.65599	2.46266	2.6526	4.8613
Klhl12	4.39413	4.57677	4.39989	4.70108	4.93888	6.28178
Necap1	6.28477	6.5152	5.2754	6.53074	6.50545	5.4239
Rap1gap2	5.32737	5.7856	5.63798	3.56378	3.49652	4.66836
Prmt10	4.92251	3.41666	5.07482	4.9792	4.47084	4.94924
Rpp25	2.59115	1.3523	1.6399	4.28386	3.36248	1.59342
Atp11b	4.70684	5.59984	5.69661	3.84245	6.03197	7.07802
Hmgb2	7.07822	6.77027	5.16496	4.72231	4.33297	4.13509
Mrvi1	2.91472	3.34829	3.99946	3.65102	5.64576	2.47702
Dcun1d1	4.68022	5.25319	4.45344	5.68934	6.17607	6.81249
Dr1	2.65083	2.46762	1.76571	1.92593	3.22348	6.25768
Lphn1	2.15783	3.24457	3.22883	4.72611	4.38687	1.96064
Klhl26	4.30017	4.725	4.84146	6.16571	7.08425	5.12567
Arl5a	6.02202	4.14466	5.69097	5.81378	5.47092	6.47539
Col4a3bp	5.92147	4.94432	5.30426	6.88259	7.08793	7.07996
Traf1	2.39581	0.394065	1.94288	6.39798	7.08897	1.58462
Slc7a7	2.70228	2.03638	1.31762	3.83806	3.19852	1.44852
Rpe	4.08594	4.8483	4.30288	5.03189	5.73716	5.49475
Polr3h	5.33114	7.09095	5.1571	5.27693	5.17521	5.08514
Zfp367	2.15702	2.01807	2.29574	1.83303	2.77878	6.856
Hmbox1	6.19057	6.33308	5.20719	6.92998	7.09189	4.91364
Ighv1-76	0	0	0	0	0	0
AA960436	4.73624	7.0946	4.84701	5.27572	4.62412	5.00399
Nfat5	4.16485	3.08752	3.04525	4.63117	6.04501	7.05215
Ston1	7.09602	3.87926	1.70698	1.26195	1.11393	2.92273
Irx2	7.09642	1.80895	4.88774	2.56735	1.6688	3.6013
Gpn2	7.09758	5.50745	5.7795	6.07621	4.76932	6.61622
Orc6	6.14094	5.85368	7.09915	5.68807	6.79302	4.27876
Tbl1x	6.72532	5.95237	5.38001	6.36041	6.66743	5.43136
Pacs1	5.86992	6.08469	7.10438	4.99793	4.72096	4.28672
Rac2	2.03627	1.96458	2.69438	7.10705	5.87999	2.15412
Whsc1l1	4.96055	4.00088	4.42494	5.82652	7.10862	4.93475
Ogfrl1	5.84577	6.09646	6.72356	4.85454	5.84447	6.3199
Srr	6.10288	5.33813	6.36028	5.54728	5.27268	6.7266
Tut1	6.00594	7.11008	5.05332	6.28865	5.0368	3.75929
Atrip	2.38913	3.6377	3.70452	7.11046	3.99626	2.01574
Usp24	4.60022	4.00994	4.13197	7.11503	5.95121	4.75134
Bbs5	3.18107	5.96427	3.97801	1.61156	7.11922	4.94316
L2hgdh	5.32147	4.14249	4.99786	3.15918	4.39397	6.39193
Pdzd9	0.442371	0.766327	0.855632	0.925428	1.66676	7.11951
Ddhd2	4.9774	4.9508	4.96879	4.84042	4.924	3.72787
Ccdc6	4.35816	3.7284	4.72395	5.29033	7.12198	6.58978
Parp14	5.94118	5.91136	5.01252	5.65749	6.33585	5.03657
Tbp	5.79723	3.35171	2.7896	4.45654	3.56358	7.12884
Foxn3	2.45863	2.53465	2.11798	3.47427	2.90607	5.1847
Eme2	5.39131	6.68322	4.9348	7.13219	6.14191	4.84056
6330408A02Rik	5.04818	5.57647	4.43286	5.18867	4.57445	4.35692
Adamts8	0.60003	0.366122	0.277486	6.02667	7.13521	0.876869
Smc6	5.31293	4.75289	4.68736	5.26068	5.57679	7.13539
2410066E13Rik	4.69267	5.36672	5.07857	4.91356	4.73522	5.62913
Ddx20	4.47122	5.09803	4.51904	3.28115	6.43418	6.04175
Gm12396	1.46223	2.89989	0	4.08284	2.00293	1.70848
Mettl2	2.39638	3.03194	3.86336	5.92915	3.34386	3.48214
Sardh	6.43302	3.37842	4.11011	4.31996	2.90617	5.85039
Cdk2	5.09922	3.06287	4.68687	6.66077	5.47964	3.15948
Rgma	5.21682	5.61218	4.86125	5.39367	4.85379	4.11144
Abcb10	5.85224	4.86101	6.29963	5.70332	4.52871	6.41594
Gm12715	6.41173	7.14966	6.05785	4.47585	5.14411	3.21063
Bfsp2	2.67971	2.36231	2.33267	3.0578	3.75014	2.99959
Gm10116	7.1528	5.58816	3.90959	3.47996	3.85971	4.55854
4930572J05Rik	7.15733	5.53338	6.46013	3.21786	3.6557	3.0474
C7	1.51306	2.75063	2.54504	4.62083	5.44046	1.54688
Rbm33	5.21987	5.73495	5.84417	6.08205	4.40378	5.00467
Dph5	6.40325	5.24198	6.14917	7.15837	7.11562	5.31205
Tbc1d23	4.97845	4.5327	5.2479	6.95039	7.16032	6.29274
Gm10602	2.28002	1.50699	3.58971	7.16086	2.60217	0.666254
Kcp	2.08714	2.69638	2.51475	2.74225	3.81682	4.74068
Moap1	6.28764	7.14286	7.09993	3.26308	6.44301	7.16292
Sgsm3	6.94684	7.16793	5.96998	4.62786	3.84209	4.35596
Rad17	3.30343	4.32856	3.34404	3.87071	4.04014	7.16807
Ccdc157	4.03761	3.52947	4.71279	7.16902	5.90567	2.87447
44079	4.76629	6.1051	4.54085	6.3058	6.85501	4.03354
Hps3	4.0855	6.01811	5.25532	7.17434	5.58022	6.91218
Ccl2	3.66716	2.27978	2.23997	1.9494	3.67858	3.13398
Pus3	4.56501	4.21717	5.00799	5.91497	6.1645	5.76235
Kbtbd2	6.04161	5.04939	5.67107	5.93437	7.18207	6.22705
Srp54b	0.151716	0.904213	7.18332	0.0353113	0.475311	0.778721
Map3k4	6.69299	6.73293	6.70634	4.15218	3.9685	5.66643
Hmgn2-ps1	7.18824	0.810893	2.88709	2.6395	0.560078	2.19685
Cdan1	2.63916	6.12167	5.97033	4.61934	5.97018	3.55405
Zeb2	3.5837	3.33307	2.7112	3.46005	5.55333	4.91662
A4galt	5.02132	3.3624	3.55183	5.25363	7.19377	4.30177
Fkbpl	5.2591	6.80833	7.19455	4.99678	3.70194	4.26717
Slc25a45	4.96806	5.45229	4.7967	6.99751	6.49596	4.24712
Smurf2	5.67045	3.99171	5.21269	6.73971	6.27677	6.85814
Ttc39c	7.2017	3.84084	3.24958	1.61209	4.55151	4.31607
Pcsk7	4.91145	5.3172	5.29469	6.08722	7.20816	4.59666
Ctr9	7.1925	4.33975	4.34746	5.87098	5.6821	3.93521
Abl1	0	3.44355	3.68404	7.2115	0.947494	3.67346
Agfg2	3.73718	3.20255	3.9121	7.21184	5.67993	4.74752
P2ry6	2.96519	2.94027	4.55346	5.70776	5.47707	6.08918
4930420K17Rik	5.95612	5.70918	4.09265	2.55668	6.88951	6.14723
Gm6467	5.34523	5.67889	7.21458	1.86561	3.39939	3.34573
Ccdc55	7.01633	6.32004	6.67048	6.39322	5.02549	6.78985
Ccdc34	6.61224	4.93126	4.95412	5.87668	7.08487	3.29939
Zfp748	2.94951	5.69524	0.824418	0.769272	0.949548	2.66408
Cog3	3.84074	5.53957	4.16525	5.49745	7.22717	3.69428
Pemt	4.10588	6.5793	5.44386	7.22822	5.34818	5.65145
Ftsj2	6.28561	7.22998	6.69449	4.21213	3.96052	5.58149
Aldh3b1	7.23235	1.91139	2.27684	5.54849	5.61363	3.7801
Rin3	3.93395	3.7632	3.86943	6.61847	6.26046	7.23638
3110043O21Rik	6.70605	5.25546	4.22392	4.89173	4.50484	7.23984
Taf4a	4.1397	3.56092	3.5557	5.29206	7.24187	5.01171
4931406C07Rik	3.96542	2.55586	3.1789	7.24308	4.97909	3.20463
Gm12264	3.88164	2.71673	1.9422	7.24461	3.0124	1.3485
Rad1	4.83295	4.42446	3.87134	4.85784	7.00637	4.72945
Izumo4	3.81664	3.36405	4.55302	4.88436	4.64706	2.22968
Mtf1	7.24803	3.32005	2.24664	2.01099	2.34535	2.66481
Snx8	5.34064	5.67857	5.91356	4.44667	4.93584	5.71374
Dnaic1	4.69284	6.8643	4.04023	2.19246	2.86929	6.06945
Wscd1	3.90598	5.92184	4.24703	1.78971	2.13003	3.43965
Ptpn14	4.2136	4.98781	4.26108	6.88991	7.25988	3.89566
Exosc2	7.26003	5.52073	6.85727	6.52623	5.97151	5.76868
Casp7	7.26151	4.75231	5.2391	5.62645	5.47064	5.30271
Alg2	2.76976	2.03468	5.31449	7.13321	7.26294	2.31469
Ralgapa1	6.0806	4.53319	4.93548	6.43943	6.55565	7.04247
Socs5	6.32759	5.64696	6.12081	4.80669	7.2653	6.39291
Riok2	5.41763	5.69268	4.51915	5.12072	4.85854	7.26869
Fmo5	5.83827	6.20817	5.45585	4.82778	4.93344	4.55935
6430527G18Rik	5.94316	5.53724	6.4408	5.31802	5.57289	7.27022
Ppp1r3a	1.69068	1.60941	1.60704	1.85681	2.4548	6.65047
Zkscan14	3.80023	7.27367	5.92089	4.00996	3.33016	4.02715
Bcl2l13	5.30995	5.60216	5.02944	4.03595	5.00861	5.61279
Eps8	2.83976	2.50273	4.33616	3.2694	3.8138	3.13867
Zfp444	6.29197	6.53752	4.73458	4.36742	3.03105	4.66301
Slc27a4	6.28636	5.90165	4.41649	4.09804	4.35353	3.78446
Zcchc6	5.24135	6.77683	6.31455	5.97515	7.2794	6.02822
Sec23a	6.82591	6.29355	5.93146	6.99396	5.95992	5.48017
Wt1	2.57784	2.9803	2.36499	7.28225	6.71198	4.30076
Cnot6	3.09986	5.0442	4.25322	4.3277	5.24306	7.28728
Pten	5.09898	3.49457	4.62178	7.28974	6.55875	7.18405
Fam160b2	4.47806	6.05511	4.93023	6.30863	4.54468	5.35108
Rabggta	5.13124	6.33479	5.66782	4.31784	6.10973	4.02445
Man1a	3.13045	3.32362	3.31346	6.02586	6.43201	7.29676
Bex1	6.65256	6.89087	7.29776	4.21864	4.14296	6.67875
Hectd1	4.81006	4.71682	4.3906	4.34884	5.26366	6.10742
Vopp1	4.54333	4.67622	5.03846	5.82121	4.77527	5.39623
Gm10575	7.30441	0.421199	3.36575	0.712076	0.683454	1.26513
Impad1	4.03338	3.97509	3.59108	3.17601	3.20035	6.40799
Csrnp1	7.30739	6.66628	6.37685	5.6314	5.48519	4.78125
Dhx40	5.66716	6.12585	5.96707	4.24093	5.31611	7.30839
1810032O08Rik	4.75958	7.31205	4.71604	3.69246	4.93634	5.7375
Figf	2.96	1.75889	5.65454	4.3582	7.31256	1.92562
1810055G02Rik	3.89972	3.22245	3.66854	6.99992	7.3131	4.8819
Dapk2	5.36535	7.31512	4.26703	7.12958	4.9676	3.88981
Gm6793	6.00855	3.97202	4.77855	5.43699	7.31587	2.60014
Tbc1d10c	7.31845	6.16342	5.08041	3.28911	4.18837	1.69846
Fam20a	4.4765	4.39256	5.2495	5.99574	4.6171	4.42736
Elavl1	6.31508	5.54558	5.60799	7.32214	6.48768	6.84704
Tspan18	4.97939	6.78223	4.45472	3.51359	5.44003	2.67098
Trib1	4.282	4.75312	4.73514	6.25782	6.90103	7.32542
Bcl6	4.09192	5.19986	5.42332	5.87826	6.49032	6.23918
Pfkfb1	3.49546	3.23675	3.40577	3.75729	5.53145	1.12655
Edn1	2.91274	2.3106	2.43925	6.81133	7.33125	4.33914
Cd38	6.10113	6.15984	6.43135	5.92372	7.33152	5.80006
1700040L02Rik	6.91789	6.85974	7.33254	5.44549	2.41939	3.61157
Smarca5	6.09449	6.32362	5.70542	7.16407	6.84831	7.3355
Bysl	4.91038	6.00122	5.94586	4.75729	4.2913	5.47271
1700030K09Rik	6.08737	3.31876	5.40428	2.29243	5.27777	3.00658
Igkv14-100	0	0	0.903744	7.3448	3.60316	0
Nr0b2	4.52998	7.15376	5.33193	3.04502	4.59633	4.90076
Iqgap2	2.42799	2.00716	2.54986	7.34682	3.04903	1.89132
Sprr1a	1.03368	1.79373	1.33176	1.6235	4.4247	1.66065
Tbc1d15	3.10086	4.76377	3.6387	3.35353	3.70907	7.34815
Ddx59	5.87709	5.04016	7.34882	4.21336	4.84105	3.86052
Prkar2a	2.11249	2.01416	2.0587	1.53133	1.47464	2.56545
Cntfr	1.53814	2.24297	1.78742	3.60007	4.27582	1.11001
Gm12216	6.7703	2.16285	3.4412	1.86063	4.50882	1.36528
Zfp362	5.23243	5.30601	3.8998	5.065	6.74125	3.59586
Tmem64	5.48007	6.6108	6.116	5.2629	6.62194	5.60765
Wdr20a	4.31082	4.72183	5.4162	5.89284	6.69327	6.65239
Pycard	4.79832	7.07268	3.56442	5.79366	4.26332	4.5457
5430416N02Rik	3.49239	7.3645	3.69368	4.33862	4.57469	4.1013
Zbtb46	3.73001	5.00121	4.96237	6.44129	7.3647	6.69599
Gm826	6.60705	4.21796	7.10077	2.17548	1.68044	4.66972
Rcc2	4.92891	4.72456	5.1155	7.36864	6.04821	4.91909
Ormdl1	2.55718	2.08288	2.27485	2.35879	2.62707	4.53507
Apbb2	5.85669	5.87808	6.92152	6.92394	6.63342	7.36983
Chtf18	7.37916	2.82166	0.26866	2.07638	0.469046	0.329162
Tox4	6.3686	7.17103	6.82215	7.25732	6.14893	5.61954
Lrwd1	4.95413	5.5744	4.90149	4.48585	3.65416	4.94805
Ednra	5.33758	5.23599	4.20759	7.38818	6.60265	6.72574
Gm16972	3.60387	7.14716	4.30007	5.31091	1.37126	3.97683
Ccdc132	4.84052	5.39618	6.85735	4.81656	3.98887	7.38941
Ccl7	2.60578	5.68453	3.35722	3.09223	2.1416	1.97899
Fgf16	3.89184	7.39665	4.82843	2.71669	2.66547	3.2841
Nipal3	6.43856	5.33727	5.21198	5.13649	3.57159	5.53989
Pou6f1	4.24353	4.69299	5.52696	7.09045	7.10149	2.68095
Hiatl1	4.96491	1.52681	7.18276	4.17983	7.40686	7.16887
Pdia5	5.24504	4.23781	5.17246	5.62754	5.32187	3.97205
Ubr7	5.97703	5.77482	5.41151	4.71505	7.01206	6.89402
Numbl	2.97495	4.34675	3.3002	4.87986	5.19308	3.02763
Cdc42bpa	4.9026	4.32324	5.78762	5.65739	7.41649	3.99453
Ell	4.76068	5.41803	5.25068	6.34426	6.78042	4.07697
Sbk2	0	0.330246	0.572116	1.62737	1.36859	0.194565
Mylk4	1.97843	1.70591	2.24111	3.38254	3.57405	5.49422
Zbtb7b	5.46987	6.82692	4.17017	4.1682	4.0052	2.94243
Lrrc8c	4.44317	4.58844	5.12137	4.83712	5.51852	7.42397
Ssfa2	4.47327	4.8915	4.91207	5.67127	6.36216	7.2323
Gapdh	3.38488	3.81922	3.25663	7.43291	2.05209	3.27218
Jak2	3.81256	5.2145	4.40387	5.25862	5.31239	5.99067
Acbd5	4.71066	3.14589	4.34415	3.53052	5.54234	7.4353
Sfxn4	6.16542	6.09145	5.2733	6.32257	3.25798	4.03834
Nckap5l	2.02628	3.7192	0.950421	1.52142	1.56994	0.899788
Zfp513	6.40273	6.0755	5.4122	7.44067	5.888	5.15745
Akr1c19	1.76827	3.27271	4.41029	2.73624	2.18371	3.15043
Pck2	5.32885	5.46191	5.4455	4.49369	4.83925	5.07172
Hdac11	7.44542	6.43631	6.72293	3.5981	4.27118	4.23808
Fxyd3	0.29802	1.96205	0.171528	3.24233	6.44826	1.29712
Fam175b	4.63452	4.84008	4.56344	4.35898	6.10407	6.60102
Tmx4	2.50774	3.27654	3.90243	3.72759	3.67751	7.45318
U1	0	0	0	0	0	0
Repin1	5.6668	4.43157	5.14967	7.45878	5.08974	5.11428
Hmgxb4	3.36811	3.79624	3.43873	7.07151	7.46023	3.80618
Mapk10	2.38944	3.05649	3.51575	7.10688	6.04287	3.33876
Cep250	3.97818	5.13485	4.68972	4.38985	3.60526	2.94132
Hhex	1.46213	0.882405	3.25315	3.24935	2.00279	1.62541
Mill2	3.39601	2.83577	3.0704	4.50379	7.46737	2.2972
Dcaf7	4.04776	5.26803	5.09431	5.06241	5.25574	5.4848
Adcy7	2.85521	2.32292	2.84944	7.34595	7.43069	6.95805
Trem2	3.91831	5.70175	2.57155	5.54888	6.30624	5.88456
Fam179a	4.35167	3.30189	4.04169	4.39335	5.15288	2.61743
Cox18	4.74524	3.92229	7.21375	7.47728	4.69585	4.63094
Supt16h	6.21788	5.44449	5.79562	6.45945	6.01536	6.31828
Apex2	3.82829	5.73578	7.47972	2.099	6.62186	2.36985
Zfp652	6.68464	5.77963	5.20859	4.64418	7.48212	5.01992
Pard3	4.50386	4.41594	6.00921	4.08616	4.89832	5.5148
Dcaf5	6.94062	5.02827	5.9614	5.02286	5.87887	7.26537
Nrxn2	2.18002	5.7216	3.35764	4.64547	1.9862	3.79091
Ppp1r12a	4.72616	4.05151	4.51421	7.48803	7.42132	4.59675
Yes1	6.11913	5.41402	5.21191	5.23977	5.40299	7.48833
H2-M3	5.67992	6.13281	4.66174	7.48916	5.61903	6.85763
Krt222	5.05397	4.09541	4.57432	3.48998	3.71755	6.22365
Il3ra	2.8562	4.3523	4.13293	3.066	2.98035	3.96534
Ascc2	5.07426	5.36557	5.11332	7.4918	7.45719	3.35625
St7l	1.83986	3.72959	3.45469	3.36961	3.12025	5.45365
Dsc2	2.26847	1.84317	2.76834	5.06644	4.31985	4.65491
Rnf144a	6.15898	7.49953	6.90721	4.00967	2.18559	4.32514
Plekha2	4.65387	5.07732	5.0007	5.45167	4.7358	5.30212
Gpc4	6.11405	6.18896	5.30616	6.62413	7.45887	4.83685
D230025D16Rik	7.05606	7.50333	5.86559	5.47412	6.26648	5.28983
Gm14121	4.10558	4.07107	4.55012	2.58854	3.5375	7.50492
Tmem38b	5.08752	7.23147	4.68371	4.093	6.02322	4.69986
C1qtnf6	2.5086	4.19916	3.23186	7.16928	5.63954	5.49904
Asf1a	3.62747	6.72476	5.07992	2.80737	2.64643	7.5092
Acy1	4.95064	5.66426	5.23346	3.54439	3.91227	4.15285
Gtdc1	6.19916	6.13663	6.58043	3.17429	6.49541	3.93569
Prkca	3.10276	4.34797	3.69961	4.16663	4.4516	5.39032
Serpinb9	4.19806	4.45319	4.90554	3.68009	3.97847	6.38793
Glb1l	2.20766	1.84018	1.50457	7.51831	4.99863	1.63192
Ppp6r2	3.61148	5.44948	4.65919	3.38345	2.63708	2.81666
Tsr1	6.02299	4.51947	5.93429	4.99308	5.15607	6.1726
2810408M09Rik	7.52986	6.34498	6.06829	7.44865	6.56018	5.70234
Gzf1	6.14944	4.60281	5.52038	6.28658	5.054	7.53267
Sost	1.08787	1.24468	1.07814	7.53542	5.50203	1.80882
Gab1	5.82694	7.53791	5.29249	4.93241	3.80731	5.73219
Fam117a	3.61367	3.18519	2.97715	4.37579	7.53985	1.80952
Glis2	3.74722	4.00405	4.2221	7.25642	7.46991	5.01943
Akr1c14	7.54045	6.09195	7.01633	2.29064	2.29527	6.15902
Trim12c	2.82123	3.89029	4.65708	3.44635	4.28099	5.7428
Arhgap26	5.53758	7.54518	5.70885	5.01668	5.21252	6.41475
Scarf2	3.42115	4.09082	4.36451	5.93519	7.54616	4.02666
Pcdh12	6.05272	6.00184	5.79577	3.65905	2.75701	5.24479
Efhd1	3.21086	3.558	3.40016	3.75711	4.06763	3.70586
Tmem173	6.83822	6.08295	6.47707	7.01882	7.3784	4.28762
Habp2	7.43056	7.55569	5.63908	6.85669	6.67882	6.75129
Tom1	1.7963	3.71083	4.6286	3.7617	2.97313	2.88584
4933407C03Rik	4.36145	4.47396	4.36068	7.55956	6.87702	6.0198
Exoc6b	5.76207	4.47855	6.38786	7.02552	7.55972	4.62617
Hdac10	4.98158	5.81356	7.5598	6.13126	3.7356	3.5404
Mll3	2.62923	2.21349	2.79429	6.35118	7.56139	4.84484
Tlcd2	2.47104	3.92012	3.9847	4.77985	6.42677	2.56887
Pibf1	7.56848	2.35386	4.07856	1.55174	2.74159	5.28798
BC024659	2.74442	3.44704	3.23726	1.45596	2.78183	7.05447
H2-DMa	4.88397	5.52714	5.0854	6.80601	7.5814	4.71527
Lrch3	4.52765	3.79584	4.26912	7.58212	6.32412	4.57372
Crlf3	4.07638	5.41491	2.78187	6.04666	4.33014	4.9358
Fnip1	3.24627	1.96716	2.5006	4.53211	4.85251	7.58589
Myc	4.64657	3.36461	3.42786	5.36392	7.58627	2.97283
Man2b2	5.10971	4.59805	6.46736	7.09318	7.58656	4.7947
Fbxo44	6.72424	6.63204	6.97204	3.57688	5.73209	5.32642
Ankrd17	3.14018	2.96064	2.90319	4.10849	3.58397	7.58861
Ppp1r13b	7.31778	6.8619	6.18539	7.59086	6.90624	6.89884
Inadl	7.5953	4.71472	5.52732	3.47535	4.42098	4.94425
Galntl4	5.56092	6.57715	7.59613	4.48975	4.17567	5.94941
Papd5	2.65564	3.12192	3.23946	7.60251	5.54331	4.03867
Wdr12	6.97217	5.6869	6.22127	3.74346	7.01921	7.60443
Rpsa-ps2	7.6086	2.51488	3.48541	1.77039	4.51623	1.77798
Pigc	4.16221	4.73106	4.98041	6.61656	5.19966	6.77536
Gnpda1	4.7085	4.66892	3.72324	7.61581	3.6673	3.85242
Fam160a1	6.69673	5.08678	4.49416	3.40235	2.8459	6.86335
Tcea1-ps1	2.00082	3.52712	5.91941	2.32778	4.26327	3.76639
Ovca2	5.21714	5.8529	6.04076	6.28163	5.89824	5.2399
Smyd5	6.0609	6.3077	6.38156	6.04748	7.62244	4.41151
2010012O05Rik	5.29418	5.17133	5.22595	5.01939	4.70828	4.66237
Msh2	5.01151	7.6238	5.73929	2.9329	3.64034	5.70759
Med16	6.13634	6.60954	6.49	4.34282	4.13716	5.98628
Efr3a	3.07952	5.48243	4.47146	3.75726	4.46119	6.49681
2310010M20Rik	7.63234	4.23305	6.99998	4.24413	4.42991	3.70308
Ccl11	2.12779	2.81321	2.43679	3.58947	5.22198	1.86458
Plcb3	4.41279	5.60397	6.05105	7.32256	7.6352	4.54534
Cd3eap	4.54273	4.76195	5.90848	5.16427	3.8224	6.97587
Sec22a	2.1398	2.20441	2.79221	3.2667	2.66587	5.45864
2010002N04Rik	4.28917	3.12474	3.60885	7.63787	5.57544	2.4546
Tmem167	1.90463	2.3498	2.16552	1.96965	1.86753	4.96064
Atp2a3	4.51089	6.35445	4.59788	7.54109	7.62009	3.50977
Gm16253	6.28381	5.34089	6.16828	2.1933	2.45927	4.98202
Sec31b	3.58911	7.6484	3.87128	4.77839	6.34644	2.10992
Scyl3	4.89712	3.2376	3.38213	5.65033	7.64949	5.00973
2700081O15Rik	5.3284	6.37023	5.93234	7.27661	6.65291	4.70318
Lilrb4	2.95299	4.47643	2.50894	5.6613	4.18406	5.35215
2210011C24Rik	5.87854	7.65072	5.68031	6.66818	7.549	1.71712
Mnat1	7.6531	5.37258	4.65371	3.87666	4.54574	4.03572
BC006779	4.19835	4.70374	4.4681	7.65342	5.69622	3.74389
Mfap2	3.06426	3.37502	2.15404	5.34122	5.27604	1.88321
0610007P08Rik	6.6655	4.7974	6.30368	5.93056	6.85047	4.47854
Paqr7	5.38501	5.46964	4.61314	3.59615	5.26805	5.72199
Atf6b	6.20198	6.80409	7.65899	7.50716	6.23592	6.28278
Chad	2.21646	2.61646	2.90095	6.9992	7.6624	0.12332
Crygn	7.66527	0	3.29191	2.67536	0	6.71708
Rpf2	7.66539	6.93587	6.83082	7.49113	7.28427	6.99706
Usp22	5.3435	5.33512	6.20389	7.66582	6.29843	4.90856
Syt11	3.9763	3.75947	3.8312	5.71276	5.85858	5.37537
Lrrc47	5.64147	5.64553	6.56975	7.66892	7.0846	5.49437
Pycr2	7.15186	6.42689	6.9107	5.9284	4.74515	5.61434
Gorasp1	7.6718	6.68949	7.27901	5.45212	6.59388	7.00585
Uxs1	3.75155	2.37811	3.75314	2.7829	5.35845	4.50275
Nrp2	6.11825	5.31828	5.33539	3.48426	4.39389	5.27362
Leo1	5.95704	6.83965	7.6749	3.50173	4.45568	4.85383
Il1r1	5.46546	5.72545	5.43247	7.67829	6.82726	5.52234
Tarsl2	3.44271	4.1379	4.4803	4.24495	2.85802	5.1195
Atp8a1	2.28815	2.90887	3.61756	4.46595	5.04592	7.68025
Slc25a25	6.25043	5.67294	5.89502	6.52141	4.79222	3.86916
Acp2	5.38777	6.28318	5.36709	6.17663	6.18346	6.11204
Kri1	4.20877	5.0174	4.43397	6.45355	6.5496	3.66674
Tpp2	4.84116	4.21346	4.07196	5.2949	4.11277	7.68703
Wdr48	4.83277	6.55702	5.48204	7.6899	4.83405	5.60908
Ms4a6d	1.41132	2.6716	1.21239	3.49316	2.89968	5.47144
Spg21	5.14054	4.53786	4.36144	6.03891	5.45277	5.45685
1700029J07Rik	4.66035	2.98952	3.53105	4.01707	7.69543	2.4007
Hdac6	5.20342	5.4287	4.88332	6.07731	7.69791	4.68956
D830026I12Rik	5.61427	5.55289	5.20319	5.58369	7.70065	3.00265
Tmcc3	6.55536	5.32575	6.11221	6.72214	6.99634	7.60936
Cntf	0.537448	1.95408	0.923245	2.37604	1.10427	1.04659
Rps6ka2	6.56546	6.59945	6.92876	5.39094	7.43732	5.71897
E4f1	4.23158	7.21189	5.22469	7.70769	6.61141	5.33044
Tmx3	3.57258	3.71792	4.49648	5.58025	5.95957	7.70781
Slc9a3r1	3.3497	4.12949	4.27679	7.70991	5.89043	2.4329
Ambra1	5.00386	4.96183	4.29776	6.67464	7.71087	4.93764
Agt	1.29298	2.01474	1.66584	3.2879	3.79519	1.13304
Meis1	5.91025	6.253	6.84481	4.96531	5.33621	5.88648
Gm12941	0	7.71473	0	0	0	0
Smarcd1	7.71636	7.38946	7.30863	6.49318	7.09471	3.89038
Evi2a	1.81575	3.15734	2.2467	3.17639	3.91438	3.18592
Lrrc20	4.25907	2.62355	3.43648	2.11716	1.4143	3.92072
Gm12319	2.01183	0.997458	3.45598	7.72393	0.688937	4.70124
Lrrc41	5.80442	6.213	7.53333	7.0519	6.06311	6.45502
Lrrc17	3.14477	2.49467	3.44389	4.44528	4.73839	2.52612
Fam175a	6.32065	5.9041	6.03932	5.78606	7.7314	4.6951
Hyou1	5.346	6.18231	5.70012	7.68698	6.24707	4.32931
Rpp38	4.45837	7.73656	4.94626	3.50117	6.23419	6.07735
Hip1r	6.07851	6.6791	5.56807	5.51347	7.73924	5.76596
Hist2h2aa1	3.11227	4.87175	6.00195	4.54004	3.92848	4.64371
Fam33a	4.45438	7.74057	3.78025	4.78788	3.88093	4.82952
Ttll4	4.31606	4.11764	4.90118	7.74115	6.95608	4.53437
Krit1	5.16467	3.66779	4.61531	5.65109	7.74443	6.36064
Rfxap	6.29021	6.00047	6.22343	5.22457	6.76205	5.6284
Rnft1	5.33393	3.02192	3.98512	5.13382	7.48292	4.33039
Serpinb8	6.37656	1.87704	2.34256	1.88677	5.59286	1.26519
Prune	7.75051	6.57993	5.79071	5.29906	5.70816	4.77596
Fbxo25	5.2686	4.95887	6.2886	6.02907	7.75158	6.39062
Rgl1	7.00805	7.45761	7.75172	4.72489	4.589	4.35373
Qtrt1	4.19023	7.75601	2.99921	4.77746	1.81756	5.05906
B4galt7	6.00792	4.54306	5.28358	5.8946	7.75789	5.84982
Cacna1h	0.814539	0.802882	1.34268	2.34559	5.92649	0.429338
Itga2b	6.24517	7.70444	5.67836	4.16965	7.11624	2.79408
Gm17538	4.945	1.22586	2.12367	7.76665	3.38677	1.44443
Snx19	6.86433	6.05355	6.42275	5.89209	6.06167	5.75071
Mtor	5.92621	5.97507	5.46672	4.93387	5.13679	5.22881
B3gnt9-ps	3.68699	4.84906	5.64135	7.54441	7.02206	5.14145
Gsta1	3.94239	5.51899	5.77633	4.53011	5.33307	7.77075
Pgpep1	6.96632	5.47857	5.77715	4.86282	4.7163	4.30362
2900026A02Rik	5.9368	6.26845	6.42123	6.67671	7.77441	6.18188
Kctd1	5.29239	5.12173	6.92668	6.33329	6.81644	3.97411
Gm15270	7.77488	5.69392	5.00424	2.26324	4.3747	4.20795
Spon2	2.83599	2.66014	2.43588	1.92615	2.20481	1.74634
Paqr9	5.85938	5.88367	4.84159	3.41706	3.14945	6.36947
Smg1	2.25604	3.19438	2.79315	7.2995	7.78133	5.6103
Zfp938	3.8955	6.19649	4.04297	3.68231	4.61026	7.78663
2510012J08Rik	6.43179	7.78818	5.6306	4.96457	5.12511	5.96134
Lig1	4.6035	4.0048	4.80536	6.61467	5.70493	3.54835
Ephb6	4.29243	1.80297	6.00268	1.68218	3.113	2.8458
Pdcd7	6.57831	6.31702	7.79135	4.54364	4.8848	6.4725
Ccdc50	5.02693	4.91731	5.93226	7.14881	7.79176	7.29465
Adck4	6.41951	6.63235	3.52548	7.79243	6.45533	4.5292
Gm14290	6.73387	5.30218	4.90947	7.79768	6.95346	3.5008
2610039C10Rik	3.36669	2.61115	3.79144	6.60779	3.37395	3.82251
Neurl3	3.86493	4.41705	4.44496	4.57273	3.49948	3.78867
Clec16a	3.32573	3.0256	3.87681	2.60574	4.53271	2.27323
Gm15420	7.81375	6.88733	5.96597	0.60634	0.594941	0
Plekhf2	2.86643	2.61941	3.33097	3.25638	2.73306	7.81466
Psmd9	7.81492	7.23261	6.7683	6.45363	6.91112	5.78294
2310021P13Rik	4.92007	5.62854	5.80628	7.816	7.27862	5.4719
Lrrc33	4.13636	5.02062	5.90042	4.77904	7.81711	4.626
Slc2a1	6.03137	4.50158	4.95763	6.56427	7.81745	5.00114
Hnrpll	3.52738	3.80013	3.81358	4.58497	7.08259	7.81748
Pum1	4.90659	4.57009	5.04661	7.81776	7.0478	7.33426
Tmem175	4.32913	3.88322	4.6947	4.3098	4.02094	4.56389
Capn1	6.06073	7.35616	7.02049	6.24914	7.81789	5.11198
Mettl1	5.47455	5.23515	5.23317	4.02589	4.87514	5.04209
Trappc10	6.62948	5.13774	6.19171	7.43576	7.82455	5.35819
Whamm	4.34198	5.87384	4.98596	6.28447	7.18078	4.18731
Pnck	7.82873	5.94177	6.05508	3.2889	3.16065	2.86899
Zfp644	4.3693	5.02917	4.68645	6.12396	7.11985	7.83683
Sbf2	4.57339	5.25896	5.56824	7.50995	7.83806	5.84196
D6Wsu116e	5.57487	6.0579	7.05889	5.22648	5.65665	4.54087
SNORA48	0	0	0	0	0	0
Adarb1	4.91384	5.33609	5.34327	7.8468	5.24381	4.31459
Ttl	7.62835	7.05127	7.79982	5.56639	6.18331	7.64378
Ptk2	6.71543	6.53536	6.29695	6.58473	6.23125	5.62691
Cnot1	6.37718	6.53121	5.39174	5.52792	6.12688	4.93775
Nop2	7.73097	5.30231	7.85763	6.11613	5.86845	5.1939
Asb6	2.32013	3.98384	4.6694	7.86251	7.15003	2.77475
Rg9mtd1	4.06629	3.535	4.59301	3.65501	3.01385	5.7273
Trim41	4.58715	7.86482	6.84311	7.81979	7.04398	6.79826
Prrc2b	6.72433	7.47444	7.81625	7.43305	7.47255	6.71125
Sh2d4a	4.40141	5.96264	5.05833	3.02912	3.73624	5.90313
Gm11715	5.45409	2.46234	2.91706	0.912618	3.74339	4.36408
Tk2	7.30917	7.31809	5.8513	6.93496	7.87344	4.43584
Gm5884	5.7418	7.87404	3.4627	5.03138	3.51414	5.49544
Ninl	1.07751	2.44816	0.555041	6.48617	7.87658	0.629816
Fgfr3	3.79776	4.47998	6.05386	7.87838	7.08469	6.19473
Galnt11	5.96953	6.67662	5.36591	5.95993	7.80954	5.45148
Setd7	4.99776	5.29901	4.99881	6.61489	4.97877	7.86635
Bud13	4.50139	4.84917	6.35479	5.30452	7.8859	3.78277
Gm10828	2.29758	2.2642	3.13279	1.93848	1.9766	7.88633
Camsap1	7.88767	2.17567	2.13593	4.97233	2.01195	2.4446
Znhit6	6.80986	5.86411	5.79779	4.837	6.21865	7.154
Gm1815	0	7.43926	1.28877	1.0474	4.1106	7.88914
Rfesd	4.60407	7.35859	6.29061	4.84443	4.02622	6.61755
Hddc2	6.38571	4.24003	5.04981	2.32155	7.39888	5.09889
Ccdc71	7.29917	6.70562	7.00695	5.0577	4.22719	6.23949
Nmnat3	5.05825	7.89602	6.55256	4.81518	6.55083	5.93502
Ranbp10	4.76471	5.54239	5.22054	6.18294	6.7776	5.21022
Nif3l1	3.94629	7.01515	5.7943	3.73216	6.42301	7.90335
Thoc3	5.19194	7.90371	6.93985	3.87944	4.20697	6.1517
Cc2d1a	4.61019	7.90587	5.35489	4.96923	7.35216	4.41958
Hspa1l	5.91179	7.907	5.72886	5.03842	4.09599	5.61308
Oscp1	4.12839	6.58407	6.01614	4.79497	7.91188	4.06622
Cda	5.78592	4.80635	3.88311	6.31114	6.59882	3.81418
Strada	5.08423	4.31175	4.09488	5.90475	7.91351	3.51012
2410018M08Rik	7.68481	7.91486	4.31388	1.8529	1.41273	2.41353
Zfyve27	5.55706	5.28485	6.12085	6.71992	7.91548	3.87355
Klhl13	4.2983	2.71229	3.35625	3.74078	3.66977	4.50026
Mau2	4.61592	5.08788	5.77941	7.3505	7.91676	3.59586
Sac3d1	7.45451	7.91984	6.05979	6.59743	6.0172	5.28813
Dok2	2.32886	2.0391	1.72078	7.92053	5.55247	2.91526
Grwd1	7.69698	7.92774	7.12512	5.30229	4.5968	7.06772
Rarb	3.90884	4.55874	3.62376	3.43607	2.84658	4.26975
Svip	6.82388	7.25371	6.37692	4.76339	5.19703	5.96382
Gopc	6.97319	4.46726	5.68654	7.19205	6.73448	7.93093
Gm13861	4.26608	7.93165	5.03828	1.8612	1.09609	5.29613
Rnf113a2	6.73152	6.67488	7.93576	7.83157	6.59914	6.16872
Rasal3	0.758486	4.85318	3.29247	7.93792	4.35525	0.637877
Rtn4r	0.628981	1.60378	0.231532	0.313613	0	0.472436
Tmem194	3.75825	6.78155	5.07439	4.55036	7.94084	5.69092
Lyn	7.36523	7.08923	7.81709	5.64003	7.17399	6.944
Cpsf6	4.48176	3.9297	7.51032	6.80887	7.9414	7.57036
Fdxr	6.77381	6.99707	6.83268	6.33761	7.87376	6.13423
Abcd1	7.94542	5.87904	6.37523	6.9188	5.88681	4.33618
1110008J03Rik	7.94926	6.41862	4.67506	3.51563	2.42232	4.66341
Pigo	5.80869	5.6718	4.79495	6.0321	3.7849	3.36695
Dnajc25	5.63677	5.5164	4.84085	5.69334	7.95337	6.91077
Srd5a3	6.02902	6.92501	5.43466	5.43241	5.09133	4.55935
Cdk17	4.75906	3.77525	4.2537	5.93402	7.36514	7.95693
Vasn	4.69036	3.41461	3.87564	7.95732	6.91271	5.27211
Ints1	3.47504	4.81073	4.12828	2.92979	4.34275	3.38792
Atp2b4	3.0806	3.01745	2.89306	5.19244	5.39044	3.49322
Ttc12	6.4592	6.79956	6.01911	7.96183	7.78268	5.97456
Smad1	4.58081	3.80263	4.85537	5.43814	5.46081	6.43934
Katnal1	4.78388	7.42592	5.59771	4.06386	3.38905	4.94506
Pitpnm2	7.96508	7.86565	7.92713	7.00811	6.95346	4.55245
Gm12989	7.96763	6.14495	4.81581	2.4719	4.04217	4.82709
Dock7	3.87517	4.41269	4.83381	6.48911	7.34261	4.62603
Spef1	4.97524	5.7281	6.09621	6.77913	7.97221	4.90562
Tnfaip8l2	2.88323	5.54981	4.22453	3.5517	3.94937	5.25131
Fcrls	6.2512	4.705	4.4636	6.09857	5.3646	5.01593
Gm8394	7.97654	4.46176	6.14849	7.85232	1.82101	6.33268
Gpatch8	4.16462	3.13963	3.85533	7.28185	7.97768	2.41799
Pigb	4.66975	4.05367	5.81838	6.43193	4.3782	5.39764
Cask	3.38647	6.43221	4.13272	5.72488	7.9843	2.38431
Kidins220	5.82843	6.70693	5.96341	6.42526	7.83747	5.36334
Fam120b	7.9857	5.80456	6.36246	7.34004	7.79561	4.93967
1110002E22Rik	3.58284	4.20761	4.24023	5.16335	5.15646	7.98612
D330023K18Rik	6.73802	7.98724	6.72475	4.21009	2.82842	4.81455
Prcp	5.09699	4.7172	5.10753	6.36476	4.26661	5.42596
Chst12	4.83614	3.77837	3.50422	5.72782	5.21842	2.78203
Arid2	3.55244	2.96878	2.58094	3.75104	3.79883	6.23442
Gin1	7.63751	4.00122	7.80628	6.44406	7.99459	5.03675
Gm15800	5.15508	6.33621	4.59541	5.72902	5.32897	3.24489
2610034B18Rik	6.76534	6.1867	6.8439	6.19176	6.07502	5.57715
Map4k5	7.66685	6.14889	5.91273	6.62773	7.9994	6.49471
Adam19	6.62787	8.00366	6.22816	6.44825	5.53622	3.50723
Pcx	3.59276	4.61513	4.06983	7.88116	6.62689	3.48225
Tex2	6.49259	5.45761	5.63321	5.79746	4.87556	8.00953
Kif16b	2.4403	3.68974	4.39564	2.59687	2.70801	8.01227
Ctnnbl1	7.24172	6.9737	8.01426	3.89464	4.10134	5.28826
Igkv2-137	0	0	0	6.12624	8.01433	0
Rufy3	5.75621	7.16439	6.43073	7.11982	7.04586	7.7516
Cd163	2.22424	1.97831	1.90087	4.64097	3.62302	2.86394
Zer1	6.57415	8.01723	7.61144	5.56249	6.39558	4.83643
Cdc42bpb	5.10251	6.18632	5.14715	7.40654	6.67651	4.35704
Tulp4	7.63049	6.01607	6.90077	8.02746	4.79299	4.97789
Epm2a	6.21835	4.21098	4.81996	4.23483	4.25887	6.97017
Dgkd	6.38912	5.43438	5.68284	6.16459	8.03208	5.93886
Snap29	4.68808	4.21735	3.73608	4.14966	5.26307	6.07048
Ighv1-69	0	0	0	2.23267	8.03213	0
Rfc1	8.03444	7.57655	7.75725	5.89189	4.53169	5.68965
Vps37b	5.4017	8.03444	7.94533	5.8445	4.48571	5.79855
Helq	8.03477	6.63395	3.49775	5.82862	3.91506	5.5778
Smad7	4.87401	5.33597	4.37998	5.11742	4.63858	4.55808
Stk17b	6.40811	5.25351	6.41414	5.42415	5.63291	4.56898
Scamp1	6.84259	5.64152	5.77816	5.2863	4.92336	8.0398
Bbs9	6.80044	8.04155	4.21794	4.24064	3.64196	4.25493
Ctu2	8.04315	7.7498	3.31749	4.9303	5.62996	4.81508
Tmem57	5.06893	8.04377	6.47615	8.00792	7.47734	7.46698
Tgfb2	5.18398	4.15597	4.12191	7.96874	7.25226	5.54675
Ccl12	3.36246	4.16132	3.60451	5.85883	8.04806	6.8102
Trbc2	0.979434	1.4568	0.420626	6.83692	8.04962	0.286093
Mpg	5.70531	4.7222	4.75056	4.64578	5.72466	4.77792
Tmem18	4.59459	4.38691	6.27273	8.05082	6.21509	5.73207
Limd2	6.69731	7.14753	6.77616	7.01256	5.2866	4.80782
H6pd	5.71135	4.88463	5.61074	6.65296	6.8209	5.48449
Pkn2	4.29213	3.1	5.41407	5.63415	6.44557	8.05613
Rnf214	7.88496	6.32296	7.74543	6.62332	6.79304	6.63727
Pspc1	8.06011	5.04823	5.86271	6.20307	5.4166	4.63754
Cxcr4	5.83873	4.9212	5.3507	7.87971	8.0644	4.77538
Usp8	4.30379	6.25982	5.85944	6.20932	6.25546	8.04631
Baz1a	0.614198	2.38341	1.64826	8.06776	1.60321	1.39746
Plxna2	4.24118	3.53078	3.23888	7.23745	8.06799	5.26418
Coasy	5.95898	7.8294	7.48887	8.06984	6.9095	5.15966
Ccdc84	4.41594	5.51939	2.8126	3.31699	8.07508	3.44059
A630001G21Rik	2.04606	1.76818	1.83837	8.08357	7.92985	2.58391
Lrch4	8.08851	6.62699	6.42811	5.83882	4.76166	2.04997
Ccng2	6.11882	5.30926	5.91761	5.75383	5.66699	8.089
1500009L16Rik	3.6212	5.4642	5.54446	7.47341	5.93071	8.09411
Frmd6	8.09725	6.46029	6.21029	7.51822	6.94578	5.87451
Ptrh2	7.42438	7.52556	6.66032	5.79679	8.09811	6.61843
Gm14057	3.90649	6.64054	1.91734	0.38956	1.52886	2.52051
Sema3f	4.10557	5.37864	4.15605	7.47178	6.72837	6.73858
Ptprg	5.90954	4.90359	4.97236	4.16758	3.22139	8.10415
Ecd	6.18955	6.19043	6.59955	4.95379	4.16605	6.29671
1600012F09Rik	5.40131	4.11257	5.88194	2.65946	2.64235	5.91647
Osr1	1.98432	2.22429	1.33385	4.03501	5.37706	1.15924
Ggt5	5.63374	5.52728	4.31609	4.17467	3.11809	3.94085
Kbtbd4	7.14175	6.51709	7.13531	6.03464	4.9365	8.04853
Erbb2ip	6.03811	5.118	4.7053	6.70749	6.96727	6.51922
Rnf38	3.87022	3.2793	3.84555	8.12877	6.18812	4.17503
Cog2	7.07172	5.91458	6.13016	7.46446	8.12998	6.23823
Lrrc1	7.46505	8.13039	5.72862	3.6733	3.64595	4.93267
Imp4	4.37809	7.68408	6.08855	6.8559	7.06153	5.95988
Slc41a1	4.02465	5.09173	4.97665	6.36958	5.77424	4.78347
Arhgef40	6.01653	5.52397	6.64727	7.46691	8.13476	6.00296
Fgfr2	1.20533	0.487098	1.13767	2.38207	2.71199	1.33699
BC046404	3.41383	5.0343	3.68404	5.43817	4.85603	5.31829
Ube2o	5.5429	6.47732	5.39081	8.13938	7.40144	4.43536
Sec24d	5.12183	5.58664	4.76582	7.4485	7.49215	4.05983
AI597479	5.12531	4.93974	4.03193	3.17647	4.33041	8.14312
Nqo2	5.71937	6.50345	7.67694	3.87241	6.04971	7.25957
Dusp19	4.54527	3.5187	5.74424	3.67078	4.00322	5.6462
Snn	7.3363	6.12902	5.85472	5.76626	5.49929	7.08686
2510046G10Rik	8.15238	4.82443	6.50377	1.98878	2.19058	2.49148
Prrx1	5.42874	5.64309	5.7597	4.54246	5.32645	8.15582
Prpf18	8.07997	8.15619	8.04117	6.27355	6.28314	7.79906
Arfgap3	6.58493	6.46556	5.4341	8.1567	7.82606	6.52467
Adamts2	3.60594	3.39753	3.93409	7.61421	6.66306	5.84935
Gm16739	5.98451	8.15953	1.92757	2.61092	3.58638	2.62211
Atg2b	6.30373	5.24234	6.46208	8.16179	8.07728	5.7614
Ilvbl	6.83275	6.99387	8.07742	4.46187	6.44982	5.73385
Lpin3	2.0216	3.1747	1.43997	3.74275	8.16638	4.84405
Mocs1	5.0464	3.89108	3.76185	5.47246	3.32188	5.53196
Tnpo2	5.18281	4.40985	4.65264	8.16937	6.54967	3.75055
Lin7c	5.65569	4.1869	4.8657	5.73244	5.06739	8.16961
Mmab	6.87274	5.13113	5.61922	4.97902	4.70895	5.78574
Tmc4	4.27071	3.64515	6.08309	5.81025	8.18083	1.56852
Zc3hav1	6.32288	5.76543	6.81492	6.26709	7.71877	7.98292
4930402H24Rik	7.01297	7.53005	7.48035	7.77299	8.05082	7.83741
Lmbrd1	7.06415	5.90189	6.19661	5.51865	4.98226	8.18351
Specc1l	7.29912	6.72463	6.94694	7.54764	7.21881	7.01675
Cybasc3	5.97086	5.91257	4.77194	8.18468	6.76357	5.20256
Nlrc5	4.81959	5.29468	2.86671	8.18528	8.00904	4.86859
C230035I16Rik	2.96723	5.50009	8.18533	6.14327	3.48717	4.03444
Relb	7.98734	6.32097	7.17831	7.01921	6.46141	4.41938
Aco1	4.90307	5.29766	4.68754	4.61738	3.97184	7.00199
Procr	2.45551	2.48474	3.17109	6.50619	8.19508	2.67852
Bop1	6.99625	6.59735	8.01223	5.02734	7.09349	7.05243
Nr2f2	3.74715	4.14202	3.55399	5.57437	4.70531	3.46936
Cttnbp2nl	5.34873	4.77005	5.60539	4.83733	5.41428	6.52459
Ep400	5.62124	3.12187	3.25259	5.67102	8.21616	3.64186
Copg2	4.88338	5.73873	5.87099	4.42795	5.21459	5.98698
Csgalnact2	5.36553	3.7577	3.60163	6.20036	5.83831	8.21811
Ccdc136	5.32088	7.73481	4.01733	6.76421	8.21993	2.42165
Fam171a1	6.39394	5.55258	5.90118	6.57016	5.1407	6.82106
Mri1	4.91111	8.22168	5.90093	7.06623	4.80498	6.00297
Ttc15	6.04205	5.57499	6.71334	4.66529	5.66172	7.55317
Nr2c2ap	7.47516	4.71214	6.60637	5.27541	6.97208	5.31913
Fam57b	4.05821	4.74291	2.70801	3.66929	4.29309	3.44772
A330023F24Rik	4.47451	4.43296	4.69484	7.57965	8.23592	4.05318
Trub2	3.88694	5.45664	4.75831	2.95526	3.58026	4.70143
Dsg2	3.92867	3.60866	4.12026	5.98744	6.1484	4.23066
Ptbp2	3.74865	3.27695	3.4316	5.8188	6.45229	8.24117
Hlf	8.24434	1.73401	1.64974	3.78213	4.63645	3.85193
Agpat5	4.43236	5.09845	5.78681	5.19809	7.2049	7.15011
Naa30	6.01887	2.70455	4.22752	2.32533	8.24685	6.82028
Hsdl1	6.73081	7.45637	6.09736	6.12998	5.22209	6.57405
Acox3	6.70135	6.38381	5.86056	8.24806	7.58982	5.16484
4631405J19Rik	5.50062	7.86315	4.48294	3.93871	2.2974	4.63306
Ier5l	4.39117	8.25017	5.75672	4.35588	3.40317	4.65808
Rtkn	4.17809	3.88996	4.36926	8.25019	4.86735	3.37094
Cep350	4.99015	3.8326	5.13147	8.25034	5.49903	5.23298
Nr4a3	2.69217	1.97011	2.47728	3.80327	4.30228	4.90589
Usp36	4.46059	4.97798	7.2439	6.99181	5.86058	3.51459
Gphn	8.26178	4.85286	4.54323	6.59487	5.74388	4.91487
Tceal3	0.658762	2.93456	1.12984	8.26192	5.40617	0.398912
Gm15079	8.26331	0	0	2.88413	5.65941	4.82743
Hiat1	5.01764	3.41688	4.6732	6.24552	6.70743	8.26417
Fsd1l	2.53294	2.44913	2.35563	4.0207	3.60187	8.26724
Brd4	7.05518	6.48532	6.24664	8.15024	8.27051	5.51588
Tubgcp2	4.97708	5.90083	8.27098	4.72043	4.29797	5.08831
Plekhh3	7.71752	6.36183	8.23127	4.1093	8.08435	6.37838
Lipo1	1.89341	2.50263	2.80031	4.24658	2.5209	8.27358
Insig1	5.86889	6.00932	4.65733	6.85762	7.95167	7.37895
Ccdc109a	6.01678	6.30631	6.77305	8.27766	7.94481	4.84592
Mlkl	4.51642	2.35412	1.37672	2.19232	7.32025	5.44126
Aars2	5.70115	6.98051	6.00392	4.56798	3.66697	5.03936
Gm12112	3.32198	3.29405	5.7066	4.6378	4.55036	3.8814
Ppp2r5e	6.29405	6.92855	5.72708	6.10666	5.77201	7.75886
Acbd3	5.87008	4.40104	5.16487	7.39565	5.36045	6.1337
Pot1a	4.17776	7.05976	4.48457	8.05693	6.39117	5.23332
Slc31a1	4.34702	4.61839	5.26192	4.544	4.61772	6.17134
Sap30bp	4.46664	7.67367	5.01655	8.28549	4.69245	5.28519
Gchfr	6.34429	6.98995	4.84374	2.70637	2.41396	4.52996
Abhd8	5.59904	6.59297	7.13852	4.33588	5.15289	4.59979
Rrs1	8.28533	6.11985	6.39024	6.01962	6.13774	6.27262
E130218I03Rik	0.000154255	3.35968	3.06759	3.9953	0.776538	3.35236
Cog8	8.29205	5.65293	7.42628	6.44775	7.29668	6.53913
Szt2	5.67175	5.49142	4.2458	6.21057	5.12217	3.48123
Wipf1	4.23631	3.99994	4.5486	6.3264	7.23355	8.29361
BC088983	4.35992	4.42525	6.65201	4.31128	4.0671	5.86659
Pfas	4.31656	2.14081	5.09263	8.29643	4.00558	1.73862
Lmo1	6.64379	3.56105	6.32337	4.387	3.19747	4.8254
Aaas	4.83244	5.55851	6.47503	8.29825	5.56025	4.91221
Gab2	5.81283	5.04347	5.08519	6.53729	6.61678	5.20383
Blzf1	6.88919	6.03013	8.3028	5.47235	5.79904	6.65894
Entpd6	6.82608	5.99351	5.84793	5.899	7.00645	5.33302
Pnpt1	4.10076	3.29875	3.3543	2.56818	3.53414	8.3053
St3gal1	4.76532	5.96309	5.6192	7.15448	5.95814	4.83853
Casp8	6.61081	7.34751	7.09135	7.88058	7.17553	6.27383
Ndfip2	6.85586	6.83118	6.61352	6.39765	6.73291	8.23855
Cx3cl1	6.42117	6.81488	6.16156	3.99203	4.22599	4.22015
Ccdc41	5.60228	5.16632	6.01486	6.64812	6.82974	8.31305
Amacr	6.63855	7.03898	5.6455	4.49638	4.18653	7.4493
Txndc16	5.27559	5.894	5.87804	6.99629	5.32081	6.15854
Tm7sf3	5.85061	4.73274	5.73046	5.58863	6.78379	5.60663
Nme4	6.59427	7.26093	8.31622	4.50575	5.18929	5.47228
Sfpi1	3.47809	3.00774	4.19917	5.92751	6.58132	4.80042
Il33	0.868194	0.728418	1.14748	6.24819	7.82295	2.65342
Chrm2	3.67514	3.47475	2.98535	4.21605	4.89753	5.3093
Meis3	4.77054	4.44562	6.71943	5.08551	6.00839	2.57963
Noc4l	5.83884	8.32583	5.84244	6.39943	3.58069	5.91966
Tcerg1	5.93799	5.15851	4.40863	7.22568	8.32875	5.71761
Clec1b	2.21522	4.01717	4.7959	1.97335	5.91701	2.35673
Pex10	7.15442	6.10056	8.32991	5.93899	5.78214	7.77632
Arl16	6.1251	5.90208	8.33026	5.8309	8.22127	5.72251
Hif1an	4.55462	5.00667	4.00145	3.0885	3.262	5.33682
Eed	7.96539	5.89992	5.03402	3.62362	3.72734	7.58157
1810043G02Rik	4.41033	7.35029	5.45729	4.15028	5.59747	5.64258
[truncated: 7,478 more rows]
