# Supplementary material for: PERK-Mediated Suppression of microRNAs by Sildenafil Improves Mitochondrial Dysfunction in Heart Failure
Source: iScience. 2020 Jul 24;23(8):101410. doi: 10.1016/j.isci.2020.101410 (PMC7378464; doi:10.1016/j.isci.2020.101410)
Supplement: Table S2. microRNA Microarray Datasets in Hearts of WT or KO Mice Exposed to T or T + S, Related to Figure 4 [file mmc3.xlsx]

## Sheet: miRNA microarray WT
Feature ID	flx TAC+sil3			flx TAC+sil4			perk flx tac sil			flx TAC4			flx TAC5			perk flx tac_191108			Comparison					Flag		Annotation
Probe Set ID	Expression value	Transformed value	Quality flag	Expression value	Transformed value	Quality flag	Expression value	Transformed value	Quality flag	Expression value	Transformed value	Quality flag	Expression value	Transformed value	Quality flag	Expression value	Transformed value	Quality flag	Average value {test}	Average value {control}	Ratio	Log2Ratio	P-value	解析対象 flag	Quality flag all	Sequence Type	Sequence Source	Species Scientific Name	Transcript ID(Array Design)	Alignments	Sequence Length	Sequence	Probe Set Name	Accession	Genome Context	Clustered miRNAs within 10kb
20500235	336.532	-0.58408	P	580.031	0.20131	P	150.105	-1.74885	P	591.703	0.23005	P	553.365	0.13341	P	455.611	-0.14702	P	355.556	533.56	0.666385	-0.585573	0.246922	0	PP	miRNA	miRBase	Mus musculus	mmu-let-7g-5p	chr9:106178846-106178867 (+)	22	UGAGGUAGUAGUUUGUACAGUU	MIMAT0000121_st	MIMAT0000121	ENSMUST00000020490 // sense // intron // 2	---
20500237	843.394	-0.63546	P	1555.58	0.2477	P	513.48	-1.35136	P	1419.36	0.1155	P	1323.79	0.01493	P	1296.53	-0.01509	P	970.816	1346.56	0.72096	-0.47201	0.253734	0	PP	miRNA	miRBase	Mus musculus	mmu-let-7i-5p	chr10:122985698-122985719 (-)	22	UGAGGUAGUAGUUUGUGCUGUU	MIMAT0000122_st	MIMAT0000122	---	---
20500240	713.532	-0.41027	P	1073.47	0.17896	P	263.45	-1.84772	P	856.152	-0.14739	P	1328.46	0.48643	P	1040.33	0.13371	P	683.484	1074.98	0.635811	-0.65333	0.247801	0	PP	miRNA	miRBase	Mus musculus	mmu-miR-1a-3p	chr18:10785485-10785506 (-) /// chr2:180389096-180389117 (+)	22	UGGAAUGUAAAGAAGUAUGUAU	MIMAT0000123_st	MIMAT0000123	ENSMUST00000052838 // antisense // intron // 12 /// ENSMUST00000117012 // antisense // exon // 1 /// ENSMUST00000124288 // antisense // intron // 5 /// ENSMUST00000165555 // antisense // intron // 13 /// ENSMUST00000179771 // sense // intron // 1 /// OTTMUST00000070815 // antisense // intron // 12 /// OTTMUST00000070818 // antisense // intron // 5 /// OTTMUST00000111849 // sense // intron // 1	mmu-mir-1a-1 // chr2:180389048-180389124 (+) /// mmu-mir-133a-2 // chr2:180398379-180398482 (+) /// mmu-mir-133a-1 // chr18:10782909-10782976 (-) /// mmu-mir-1a-2 // chr18:10785481-10785552 (-) /// mmu-mir-1b // chr18:10785446-10785567 (+)
20500241	290.81	-0.18334	P	369.627	0.16265	P	197.971	-0.73813	P	527.818	0.67662	P	386.347	0.22647	P	278.699	-0.24471	P	286.136	397.621	0.71962	-0.474692	0.274725	0	PP	miRNA	miRBase	Mus musculus	mmu-miR-15b-5p	chr3:69009775-69009796 (+)	22	UAGCAGCACAUCAUGGUUUACA	MIMAT0000124_st	MIMAT0000124	ENSMUST00000042901 // sense // intron // 5 /// ENSMUST00000083646 // sense // exon // 1 /// ENSMUST00000107803 // sense // intron // 5 /// ENSMUST00000136502 // sense // intron // 5 /// ENSMUST00000148385 // sense // intron // 5 /// OTTMUST00000060029 // sense // intron // 5 /// OTTMUST00000060030 // sense // intron // 5 /// OTTMUST00000060031 // sense // intron // 5 /// OTTMUST00000060032 // sen…	mmu-mir-15b // chr3:69009772-69009835 (+) /// mmu-mir-16-2 // chr3:69009902-69009996 (+)
20500243	30.9924	-0.33673	P	35.0128	-0.16076	P	44.8263	0.1957	P	43.267	0.14463	P	34.8891	-0.16586	P	46.8322	0.25886	P	36.9438	41.6628	0.886735	-0.173425	0.422804	0	PP	miRNA	miRBase	Mus musculus	mmu-miR-23b-5p	chr13:63300492-63300512 (+)	21	GGGUUCCUGGCAUGCUGAUUU	MIMAT0016980_st	MIMAT0016980	ENSMUST00000021911 // sense // intron // 15 /// ENSMUST00000083665 // sense // exon // 1 /// ENSMUST00000159152 // sense // intron // 3 /// OTTMUST00000076332 // sense // intron // 3	mmu-mir-23b // chr13:63300484-63300557 (+) /// mmu-mir-27b // chr13:63300712-63300784 (+) /// mmu-mir-24-1 // chr13:63301208-63301275 (+) /// mmu-mir-3074-1 // chr13:63301199-63301283 (-)
20500244	10462.7	-0.01765	P	10720.3	0.01744	P	9937.51	-0.09195	P	12130.2	0.1957	P	11698.6	0.14343	P	9528.62	-0.15257	P	10373.5	11119.2	0.932941	-0.100142	0.457623	0	PP	miRNA	miRBase	Mus musculus	mmu-miR-23b-3p	chr13:63300529-63300549 (+)	21	AUCACAUUGCCAGGGAUUACC	MIMAT0000125_st	MIMAT0000125	ENSMUST00000021911 // sense // intron // 15 /// ENSMUST00000083665 // sense // exon // 1 /// ENSMUST00000159152 // sense // intron // 3 /// OTTMUST00000076332 // sense // intron // 3	mmu-mir-23b // chr13:63300484-63300557 (+) /// mmu-mir-27b // chr13:63300712-63300784 (+) /// mmu-mir-24-1 // chr13:63301208-63301275 (+) /// mmu-mir-3074-1 // chr13:63301199-63301283 (-)
20500245	45.7119	-0.04821	P	62.6709	0.40702	P	24.4477	-0.95107	P	71.8635	0.60448	P	48.8184	0.04665	P	40.536	-0.22157	P	44.2768	53.7393	0.82392	-0.279425	0.506542	0	PP	miRNA	miRBase	Mus musculus	mmu-miR-27b-5p	chr13:63300718-63300739 (+)	22	AGAGCUUAGCUGAUUGGUGAAC	MIMAT0004522_st	MIMAT0004522	ENSMUST00000021911 // sense // intron // 15 /// ENSMUST00000083541 // sense // exon // 1 /// ENSMUST00000159152 // sense // intron // 3 /// OTTMUST00000076332 // sense // intron // 3	mmu-mir-23b // chr13:63300484-63300557 (+) /// mmu-mir-27b // chr13:63300712-63300784 (+) /// mmu-mir-24-1 // chr13:63301208-63301275 (+) /// mmu-mir-3074-1 // chr13:63301199-63301283 (-)
20500246	1285.3	-0.2451	P	1744.77	0.19583	P	731.272	-1.05873	P	2215.95	0.54072	P	2133.84	0.48625	P	1301.85	-0.22664	P	1253.78	1883.88	0.66553	-0.587425	0.224253	0	PP	miRNA	miRBase	Mus musculus	mmu-miR-27b-3p	chr13:63300760-63300780 (+)	21	UUCACAGUGGCUAAGUUCUGC	MIMAT0000126_st	MIMAT0000126	ENSMUST00000021911 // sense // intron // 15 /// ENSMUST00000083541 // sense // exon // 1 /// ENSMUST00000159152 // sense // intron // 3 /// OTTMUST00000076332 // sense // intron // 3	mmu-mir-23b // chr13:63300484-63300557 (+) /// mmu-mir-27b // chr13:63300712-63300784 (+) /// mmu-mir-24-1 // chr13:63301208-63301275 (+) /// mmu-mir-3074-1 // chr13:63301199-63301283 (-)
20500249	599.738	-0.6671	P	860.783	-0.14578	P	519.458	-0.87442	P	1135.77	0.25416	P	1043.84	0.13239	P	1102.28	0.21099	P	659.993	1093.96	0.603306	-0.729038	0.0256495	0	PP	miRNA	miRBase	Mus musculus	mmu-miR-30a-5p	chr1:23272274-23272295 (+)	22	UGUAAACAUCCUCGACUGGAAG	MIMAT0000128_st	MIMAT0000128	---	---
20500250	197.933	-0.04507	P	211.06	0.04757	P	117.121	-0.80209	P	214.21	0.06894	P	210.496	0.04371	P	185.152	-0.14138	P	175.371	203.286	0.862684	-0.213097	0.406349	0	PP	miRNA	miRBase	Mus musculus	mmu-miR-30a-3p	chr1:23272315-23272336 (+)	22	CUUUCAGUCGGAUGUUUGCAGC	MIMAT0000129_st	MIMAT0000129	---	---
20500251	473.417	-0.14451	P	492.137	-0.08856	P	230.541	-1.18259	P	624.129	0.25423	P	716.718	0.45379	P	554.449	0.08344	P	398.698	631.765	0.631086	-0.664092	0.118731	0	PP	miRNA	miRBase	Mus musculus	mmu-miR-30b-5p	chr15:68337469-68337490 (-)	22	UGUAAACAUCCUACACUCAGCU	MIMAT0000130_st	MIMAT0000130	ENSMUST00000181514 // sense // exon // 1 /// OTTMUST00000112737 // sense // exon // 1	mmu-mir-30b // chr15:68337415-68337510 (-) /// mmu-mir-30d // chr15:68341208-68341289 (-)
20500252	31.4998	-0.05884	P	36.8408	0.16712	P	26.7145	-0.29656	P	36.745	0.16336	P	26.5385	-0.3061	P	34.1224	0.05653	P	31.685	32.4686	0.975866	-0.0352451	0.870082	0	PP	miRNA	miRBase	Mus musculus	mmu-miR-30b-3p	chr15:68337431-68337452 (-)	22	CUGGGAUGUGGAUGUUUACGUC	MIMAT0004524_st	MIMAT0004524	ENSMUST00000181514 // sense // exon // 1 /// OTTMUST00000112737 // sense // exon // 1	mmu-mir-30b // chr15:68337415-68337510 (-) /// mmu-mir-30d // chr15:68341208-68341289 (-)
20500253	1372.65	-0.19258	P	1401.66	-0.16242	P	788.668	-0.99206	P	2201.17	0.48872	P	1735.7	0.14597	P	1838.92	0.22931	P	1187.66	1925.26	0.616882	-0.696933	0.0642419	0	PP	miRNA	miRBase	Mus musculus	mmu-miR-99a-5p	chr16:77598940-77598961 (+)	22	AACCCGUAGAUCCGAUCUUGUG	MIMAT0000131_st	MIMAT0000131	ENSMUST00000114231 // antisense // intron // 1 /// ENSMUST00000182820 // sense // intron // 7 /// ENSMUST00000183099 // sense // intron // 5 /// ENSMUST00000183327 // sense // intron // 3 /// OTTMUST00000113989 // sense // intron // 5 /// OTTMUST00000113994 // sense // intron // 7 /// OTTMUST00000113997 // sense // intron // 3	mmu-mir-99a // chr16:77598936-77599000 (+) /// mmu-let-7c-1 // chr16:77599657-77599750 (+)
20500255	1189.45	0.11245	P	1054.67	-0.06104	P	1025.58	-0.10139	P	1379.53	0.32634	P	1145.84	0.05856	P	962.051	-0.19365	P	1089.9	1162.47	0.937571	-0.0929996	0.649279	0	PP	miRNA	miRBase	Mus musculus	mmu-miR-99b-5p	chr17:17830194-17830215 (+)	22	CACCCGUAGAACCGACCUUGCG	MIMAT0000132_st	MIMAT0000132	---	mmu-mir-99b // chr17:17830188-17830257 (+) /// mmu-mir-125a // chr17:17830812-17830879 (+) /// mmu-let-7e // chr17:17830352-17830444 (+)
20500256	17.8677	-0.4526	P	26.5355	0.11796	P	22.222	-0.13797	P	27.1777	0.15247	P	31.6116	0.37049	P	22.3687	-0.12848	P	22.2084	27.0527	0.820932	-0.284666	0.257879	0	PP	miRNA	miRBase	Mus musculus	mmu-miR-99b-3p	chr17:17830232-17830253 (+)	22	CAAGCUCGUGUCUGUGGGUCCG	MIMAT0004525_st	MIMAT0004525	---	mmu-mir-99b // chr17:17830188-17830257 (+) /// mmu-mir-125a // chr17:17830812-17830879 (+) /// mmu-let-7e // chr17:17830352-17830444 (+)
20500257	23.6215	0.0797	P	22.9792	0.03993	P	24.8225	0.15125	P	10.011	-1.15881	P	18.4048	-0.28032	P	21.7247	-0.04106	P	23.8077	16.7135	1.42446	0.510416	0.162458	0	PP	miRNA	miRBase	Mus musculus	mmu-miR-101a-5p	chr4:101346993-101347014 (-)	22	UCAGUUAUCACAGUGCUGAUGC	MIMAT0004526_st	MIMAT0004526	ENSMUST00000144604 // sense // exon // 2 /// OTTMUST00000019210 // sense // exon // 2	---
20500261	2519.08	0.21272	P	2316	0.09146	P	938.336	-1.212	P	2097.45	-0.05154	P	2250.02	0.04976	P	478.366	-2.18399	P	1924.47	1608.61	1.19636	0.258648	0.646079	0	PP	miRNA	miRBase	Mus musculus	mmu-miR-125a-5p	chr17:17830817-17830840 (+)	24	UCCCUGAGACCCUUUAACCUGUGA	MIMAT0000135_st	MIMAT0000135	ENSMUST00000083545 // sense // exon // 1 /// ENSMUST00000133912 // sense // exon // 1 /// OTTMUST00000083961 // sense // exon // 1	mmu-mir-99b // chr17:17830188-17830257 (+) /// mmu-mir-125a // chr17:17830812-17830879 (+) /// mmu-let-7e // chr17:17830352-17830444 (+)
20500262	22.4374	0.24642	P	25.7718	0.44631	P	12.014	-0.65477	P	20.3	0.102	P	17.5288	-0.10976	P	13.5235	-0.48402	P	20.0744	17.1174	1.17275	0.229893	0.665942	0	PP	miRNA	miRBase	Mus musculus	mmu-miR-125a-3p	chr17:17830855-17830876 (+)	22	ACAGGUGAGGUUCUUGGGAGCC	MIMAT0004528_st	MIMAT0004528	ENSMUST00000083545 // sense // exon // 1 /// ENSMUST00000133912 // sense // exon // 1 /// OTTMUST00000083961 // sense // exon // 1	mmu-mir-99b // chr17:17830188-17830257 (+) /// mmu-mir-125a // chr17:17830812-17830879 (+) /// mmu-let-7e // chr17:17830352-17830444 (+)
20500263	5563.12	-0.02235	P	5742.5	0.02343	P	4698.83	-0.26594	P	6219.27	0.1385	P	5538.69	-0.0287	P	5736.85	0.02201	P	5334.82	5831.61	0.914811	-0.128454	0.266747	0	PP	miRNA	miRBase	Mus musculus	mmu-miR-125b-5p	chr16:77646279-77646300 (+) /// chr9:41581940-41581961 (+)	22	UCCCUGAGACCCUAACUUGUGA	MIMAT0000136_st	MIMAT0000136	ENSMUST00000182820 // sense // intron // 7 /// ENSMUST00000183099 // sense // intron // 5 /// ENSMUST00000183327 // sense // intron // 3 /// OTTMUST00000113989 // sense // intron // 5 /// OTTMUST00000113994 // sense // intron // 7 /// OTTMUST00000113997 // sense // intron // 3 /// OTTMUST00000114016 // sense // exon // 1 /// ENSMUST00000098868 // sense // intron // 2 /// ENSMUST00000180622 // sen…	---
20500264	8.81284	-0.37067	P	13.9763	0.29463	P	1.91367	-2.57393	P	21.7399	0.932	P	14.4812	0.34584	P	8.31057	-0.45532	P	8.23426	14.8439	0.554724	-0.850158	0.29244	0	PP	miRNA	miRBase	Mus musculus	mmu-miR-125b-2-3p	chr16:77646318-77646339 (+)	22	ACAAGUCAGGUUCUUGGGACCU	MIMAT0004529_st	MIMAT0004529	ENSMUST00000182820 // sense // intron // 7 /// ENSMUST00000183099 // sense // intron // 5 /// ENSMUST00000183327 // sense // intron // 3 /// OTTMUST00000113989 // sense // intron // 5 /// OTTMUST00000113994 // sense // intron // 7 /// OTTMUST00000113997 // sense // intron // 3 /// OTTMUST00000114016 // sense // exon // 1	---
20500266	5852.37	-0.15176	P	6237.62	-0.05978	P	4251.93	-0.61266	P	7414.95	0.18966	P	7656.2	0.23585	P	6765.41	0.0574	P	5447.31	7278.85	0.748374	-0.418168	0.0718759	0	PP	miRNA	miRBase	Mus musculus	mmu-miR-126a-3p	chr2:26591402-26591423 (+)	22	UCGUACCGUGAGUAAUAAUGCG	MIMAT0000138_st	MIMAT0000138	ENSMUST00000100290 // sense // intron // 7 /// ENSMUST00000102907 // sense // intron // 7 /// ENSMUST00000131112 // sense // intron // 1 /// ENSMUST00000139801 // sense // intron // 7 /// ENSMUST00000147351 // sense // exon // 4 /// ENSMUST00000150404 // sense // intron // 6 /// ENSMUST00000166920 // sense // intron // 7 /// ENSMUST00000174066 // sense // intron // 3 /// ENSMUST00000174211 // sen…	mmu-mir-126a // chr2:26591357-26591429 (+) /// mmu-mir-126b // chr2:26591363-26591420 (-)
20500268	95.7022	-0.34276	P	142.161	0.22814	P	89.6641	-0.43679	P	165.868	0.45065	P	116.237	-0.06231	P	126.499	0.05973	P	109.176	136.201	0.801577	-0.319087	0.267782	0	PP	miRNA	miRBase	Mus musculus	mmu-miR-127-3p	chr12:109592888-109592909 (+)	22	UCGGAUCCGUCUGAGCUUGGCU	MIMAT0000139_st	MIMAT0000139	ENSMUST00000093568 // sense // exon // 1 /// ENSMUST00000149046 // antisense // exon // 2	mmu-mir-127 // chr12:109592846-109592915 (+) /// mmu-mir-136 // chr12:109595327-109595388 (+) /// mmu-mir-337 // chr12:109585789-109585885 (+) /// mmu-mir-431 // chr12:109590447-109590537 (+) /// mmu-mir-433 // chr12:109591715-109591838 (+) /// mmu-mir-434 // chr12:109594506-109594599 (+) /// mmu-mir-540 // chr12:109586080-109586146 (+) /// mmu-mir-665 // chr12:109586314-109586407 (+) /// mmu-mir…
20500270	29.3654	-0.28423	P	42.1545	0.23734	P	6.54019	-2.45094	P	59.0016	0.72241	P	46.8819	0.39069	P	25.9182	-0.46438	P	26.02	43.9339	0.592254	-0.755712	0.306635	0	PP	miRNA	miRBase	Mus musculus	mmu-miR-128-3p	chr1:128202404-128202424 (+) /// chr9:112118644-112118664 (-)	21	UCACAGUGAACCGGUCUCUUU	MIMAT0000140_st	MIMAT0000140	ENSMUST00000036288 // sense // intron // 19 /// ENSMUST00000083586 // sense // exon // 1 /// ENSMUST00000035085 // sense // intron // 17 /// ENSMUST00000070218 // sense // intron // 17 /// ENSMUST00000083507 // sense // exon // 1 /// ENSMUST00000111872 // sense // intron // 17 /// ENSMUST00000159246 // sense // intron // 15 /// ENSMUST00000159432 // sense // intron // 16 /// ENSMUST00000159451 //…	---
20500272	172.165	-0.29133	P	202.632	-0.05626	P	79.7907	-1.40083	P	324.873	0.62475	P	251.088	0.25306	P	218.749	0.05415	P	151.529	264.903	0.572018	-0.805868	0.116307	0	PP	miRNA	miRBase	Mus musculus	mmu-miR-130a-3p	chr2:84741116-84741137 (-)	22	CAGUGCAAUGUUAAAAGGGCAU	MIMAT0000141_st	MIMAT0000141	---	---
20500276	33.4726	-0.98339	P	38.407	-0.78501	P	51.5435	-0.36058	P	141.681	1.09821	P	80.8145	0.28824	P	125.996	0.92893	P	41.141	116.164	0.354163	-1.49751	0.00854191	0	PP	miRNA	miRBase	Mus musculus	mmu-miR-132-3p	chr11:75173723-75173744 (+)	22	UAACAGUCUACAGCCAUGGUCG	MIMAT0000144_st	MIMAT0000144	ENSMUST00000083603 // sense // exon // 1 /// ENSMUST00000134252 // sense // intron // 1 /// OTTMUST00000013960 // sense // intron // 1	mmu-mir-132 // chr11:75173682-75173747 (+) /// mmu-mir-212 // chr11:75173388-75173478 (+)
20500277	34.6006	-0.96075	P	53.5403	-0.33092	P	18.3286	-1.87745	P	116.446	0.79004	P	81.1475	0.269	P	109.569	0.70223	P	35.4898	102.388	0.346622	-1.52856	0.0261653	0	PP	miRNA	miRBase	Mus musculus	mmu-miR-133a-5p	chr18:10782950-10782970 (-) /// chr2:180398401-180398421 (+)	21	GCUGGUAAAAUGGAACCAAAU	MIMAT0003473_st	MIMAT0003473	ENSMUST00000052838 // antisense // intron // 12 /// ENSMUST00000083465 // sense // exon // 1 /// ENSMUST00000124288 // antisense // intron // 5 /// ENSMUST00000165555 // antisense // intron // 13 /// ENSMUST00000179771 // sense // intron // 1 /// OTTMUST00000070815 // antisense // intron // 12 /// OTTMUST00000070818 // antisense // intron // 5 /// OTTMUST00000111849 // sense // intron // 1	mmu-mir-133a-1 // chr18:10782909-10782976 (-) /// mmu-mir-1a-2 // chr18:10785481-10785552 (-) /// mmu-mir-1b // chr18:10785446-10785567 (+) /// mmu-mir-1a-1 // chr2:180389048-180389124 (+) /// mmu-mir-133a-2 // chr2:180398379-180398482 (+)
20500278	2619.94	-0.11993	P	2374.92	-0.26159	P	2431.67	-0.22752	P	3595.97	0.33691	P	3639.13	0.35412	P	3074.17	0.11072	P	2475.51	3436.42	0.720374	-0.473181	0.00622531	0	PP	miRNA	miRBase	Mus musculus	mmu-miR-133a-3p	chr18:10782913-10782934 (-) /// chr2:180398437-180398458 (+)	22	UUUGGUCCCCUUCAACCAGCUG	MIMAT0000145_st	MIMAT0000145	ENSMUST00000052838 // antisense // intron // 12 /// ENSMUST00000083465 // sense // exon // 1 /// ENSMUST00000124288 // antisense // intron // 5 /// ENSMUST00000165555 // antisense // intron // 13 /// ENSMUST00000179771 // sense // intron // 1 /// OTTMUST00000070815 // antisense // intron // 12 /// OTTMUST00000070818 // antisense // intron // 5 /// OTTMUST00000111849 // sense // intron // 1	mmu-mir-133a-1 // chr18:10782909-10782976 (-) /// mmu-mir-1a-2 // chr18:10785481-10785552 (-) /// mmu-mir-1b // chr18:10785446-10785567 (+) /// mmu-mir-1a-1 // chr2:180389048-180389124 (+) /// mmu-mir-133a-2 // chr2:180398379-180398482 (+)
20500279	15.4179	-0.42359	P	21.5923	0.06232	P	20.6783	-8e-05	P	20.6806	8e-05	P	22.21	0.10302	P	20.321	-0.02522	P	19.2295	21.0705	0.912624	-0.131908	0.405465	0	PP	miRNA	miRBase	Mus musculus	mmu-miR-134-5p	chr12:109734145-109734166 (+)	22	UGUGACUGGUUGACCAGAGGGG	MIMAT0000146_st	MIMAT0000146	ENSMUST00000182185 // sense // exon // 4 /// ENSMUST00000182499 // sense // exon // 5 /// ENSMUST00000183144 // sense // exon // 8 /// OTTMUST00000114049 // sense // exon // 8 /// OTTMUST00000114051 // sense // exon // 4 /// OTTMUST00000114052 // sense // exon // 5	mmu-mir-134 // chr12:109734139-109734209 (+) /// mmu-mir-154 // chr12:109738433-109738498 (+) /// mmu-mir-300 // chr12:109724313-109724391 (+) /// mmu-mir-377 // chr12:109740510-109740577 (+) /// mmu-mir-381 // chr12:109726822-109726896 (+) /// mmu-mir-382 // chr12:109733771-109733846 (+) /// mmu-mir-409 // chr12:109743158-109743236 (+) /// mmu-mir-410 // chr12:109743715-109743795 (+) /// mmu-mir…
20500282	28.888	0.12558	P	37.0803	0.48576	P	17.1915	-0.6232	P	24.0716	-0.13756	P	38.3521	0.53441	P	21.9916	-0.26794	P	27.7199	28.1384	0.985127	-0.0216191	0.91449	0	PP	miRNA	miRBase	Mus musculus	mmu-miR-135a-1-3p	chr9:106154179-106154200 (+)	22	UAUAGGGAUUGGAGCCGUGGCG	MIMAT0004531_st	MIMAT0004531	ENSMUST00000036382 // antisense // 3UTR // 4 /// ENSMUST00000112543 // antisense // 3UTR // 5 /// ENSMUST00000143956 // sense // intron // 4 /// OTTMUST00000088120 // sense // intron // 4 /// OTTMUST00000088123 // antisense // 3UTR // 5 /// OTTMUST00000088124 // antisense // 3UTR // 4	---
20500287	9.62077	-0.43056	P	17.943	0.46863	P	10.4618	-0.30966	P	27.2824	1.07318	P	12.6921	-0.03085	P	13.2408	0.03021	P	12.6752	17.7385	0.714559	-0.484875	0.381256	0	PP	miRNA	miRBase	Mus musculus	mmu-miR-138-5p	chr8:94324312-94324334 (+) /// chr9:122682898-122682920 (+)	23	AGCUGGUGUUGUGAAUCAGGCCG	MIMAT0000150_st	MIMAT0000150	---	---
20500290	793.778	-0.07507	P	865.687	0.05004	P	758.48	-0.14069	P	1085.32	0.37625	P	806.658	-0.05184	P	1110.97	0.40995	P	805.982	1000.98	0.80519	-0.3126	0.13188	0	PP	miRNA	miRBase	Mus musculus	mmu-miR-140-3p	chr8:107551288-107551308 (+)	21	UACCACAGGGUAGAACCACGG	MIMAT0000152_st	MIMAT0000152	ENSMUST00000166615 // sense // intron // 16	---
20500297	5182.51	0.16978	P	4141.63	-0.15367	P	2690.78	-0.77584	P	5565.01	0.27252	P	4880.92	0.08328	P	4333.35	-0.08839	P	4004.97	4926.43	0.812957	-0.298749	0.312356	0	PP	miRNA	miRBase	Mus musculus	mmu-miR-145a-5p	chr18:61647866-61647888 (-)	23	GUCCAGUUUUCCCAGGAAUCCCU	MIMAT0000157_st	MIMAT0000157	ENSMUST00000083658 // sense // exon // 1	mmu-mir-145a // chr18:61647825-61647894 (-) /// mmu-mir-143 // chr18:61649196-61649258 (-)
20500299	111.965	-0.87588	P	186.666	-0.13846	P	22.728	-3.17637	P	329.178	0.67995	P	245.759	0.25833	P	224.272	0.12633	P	107.119	266.403	0.402095	-1.31439	0.13271	0	PP	miRNA	miRBase	Mus musculus	mmu-miR-146a-5p	chr11:43374435-43374456 (-)	22	UGAGAACUGAAUUCCAUGGGUU	MIMAT0000158_st	MIMAT0000158	---	---
20500301	1027.77	0.17171	P	944.434	0.04972	P	862.378	-0.08141	P	1003.76	0.13761	P	863.449	-0.07962	P	880.449	-0.05149	P	944.86	915.885	1.03164	0.0449337	0.679193	0	PP	miRNA	miRBase	Mus musculus	mmu-miR-149-5p	chr1:92850381-92850403 (+)	23	UCUGGCUCCGUGUCUUCACUCCC	MIMAT0000159_st	MIMAT0000159	ENSMUST00000045970 // sense // intron // 1	---
20500302	10027.7	0.03076	P	9144.91	-0.10219	P	11665.8	0.24905	P	9604.61	-0.03143	P	10169	0.05096	P	9490.04	-0.04874	P	10279.4	9754.57	1.05381	0.0756133	0.554104	0	PP	miRNA	miRBase	Mus musculus	mmu-miR-149-3p	chr1:92850421-92850442 (+)	22	GAGGGAGGGACGGGGGCGGUGC	MIMAT0016990_st	MIMAT0016990	ENSMUST00000045970 // sense // intron // 1	---
20500303	619.574	0.19522	P	573.949	0.08487	P	333.51	-0.69832	P	603.527	0.15737	P	508.369	-0.09018	P	371.726	-0.54181	P	509.011	494.541	1.02926	0.0416081	0.959493	0	PP	miRNA	miRBase	Mus musculus	mmu-miR-150-5p	chr7:45121762-45121783 (+)	22	UCUCCCAACCCUUGUACCAGUG	MIMAT0000160_st	MIMAT0000160	---	mmu-mir-150 // chr7:45121757-45121821 (+) /// mmu-mir-5121 // chr7:45126918-45126991 (-)
20500304	17.5435	-0.02378	P	20.455	0.19774	P	19.1815	0.10499	P	18.1267	0.0234	P	14.3078	-0.31792	P	15.3455	-0.21691	P	19.06	15.9266	1.19674	0.259104	0.0928993	0	PP	miRNA	miRBase	Mus musculus	mmu-miR-150-3p	chr7:45121798-45121819 (+)	22	CUGGUACAGGCCUGGGGGAUAG	MIMAT0004535_st	MIMAT0004535	---	mmu-mir-150 // chr7:45121757-45121821 (+) /// mmu-mir-5121 // chr7:45126918-45126991 (-)
20500305	938.914	-0.15887	P	1265.31	0.27156	P	795.219	-0.39851	P	1291.62	0.30124	P	1157.51	0.1431	P	878.099	-0.25548	P	999.814	1109.08	0.901485	-0.149625	0.570895	0	PP	miRNA	miRBase	Mus musculus	mmu-miR-151-5p	chr15:73254855-73254875 (-)	21	UCGAGGAGCUCACAGUCUAGU	MIMAT0004536_st	MIMAT0004536	ENSMUST00000110036 // sense // intron // 22 /// ENSMUST00000170939 // sense // intron // 23	---
20500306	333.782	-0.02206	P	324.38	-0.06328	P	373.449	0.13995	P	394.357	0.21854	P	344.066	0.02172	P	269.67	-0.32977	P	343.87	336.031	1.02333	0.0332706	0.793794	0	PP	miRNA	miRBase	Mus musculus	mmu-miR-151-3p	chr15:73254820-73254840 (-)	21	CUAGACUGAGGCUCCUUGAGG	MIMAT0000161_st	MIMAT0000161	ENSMUST00000110036 // sense // intron // 22 /// ENSMUST00000170939 // sense // intron // 23	---
20500308	512.591	-0.68396	P	845.794	0.03854	P	413.579	-0.9936	P	944.807	0.19826	P	801.199	-0.0396	P	847.11	0.04079	P	590.655	864.372	0.683334	-0.549337	0.122439	0	PP	miRNA	miRBase	Mus musculus	mmu-miR-152-3p	chr11:96850439-96850459 (+)	21	UCAGUGCAUGACAGAACUUGG	MIMAT0000162_st	MIMAT0000162	ENSMUST00000018816 // sense // intron // 1 /// ENSMUST00000145633 // sense // intron // 1 /// ENSMUST00000155696 // sense // intron // 1 /// OTTMUST00000003223 // sense // intron // 1 /// OTTMUST00000003413 // sense // intron // 1 /// OTTMUST00000003414 // sense // intron // 1	---
20500359	8.88213	-0.69539	P	34.6487	1.26844	P	3.36143	-2.09722	P	25.1002	0.80334	P	18.4048	0.35572	P	10.3612	-0.47317	P	15.6308	17.9554	0.870532	-0.200032	0.519818	0	PP	miRNA	miRBase	Mus musculus	mmu-miR-10b-5p	chr2:74726074-74726096 (+)	23	UACCCUGUAGAACCGAAUUUGUG	MIMAT0000208_st	MIMAT0000208	ENSMUST00000047904 // sense // intron // 4 /// ENSMUST00000111983 // sense // intron // 1 /// ENSMUST00000144040 // sense // intron // 5 /// OTTMUST00000040120 // sense // intron // 1 /// OTTMUST00000040121 // sense // intron // 5	---
20500361	12.2758	-0.04727	P	11.7362	-0.11212	P	11.0622	-0.19744	P	13.0935	0.04577	P	15.8779	0.32394	P	27.8655	1.1354	P	11.6914	18.9456	0.617102	-0.696419	0.132944	0	PP	miRNA	miRBase	Mus musculus	mmu-miR-129-5p	chr2:94241419-94241439 (-) /// chr6:29022624-29022644 (+)	21	CUUUUUGCGGUCUGGGCUUGC	MIMAT0000209_st	MIMAT0000209	---	mmu-mir-129-2 // chr2:94241364-94241453 (-) /// mmu-mir-129b // chr2:94241378-94241442 (+)
20500363	892.485	-0.06249	P	971.496	0.05989	P	624.033	-0.57869	P	1418.44	0.60592	P	1069.46	0.1985	P	755.81	-0.30229	P	829.338	1081.24	0.767026	-0.382652	0.332062	0	PP	miRNA	miRBase	Mus musculus	mmu-miR-181a-5p	chr1:137966468-137966490 (+) /// chr2:38852741-38852763 (+)	23	AACAUUCAACGCUGUCGGUGAGU	MIMAT0000210_st	MIMAT0000210	ENSMUST00000076275 // antisense // intron // 3 /// ENSMUST00000112877 // antisense // intron // 4 /// ENSMUST00000142130 // antisense // intron // 2 /// OTTMUST00000029378 // antisense // intron // 4 /// OTTMUST00000030867 // antisense // intron // 2 /// ENSMUST00000182127 // sense // intron // 2 /// ENSMUST00000182158 // sense // exon // 1 /// ENSMUST00000182424 // antisense // intron // 1 /// E…	mmu-mir-181a-2 // chr2:38852735-38852810 (+) /// mmu-mir-181b-2 // chr2:38853830-38853918 (+) /// mmu-mir-181a-1 // chr1:137966455-137966541 (+) /// mmu-mir-181b-1 // chr1:137966639-137966718 (+)
20500370	6.8396	-0.48956	P	11.536	0.26461	P	4.70194	-1.03021	P	10.3127	0.10288	P	13.4517	0.48625	P	8.89309	-0.11078	P	7.69252	10.8858	0.706655	-0.500922	0.235382	0	PP	miRNA	miRBase	Mus musculus	mmu-miR-184-3p	chr9:89802263-89802284 (-)	22	UGGACGGAGAACUGAUAAGGGU	MIMAT0000213_st	MIMAT0000213	---	---
20500371	1026.19	-0.34255	P	1346	0.04882	P	848.673	-0.61657	P	1533.8	0.23726	P	1256.42	-0.05054	P	1353.17	0.05649	P	1073.62	1381.13	0.777351	-0.363362	0.141855	0	PP	miRNA	miRBase	Mus musculus	mmu-miR-185-5p	chr16:18327438-18327459 (-)	22	UGGAGAGAAAGGCAGUUCCUGA	MIMAT0000214_st	MIMAT0000214	ENSMUST00000083530 // sense // exon // 1 /// ENSMUST00000115628 // sense // intron // 1 /// ENSMUST00000125287 // sense // intron // 1 /// ENSMUST00000130752 // sense // intron // 1 /// ENSMUST00000134385 // sense // intron // 1 /// OTTMUST00000064221 // sense // intron // 1 /// OTTMUST00000064223 // sense // intron // 1 /// OTTMUST00000064224 // sense // intron // 1 /// OTTMUST00000064868 // sen…	---
20500376	25.4721	-0.12368	P	30.4522	0.13395	P	14.5112	-0.93542	P	35.8552	0.36959	P	19.3473	-0.52046	P	30.032	0.11391	P	23.4785	28.4115	0.826375	-0.275132	0.516848	0	PP	miRNA	miRBase	Mus musculus	mmu-miR-187-3p	chr18:24429110-24429131 (-)	22	UCGUGUCUUGUGUUGCAGCCGG	MIMAT0000216_st	MIMAT0000216	---	---
20500377	27.1562	0.15734	P	21.5444	-0.17663	P	18.6774	-0.38265	P	29.2183	0.26293	P	35.9103	0.56046	P	18.3847	-0.40544	P	22.4593	27.8377	0.806794	-0.309727	0.449108	0	PP	miRNA	miRBase	Mus musculus	mmu-miR-188-5p	chrX:7248031-7248051 (-)	21	CAUCCCUUGCAUGGUGGAGGG	MIMAT0000217_st	MIMAT0000217	ENSMUST00000115746 // sense // intron // 3 /// ENSMUST00000128319 // sense // intron // 2 /// ENSMUST00000132126 // sense // intron // 3 /// OTTMUST00000039775 // sense // intron // 2 /// OTTMUST00000039776 // sense // intron // 3 /// OTTMUST00000039777 // sense // intron // 3	mmu-mir-188 // chrX:7247989-7248056 (-) /// mmu-mir-362 // chrX:7241982-7242046 (-) /// mmu-mir-532 // chrX:7248402-7248497 (-) /// mmu-mir-501 // chrX:7241243-7241351 (-)
20500379	6.78432	-0.9951	P	16.1646	0.25746	P	7.59657	-0.83196	P	22.4204	0.72943	P	10.8807	-0.31361	P	18.004	0.41294	P	10.1818	17.1017	0.59537	-0.748141	0.185023	0	PP	miRNA	miRBase	Mus musculus	mmu-miR-24-1-5p	chr13:63301213-63301235 (+)	23	GUGCCUACUGAGCUGAUAUCAGU	MIMAT0000218_st	MIMAT0000218	ENSMUST00000021911 // sense // intron // 15 /// ENSMUST00000159152 // sense // intron // 3 /// ENSMUST00000175000 // antisense // exon // 1 /// OTTMUST00000076332 // sense // intron // 3	mmu-mir-23b // chr13:63300484-63300557 (+) /// mmu-mir-27b // chr13:63300712-63300784 (+) /// mmu-mir-24-1 // chr13:63301208-63301275 (+) /// mmu-mir-3074-1 // chr13:63301199-63301283 (-)
20500380	11617.8	-0.11215	P	12465.9	-0.0105	P	11420.3	-0.13688	P	14569.6	0.21448	P	13183.8	0.07027	P	12648	0.01042	P	11834.7	13467.1	0.878783	-0.186421	0.0617631	0	PP	miRNA	miRBase	Mus musculus	mmu-miR-24-3p	chr13:63301251-63301272 (+) /// chr8:84208875-84208896 (+)	22	UGGCUCAGUUCAGCAGGAACAG	MIMAT0000219_st	MIMAT0000219	ENSMUST00000021911 // sense // intron // 15 /// ENSMUST00000159152 // sense // intron // 3 /// ENSMUST00000175000 // antisense // exon // 1 /// OTTMUST00000076332 // sense // intron // 3 /// ENSMUST00000180630 // sense // exon // 1 /// OTTMUST00000112758 // sense // exon // 1	mmu-mir-23b // chr13:63300484-63300557 (+) /// mmu-mir-27b // chr13:63300712-63300784 (+) /// mmu-mir-24-1 // chr13:63301208-63301275 (+) /// mmu-mir-3074-1 // chr13:63301199-63301283 (-) /// mmu-mir-23a // chr8:84208518-84208592 (+) /// mmu-mir-24-2 // chr8:84208815-84208921 (+) /// mmu-mir-27a // chr8:84208672-84208758 (+) /// mmu-mir-3074-2 // chr8:84208825-84208907 (-)
20500383	3668.53	-0.00846	P	3682.13	-0.00313	P	3485.97	-0.08211	P	4541.53	0.29951	P	3727.83	0.01467	P	3698.11	0.00312	P	3612.21	3989.16	0.905508	-0.143201	0.24343	0	PP	miRNA	miRBase	Mus musculus	mmu-miR-191-5p	chr9:108568325-108568347 (+)	23	CAACGGAAUCCCAAAAGCAGCUG	MIMAT0000221_st	MIMAT0000221	ENSMUST00000175174 // antisense // exon // 1	mmu-mir-191 // chr9:108568319-108568392 (+) /// mmu-mir-425 // chr9:108568777-108568861 (+)
20500387	23.0865	-0.26738	P	36.1168	0.37823	P	28.9355	0.05841	P	32.347	0.2192	P	19.9254	-0.47983	P	26.6395	-0.06087	P	29.3796	26.304	1.11693	0.159536	0.584828	0	PP	miRNA	miRBase	Mus musculus	mmu-miR-193a-5p	chr11:79711975-79711996 (+)	22	UGGGUCUUUGCGGGCAAGAUGA	MIMAT0004544_st	MIMAT0004544	---	---
20500389	98.5723	-0.59701	P	153.332	0.04039	P	63.8032	-1.22457	P	220.275	0.56304	P	168.791	0.17897	P	144.865	-0.04155	P	105.236	177.977	0.591289	-0.758066	0.111039	0	PP	miRNA	miRBase	Mus musculus	mmu-miR-194-5p	chr1:185313325-185313346 (+) /// chr19:6264658-6264679 (+)	22	UGUAACAGCAACUCCAUGUGGA	MIMAT0000224_st	MIMAT0000224	ENSMUST00000027921 // antisense // intron // 12 /// ENSMUST00000110974 // antisense // intron // 12 /// ENSMUST00000110975 // antisense // intron // 12 /// OTTMUST00000051852 // antisense // intron // 12 /// OTTMUST00000051855 // antisense // intron // 12 /// OTTMUST00000051856 // antisense // intron // 12	mmu-mir-194-1 // chr1:185313319-185313385 (+) /// mmu-mir-215 // chr1:185313581-185313692 (+) /// mmu-mir-192 // chr19:6264844-6264932 (+) /// mmu-mir-194-2 // chr19:6264643-6264728 (+)
20500391	1654.6	-0.21074	P	2020.62	0.07758	P	889.681	-1.10586	P	2694.98	0.49305	P	2297.57	0.26289	P	1809.05	-0.08199	P	1521.63	2267.2	0.671152	-0.575289	0.180467	0	PP	miRNA	miRBase	Mus musculus	mmu-miR-195a-5p	chr11:70235062-70235082 (+)	21	UAGCAGCACAGAAAUAUUGGC	MIMAT0000225_st	MIMAT0000225	---	mmu-mir-195a // chr11:70235042-70235135 (+) /// mmu-mir-497 // chr11:70234717-70234800 (+) /// mmu-mir-497b // chr11:70234692-70234816 (-)
20500392	127.142	-0.23853	P	220.336	0.55474	P	155.666	0.05348	P	169.371	0.17522	P	143.959	-0.05931	P	144.336	-0.05554	P	167.715	152.556	1.09937	0.136675	0.694655	0	PP	miRNA	miRBase	Mus musculus	mmu-miR-195a-3p	chr11:70235100-70235121 (+)	22	CCAAUAUUGGCUGUGCUGCUCC	MIMAT0017000_st	MIMAT0017000	---	mmu-mir-195a // chr11:70235042-70235135 (+) /// mmu-mir-497 // chr11:70234717-70234800 (+) /// mmu-mir-497b // chr11:70234692-70234816 (-)
20500397	165.244	-0.83722	P	295.504	0.00136	P	100.946	-1.54824	P	534.85	0.85731	P	392.329	0.41024	P	294.949	-0.00136	P	187.232	407.376	0.459604	-1.12154	0.076238	0	PP	miRNA	miRBase	Mus musculus	mmu-miR-199a-5p	chr1:162217844-162217866 (+) /// chr9:21496537-21496559 (-)	23	CCCAGUGUUCAGACUACCUGUUC	MIMAT0000229_st	MIMAT0000229	ENSMUST00000072362 // antisense // intron // 15 /// ENSMUST00000091087 // antisense // intron // 14 /// ENSMUST00000115404 // antisense // intron // 15 /// ENSMUST00000165766 // antisense // intron // 15 /// ENSMUST00000172482 // antisense // intron // 15 /// ENSMUST00000172763 // antisense // intron // 6 /// ENSMUST00000172833 // antisense // intron // 9 /// ENSMUST00000173299 // antisense // in…	mmu-mir-214 // chr1:162223368-162223477 (+) /// mmu-mir-199a-2 // chr1:162217814-162217923 (+)
20500398	619.448	-0.71487	P	1502.62	0.56355	P	356.357	-1.51253	P	1221.3	0.26449	P	1193.18	0.23088	P	840.268	-0.275	P	826.14	1084.91	0.76148	-0.393122	0.374754	0	PP	miRNA	miRBase	Mus musculus	mmu-miR-199a-3p	chr1:162217883-162217904 (+) /// chr9:21496498-21496519 (-)	22	ACAGUAGUCUGCACAUUGGUUA	MIMAT0000230_st	MIMAT0000230	ENSMUST00000072362 // antisense // intron // 15 /// ENSMUST00000091087 // antisense // intron // 14 /// ENSMUST00000115404 // antisense // intron // 15 /// ENSMUST00000165766 // antisense // intron // 15 /// ENSMUST00000172482 // antisense // intron // 15 /// ENSMUST00000172763 // antisense // intron // 6 /// ENSMUST00000172833 // antisense // intron // 9 /// ENSMUST00000173299 // antisense // in…	mmu-mir-214 // chr1:162223368-162223477 (+) /// mmu-mir-199a-2 // chr1:162217814-162217923 (+)
20500408	6.9316	-0.9171	P	18.2396	0.47871	P	1.32299	-3.30648	P	25.5509	0.96502	P	15.592	0.25245	P	10.5861	-0.30619	P	8.83139	17.243	0.512173	-0.965297	0.253545	0	PP	miRNA	miRBase	Mus musculus	mmu-miR-203-3p	chr12:112130927-112130948 (+)	22	GUGAAAUGUUUAGGACCACUAG	MIMAT0000236_st	MIMAT0000236	---	---
20500410	25.8333	-0.04668	P	13.4908	-0.98394	P	39.3404	0.5601	P	17.0787	-0.64372	P	27.5324	0.04522	P	37.8204	0.50325	P	26.2215	27.4772	0.954303	-0.0674805	0.833986	0	PP	miRNA	miRBase	Mus musculus	mmu-miR-204-3p	chr19:22750649-22750669 (+)	21	GCUGGGAAGGCAAAGGGACGU	MIMAT0017002_st	MIMAT0017002	ENSMUST00000037901 // sense // intron // 6 /// ENSMUST00000074770 // sense // intron // 6 /// ENSMUST00000087576 // sense // intron // 6 /// ENSMUST00000099564 // sense // intron // 7 /// ENSMUST00000099566 // sense // intron // 6 /// ENSMUST00000099569 // sense // intron // 6	---
20500414	30.5095	0.31641	P	17.8713	-0.4552	P	30.6736	0.32415	P	19.6276	-0.31996	P	29.3745	0.26172	P	17.5959	-0.4776	P	26.3515	22.1994	1.18704	0.247366	0.521533	0	PP	miRNA	miRBase	Mus musculus	mmu-miR-206-3p	chr1:20679055-20679076 (+)	22	UGGAAUGUAAGGAAGUGUGUGG	MIMAT0000239_st	MIMAT0000239	---	mmu-mir-206 // chr1:20679010-20679082 (+) /// mmu-mir-133b // chr1:20682769-20682887 (+)
20500426	20.3553	-0.53414	P	24.7668	-0.25114	P	18.3858	-0.68095	P	46.2241	0.6491	P	34.1853	0.21383	P	42.069	0.51321	P	21.1693	40.8261	0.518523	-0.947519	0.00625304	0	PP	miRNA	miRBase	Mus musculus	mmu-miR-122-5p	chr18:65248866-65248887 (+)	22	UGGAGUGUGACAAUGGUGUUUG	MIMAT0000246_st	MIMAT0000246	---	---
20500429	1989.6	-0.26785	P	2213.77	-0.11382	P	1629.05	-0.55629	P	3182.9	0.41002	P	2677.38	0.1605	P	2577.22	0.10549	P	1944.14	2812.5	0.69125	-0.532721	0.0282344	0	PP	miRNA	miRBase	Mus musculus	mmu-miR-143-3p	chr18:61649199-61649219 (-)	21	UGAGAUGAAGCACUGUAGCUC	MIMAT0000247_st	MIMAT0000247	---	mmu-mir-145a // chr18:61647825-61647894 (-) /// mmu-mir-143 // chr18:61649196-61649258 (-)
20500430	51.6592	-1.19656	P	108.098	-0.13132	P	24.0724	-2.2982	P	128.7	0.12036	P	141.138	0.25345	P	134.887	0.18809	P	61.2764	134.908	0.454207	-1.13858	0.0898685	0	PP	miRNA	miRBase	Mus musculus	mmu-miR-30e-5p	chr4:120772660-120772681 (-)	22	UGUAAACAUCCUUGACUGGAAG	MIMAT0000248_st	MIMAT0000248	ENSMUST00000043429 // sense // intron // 5 /// ENSMUST00000097906 // sense // intron // 4 /// ENSMUST00000118902 // sense // intron // 5 /// ENSMUST00000120779 // sense // intron // 5 /// ENSMUST00000134979 // sense // intron // 3 /// ENSMUST00000136236 // sense // intron // 4 /// OTTMUST00000020128 // sense // intron // 5 /// OTTMUST00000020129 // sense // intron // 5 /// OTTMUST00000020130 // s…	mmu-mir-30e // chr4:120772606-120772697 (-) /// mmu-mir-30c-1 // chr4:120769534-120769622 (-) /// mmu-mir-30f // chr4:120772606-120772697 (+)
20500431	47.5946	0.15737	P	43.4138	0.02473	P	9.6201	-2.1493	P	41.9383	-0.02516	P	51.0011	0.2571	P	30.3816	-0.49023	P	33.5428	41.107	0.815988	-0.29338	0.505088	0	PP	miRNA	miRBase	Mus musculus	mmu-miR-30e-3p	chr4:120772618-120772639 (-)	22	CUUUCAGUCGGAUGUUUACAGC	MIMAT0000249_st	MIMAT0000249	ENSMUST00000043429 // sense // intron // 5 /// ENSMUST00000097906 // sense // intron // 4 /// ENSMUST00000118902 // sense // intron // 5 /// ENSMUST00000120779 // sense // intron // 5 /// ENSMUST00000134979 // sense // intron // 3 /// ENSMUST00000136236 // sense // intron // 4 /// OTTMUST00000020128 // sense // intron // 5 /// OTTMUST00000020129 // sense // intron // 5 /// OTTMUST00000020130 // s…	mmu-mir-30e // chr4:120772606-120772697 (-) /// mmu-mir-30c-1 // chr4:120769534-120769622 (-) /// mmu-mir-30f // chr4:120772606-120772697 (+)
20500628	15.953	0.45236	P	8.61671	-0.43626	P	10.9741	-0.08737	P	15.3346	0.39531	P	12.3444	0.08238	P	9.39364	-0.31171	P	11.8479	12.3575	0.958764	-0.0607526	0.822185	0	PP	miRNA	miRBase	Mus musculus	mmu-miR-290a-5p	chr7:3218639-3218660 (+)	22	ACUCAAACUAUGGGGGCACUUU	MIMAT0000366_st	MIMAT0000366	---	mmu-mir-290a // chr7:3218626-3218708 (+) /// mmu-mir-291a // chr7:3218919-3219000 (+) /// mmu-mir-292 // chr7:3219189-3219270 (+) /// mmu-mir-293 // chr7:3220343-3220422 (+) /// mmu-mir-294 // chr7:3220641-3220724 (+) /// mmu-mir-295 // chr7:3220773-3220841 (+) /// mmu-mir-291b // chr7:3219482-3219560 (+) /// mmu-mir-292b // chr7:3219198-3219259 (-) /// mmu-mir-290b // chr7:3218638-3218695 (-)
20500641	45.1153	0.06938	P	40.8788	-0.07289	P	47.4616	0.14252	P	40.1183	-0.09998	P	39.3147	-0.12917	P	60.0212	0.48123	P	44.4852	46.4847	0.956986	-0.0634307	0.865399	0	PP	miRNA	miRBase	Mus musculus	mmu-miR-296-3p	chr2:174267058-174267079 (-)	22	GAGGGUUGGGUGGAGGCUCUCC	MIMAT0004576_st	MIMAT0004576	---	mmu-mir-296 // chr2:174267047-174267125 (-) /// mmu-mir-298 // chr2:174267504-174267585 (-)
20500642	67.4199	-0.18916	P	113.597	0.56351	P	92.5117	0.2673	P	52.778	-0.5424	P	73.7263	-0.06016	P	80.0049	0.05775	P	91.1762	68.8364	1.32453	0.405486	0.238498	0	PP	miRNA	miRBase	Mus musculus	mmu-miR-297a-5p	chr2:10472264-10472285 (+) /// chr2:10515830-10515851 (+) /// chr2:10517077-10517098 (+) /// chr7:10958477-10958498 (-)	22	AUGUAUGUGUGCAUGUGCAUGU	MIMAT0000375_st	MIMAT0000375	ENSMUST00000041105 // sense // intron // 10 /// ENSMUST00000116594 // sense // intron // 11 /// OTTMUST00000026263 // sense // intron // 10 /// ENSMUST00000041105 // sense // intron // 10 /// ENSMUST00000116594 // sense // intron // 11 /// OTTMUST00000026263 // sense // intron // 10 /// ENSMUST00000041105 // sense // intron // 10 /// ENSMUST00000116594 // sense // intron // 11 /// OTTMUST00000026…	mmu-mir-297a-2 // chr2:10472254-10472343 (+) /// mmu-mir-467a-1 // chr2:10476346-10476418 (+) /// mmu-mir-669a-1 // chr2:10476853-10476949 (+) /// mmu-mir-669b // chr2:10467790-10467886 (+) /// mmu-mir-669a-3 // chr2:10474433-10474541 (+) /// mmu-mir-467b // chr2:10481248-10481320 (+) /// mmu-mir-466b-1 // chr2:10474219-10474300 (+) /// mmu-mir-466c-1 // chr2:10481534-10481617 (+) /// mmu-mir-466…
20500654	20.9597	0.15242	P	31.532	0.74162	P	17.2599	-0.12777	P	18.3041	-0.04302	P	19.4123	0.04178	P	17.2592	-0.12783	P	23.2505	18.3252	1.26877	0.343434	0.316356	0	PP	miRNA	miRBase	Mus musculus	mmu-miR-34c-3p	chr9:51103044-51103065 (-)	22	AAUCACUAACCACACAGCCAGG	MIMAT0004580_st	MIMAT0004580	---	mmu-mir-34c // chr9:51103034-51103110 (-) /// mmu-mir-34b // chr9:51103562-51103645 (-)
20500657	8483.34	-0.08884	P	9124.1	0.01621	P	7955.09	-0.18159	P	10617.2	0.23486	P	8920.22	-0.01639	P	10020.1	0.15135	P	8520.84	9852.49	0.864842	-0.209492	0.0898834	0	PP	miRNA	miRBase	Mus musculus	mmu-let-7d-5p	chr13:48536078-48536099 (-)	22	AGAGGUAGUAGGUUGCAUAGUU	MIMAT0000383_st	MIMAT0000383	ENSMUST00000181490 // sense // exon // 1 /// OTTMUST00000112524 // sense // exon // 1	mmu-let-7d // chr13:48536012-48536114 (-) /// mmu-let-7a-1 // chr13:48538179-48538272 (-) /// mmu-let-7f-1 // chr13:48537829-48537917 (-)
20500658	41.117	0.51452	P	53.3632	0.89063	P	12.7463	-1.17514	P	21.4235	-0.42603	P	36.1425	0.32848	P	5.97951	-2.26712	P	35.7422	21.1818	1.6874	0.754799	0.435413	0	PP	miRNA	miRBase	Mus musculus	mmu-let-7d-3p	chr13:48536024-48536045 (-)	22	CUAUACGACCUGCUGCCUUUCU	MIMAT0000384_st	MIMAT0000384	ENSMUST00000181490 // sense // exon // 1 /// OTTMUST00000112524 // sense // exon // 1	mmu-let-7d // chr13:48536012-48536114 (-) /// mmu-let-7a-1 // chr13:48538179-48538272 (-) /// mmu-let-7f-1 // chr13:48537829-48537917 (-)
20500659	72.8646	-0.11035	P	84.4486	0.10251	P	36.7448	-1.09803	P	142.352	0.85583	P	101.044	0.36135	P	69.7891	-0.17257	P	64.686	104.395	0.619625	-0.690533	0.205231	0	PP	miRNA	miRBase	Mus musculus	mmu-miR-106a-5p	chrX:52742541-52742563 (-)	23	CAAAGUGCUAACAGUGCAGGUAG	MIMAT0000385_st	MIMAT0000385	ENSMUST00000133214 // sense // exon // 2 /// ENSMUST00000138156 // sense // exon // 2 /// ENSMUST00000143479 // sense // exon // 3 /// ENSMUST00000154488 // sense // exon // 2 /// OTTMUST00000042121 // sense // exon // 3 /// OTTMUST00000042258 // sense // exon // 2 /// OTTMUST00000042259 // sense // exon // 2 /// OTTMUST00000042260 // sense // exon // 2	mmu-mir-106a // chrX:52742503-52742567 (-) /// mmu-mir-19b-2 // chrX:52741983-52742066 (-) /// mmu-mir-92a-2 // chrX:52741838-52741928 (-) /// mmu-mir-363 // chrX:52741693-52741767 (-) /// mmu-mir-20b // chrX:52742113-52742192 (-) /// mmu-mir-18b // chrX:52742331-52742413 (-)
20500661	180.295	-0.7807	P	327.332	0.07969	P	130.451	-1.24755	P	407.134	0.39444	P	368.945	0.25234	P	292.152	-0.08435	P	212.693	356.077	0.597322	-0.743419	0.113165	0	PP	miRNA	miRBase	Mus musculus	mmu-miR-106b-5p	chr5:138165787-138165807 (-)	21	UAAAGUGCUGACAGUGCAGAU	MIMAT0000386_st	MIMAT0000386	ENSMUST00000000505 // sense // intron // 13 /// ENSMUST00000148879 // sense // intron // 8 /// OTTMUST00000054327 // sense // intron // 13 /// OTTMUST00000054328 // sense // intron // 8	mmu-mir-106b // chr5:138165737-138165818 (-) /// mmu-mir-93 // chr5:138165523-138165610 (-) /// mmu-mir-25 // chr5:138165321-138165404 (-)
20500662	59.532	-0.00024	P	55.1977	-0.1093	P	59.5519	0.00024	P	89.9384	0.59503	P	76.7287	0.36586	P	58.1792	-0.0334	P	58.0939	74.9488	0.775114	-0.367519	0.138601	0	PP	miRNA	miRBase	Mus musculus	mmu-miR-106b-3p	chr5:138165746-138165767 (-)	22	CCGCACUGUGGGUACUUGCUGC	MIMAT0004582_st	MIMAT0004582	ENSMUST00000000505 // sense // intron // 13 /// ENSMUST00000148879 // sense // intron // 8 /// OTTMUST00000054327 // sense // intron // 13 /// OTTMUST00000054328 // sense // intron // 8	mmu-mir-106b // chr5:138165737-138165818 (-) /// mmu-mir-93 // chr5:138165523-138165610 (-) /// mmu-mir-25 // chr5:138165321-138165404 (-)
20500664	8.11017	-0.72492	P	12.0526	-0.15338	P	3.23252	-2.05199	P	26.1126	0.96202	P	14.7565	0.13863	P	20.606	0.62034	P	7.79842	20.4917	0.380564	-1.39379	0.0641424	0	PP	miRNA	miRBase	Mus musculus	mmu-miR-130b-3p	chr16:17124071-17124092 (-)	22	CAGUGCAAUGAUGAAAGGGCAU	MIMAT0000387_st	MIMAT0000387	ENSMUST00000093336 // sense // intron // 1	mmu-mir-130b // chr16:17124061-17124142 (-) /// mmu-mir-301b // chr16:17124400-17124496 (-)
20500852	89	-0.68073	P	131.077	-0.12219	P	44.081	-1.69438	P	181.841	0.35007	P	159.091	0.15724	P	154.248	0.11265	P	88.0526	165.06	0.533458	-0.906552	0.0895724	0	PP	miRNA	miRBase	Mus musculus	mmu-miR-19b-3p	chr14:115044358-115044380 (+) /// chrX:52741991-52742013 (-)	23	UGUGCAAAUCCAUGCAAAACUGA	MIMAT0000513_st	MIMAT0000513	ENSMUST00000134140 // sense // exon // 2 /// OTTMUST00000083388 // sense // exon // 2	mmu-mir-106a // chrX:52742503-52742567 (-) /// mmu-mir-19b-2 // chrX:52741983-52742066 (-) /// mmu-mir-92a-2 // chrX:52741838-52741928 (-) /// mmu-mir-363 // chrX:52741693-52741767 (-) /// mmu-mir-20b // chrX:52742113-52742192 (-) /// mmu-mir-18b // chrX:52742331-52742413 (-) /// mmu-mir-18a // chr14:115043851-115043946 (+) /// mmu-mir-20a // chr14:115044157-115044263 (+) /// mmu-mir-17 // chr14:…
20500853	1980.28	0.05655	P	1828.05	-0.05885	P	1395.5	-0.44838	P	2042.59	0.10124	P	2384.35	0.32444	P	1634.64	-0.22019	P	1734.61	2020.53	0.858494	-0.22012	0.376036	0	PP	miRNA	miRBase	Mus musculus	mmu-miR-30c-5p	chr1:23291714-23291736 (+) /// chr4:120769584-120769606 (-)	23	UGUAAACAUCCUACACUCUCAGC	MIMAT0000514_st	MIMAT0000514	ENSMUST00000043429 // sense // intron // 5 /// ENSMUST00000097906 // sense // intron // 4 /// ENSMUST00000118902 // sense // intron // 5 /// ENSMUST00000120779 // sense // intron // 5 /// ENSMUST00000134979 // sense // intron // 3 /// ENSMUST00000136236 // sense // intron // 4 /// OTTMUST00000020128 // sense // intron // 5 /// OTTMUST00000020129 // sense // intron // 5 /// OTTMUST00000020130 // s…	mmu-mir-30e // chr4:120772606-120772697 (-) /// mmu-mir-30c-1 // chr4:120769534-120769622 (-) /// mmu-mir-30f // chr4:120772606-120772697 (+)
20500854	11.3389	0.02294	P	12.9876	0.21879	P	10.9812	-0.02331	P	11.4585	0.03808	P	9.14783	-0.28684	P	4.93688	-1.17667	P	11.7692	8.5144	1.38227	0.46704	0.213332	0	PP	miRNA	miRBase	Mus musculus	mmu-miR-30c-1-3p	chr4:120769546-120769567 (-)	22	CUGGGAGAGGGUUGUUUACUCC	MIMAT0004616_st	MIMAT0004616	ENSMUST00000043429 // sense // intron // 5 /// ENSMUST00000097906 // sense // intron // 4 /// ENSMUST00000118902 // sense // intron // 5 /// ENSMUST00000120779 // sense // intron // 5 /// ENSMUST00000134979 // sense // intron // 3 /// ENSMUST00000136236 // sense // intron // 4 /// OTTMUST00000020128 // sense // intron // 5 /// OTTMUST00000020129 // sense // intron // 5 /// OTTMUST00000020130 // s…	mmu-mir-30e // chr4:120772606-120772697 (-) /// mmu-mir-30c-1 // chr4:120769534-120769622 (-) /// mmu-mir-30f // chr4:120772606-120772697 (+)
20500855	104.911	0.01144	P	117.21	0.17138	P	68.9309	-0.5945	P	133.423	0.35829	P	103.254	-0.01153	P	76.2134	-0.44961	P	97.0174	104.297	0.930206	-0.104377	0.770692	0	PP	miRNA	miRBase	Mus musculus	mmu-miR-30c-2-3p	chr1:23291754-23291775 (+)	22	CUGGGAGAAGGCUGUUUACUCU	MIMAT0005438_st	MIMAT0005438	ENSMUST00000182303 // sense // exon // 1 /// OTTMUST00000114071 // sense // exon // 1	---
20500856	557.341	-0.18343	P	604.782	-0.06558	P	473.285	-0.41928	P	788.444	0.31701	P	661.032	0.06273	P	661.943	0.06471	P	545.136	703.806	0.774554	-0.368561	0.0503744	0	PP	miRNA	miRBase	Mus musculus	mmu-miR-30d-5p	chr15:68341257-68341278 (-)	22	UGUAAACAUCCCCGACUGGAAG	MIMAT0000515_st	MIMAT0000515	ENSMUST00000175699 // sense // exon // 3 /// OTTMUST00000104147 // sense // exon // 3 /// OTTMUST00000112739 // sense // exon // 1	mmu-mir-30b // chr15:68337415-68337510 (-) /// mmu-mir-30d // chr15:68341208-68341289 (-)
20500859	9.90747	-1.23347	P	27.4879	0.23874	P	3.66131	-2.66963	P	36.1036	0.63208	P	29.9236	0.36122	P	19.1034	-0.28623	P	13.6856	28.3769	0.482279	-1.05206	0.174121	0	PP	miRNA	miRBase	Mus musculus	mmu-miR-148a-3p	chr6:51269829-51269850 (-)	22	UCAGUGCACUACAGAACUUUGU	MIMAT0000516_st	MIMAT0000516	---	---
20500860	36.654	-0.65499	P	59.6391	0.04729	P	8.66717	-2.73533	P	71.3591	0.30613	P	72.636	0.33172	P	55.7924	-0.0489	P	34.9868	66.5958	0.52536	-0.928623	0.195589	0	PP	miRNA	miRBase	Mus musculus	mmu-miR-192-5p	chr19:6264857-6264877 (+)	21	CUGACCUAUGAAUUGACAGCC	MIMAT0000517_st	MIMAT0000517	---	mmu-mir-192 // chr19:6264844-6264932 (+) /// mmu-mir-194-2 // chr19:6264643-6264728 (+)
20500867	426.117	-0.02543	P	459.322	0.08283	P	165.282	-1.39175	P	466.47	0.10511	P	441.272	0.02499	P	164.818	-1.39581	P	350.24	357.52	0.979638	-0.0296792	0.974781	0	PP	miRNA	miRBase	Mus musculus	mmu-miR-208a-5p	chr14:54949107-54949128 (-)	22	GAGCUUUUGGCCCGGGUUAUAC	MIMAT0017014_st	MIMAT0017014	ENSMUST00000081857 // sense // intron // 29	---
20500869	4346.44	-0.26838	P	5507.37	0.07315	P	2481.99	-1.07672	P	5946.27	0.18377	P	5261.79	0.00734	P	5208.37	-0.00738	P	4111.93	5472.14	0.75143	-0.41229	0.233911	0	PP	miRNA	miRBase	Mus musculus	mmu-let-7a-5p	chr13:48538239-48538260 (-) /// chr9:41536732-41536753 (+)	22	UGAGGUAGUAGGUUGUAUAGUU	MIMAT0000521_st	MIMAT0000521	---	mmu-let-7d // chr13:48536012-48536114 (-) /// mmu-let-7a-1 // chr13:48538179-48538272 (-) /// mmu-let-7f-1 // chr13:48537829-48537917 (-) /// mmu-let-7a-2 // chr9:41536716-41536811 (+) /// mmu-mir-100 // chr9:41531425-41531504 (+)
20500872	7057.83	-0.25698	P	9555.02	0.18006	P	5708.2	-0.56316	P	9021.19	0.09712	P	7846.61	-0.10413	P	9839.27	0.22235	P	7440.35	8902.36	0.835773	-0.258817	0.292961	0	PP	miRNA	miRBase	Mus musculus	mmu-let-7b-5p	chr15:85707325-85707346 (+)	22	UGAGGUAGUAGGUUGUGUGGUU	MIMAT0000522_st	MIMAT0000522	---	mmu-let-7b // chr15:85707319-85707403 (+) /// mmu-let-7c-2 // chr15:85706603-85706697 (+)
20500874	12183.5	-0.19198	P	14583.9	0.06746	P	9649.65	-0.52837	P	14986.5	0.10674	P	13251.5	-0.07077	P	15125.5	0.12007	P	12139	14454.5	0.839811	-0.251864	0.214865	0	PP	miRNA	miRBase	Mus musculus	mmu-let-7c-5p	chr15:85706616-85706637 (+) /// chr16:77599672-77599693 (+)	22	UGAGGUAGUAGGUUGUAUGGUU	MIMAT0000523_st	MIMAT0000523	ENSMUST00000114231 // antisense // intron // 1 /// ENSMUST00000182820 // sense // intron // 7 /// ENSMUST00000183099 // sense // intron // 5 /// ENSMUST00000183327 // sense // intron // 3 /// OTTMUST00000113989 // sense // intron // 5 /// OTTMUST00000113994 // sense // intron // 7 /// OTTMUST00000113997 // sense // intron // 3	mmu-mir-99a // chr16:77598936-77599000 (+) /// mmu-let-7c-1 // chr16:77599657-77599750 (+) /// mmu-let-7b // chr15:85707319-85707403 (+) /// mmu-let-7c-2 // chr15:85706603-85706697 (+)
20500877	2769.03	0.00995	P	3374.87	0.2954	P	1543.87	-0.83287	P	3327.64	0.27507	P	2730.95	-0.01002	P	2179.7	-0.3353	P	2562.59	2746.1	0.933175	-0.0997799	0.710158	0	PP	miRNA	miRBase	Mus musculus	mmu-let-7e-5p	chr17:17830366-17830387 (+)	22	UGAGGUAGGAGGUUGUAUAGUU	MIMAT0000524_st	MIMAT0000524	ENSMUST00000175058 // antisense // exon // 1	mmu-mir-99b // chr17:17830188-17830257 (+) /// mmu-mir-125a // chr17:17830812-17830879 (+) /// mmu-let-7e // chr17:17830352-17830444 (+)
20500879	408.782	-0.47938	P	691.209	0.27841	P	134.048	-2.08796	P	561.889	-0.02043	P	707.283	0.31157	P	577.914	0.02014	P	411.346	615.695	0.668101	-0.581863	0.286561	0	PP	miRNA	miRBase	Mus musculus	mmu-let-7f-5p	chr13:48537889-48537910 (-) /// chrX:151912353-151912374 (+)	22	UGAGGUAGUAGAUUGUAUAGUU	MIMAT0000525_st	MIMAT0000525	ENSMUST00000175491 // antisense // exon // 1 /// ENSMUST00000026292 // sense // intron // 59 /// ENSMUST00000112622 // sense // intron // 57 /// OTTMUST00000046226 // sense // intron // 59 /// OTTMUST00000046396 // sense // intron // 57	mmu-let-7d // chr13:48536012-48536114 (-) /// mmu-let-7a-1 // chr13:48538179-48538272 (-) /// mmu-let-7f-1 // chr13:48537829-48537917 (-) /// mmu-let-7f-2 // chrX:151912346-151912428 (+) /// mmu-mir-98 // chrX:151913214-151913321 (+)
20500882	34.6212	-0.93733	P	57.9554	-0.19404	P	20.4152	-1.69934	P	98.6705	0.57363	P	91.9096	0.47123	P	74.6425	0.17101	P	37.664	88.4075	0.426027	-1.23098	0.0403144	0	PP	miRNA	miRBase	Mus musculus	mmu-miR-15a-5p	chr14:61632075-61632096 (-)	22	UAGCAGCACAUAAUGGUUUGUG	MIMAT0000526_st	MIMAT0000526	ENSMUST00000180377 // sense // intron // 4 /// ENSMUST00000182259 // sense // intron // 4 /// ENSMUST00000182325 // sense // intron // 4 /// ENSMUST00000182768 // sense // intron // 4 /// ENSMUST00000183054 // sense // intron // 3 /// ENSMUST00000183066 // sense // intron // 4 /// ENSMUST00000183079 // sense // intron // 4 /// ENSMUST00000183245 // sense // intron // 4 /// OTTMUST00000113481 // s…	mmu-mir-15a // chr14:61632027-61632110 (-) /// mmu-mir-16-1 // chr14:61631880-61631972 (-)
20500883	42.6283	-0.02288	P	90.4139	1.06185	P	33.8008	-0.35764	P	49.5495	0.19418	P	43.9912	0.02252	P	38.7981	-0.15871	P	55.6143	44.113	1.26073	0.334254	0.661627	0	PP	miRNA	miRBase	Mus musculus	mmu-miR-15a-3p	chr14:61632038-61632059 (-)	22	CAGGCCAUACUGUGCUGCCUCA	MIMAT0004624_st	MIMAT0004624	ENSMUST00000180377 // sense // intron // 4 /// ENSMUST00000182259 // sense // intron // 4 /// ENSMUST00000182325 // sense // intron // 4 /// ENSMUST00000182768 // sense // intron // 4 /// ENSMUST00000183054 // sense // intron // 3 /// ENSMUST00000183066 // sense // intron // 4 /// ENSMUST00000183079 // sense // intron // 4 /// ENSMUST00000183245 // sense // intron // 4 /// OTTMUST00000113481 // s…	mmu-mir-15a // chr14:61632027-61632110 (-) /// mmu-mir-16-1 // chr14:61631880-61631972 (-)
20500884	2154.35	-0.23548	P	2726.53	0.10433	P	1055.98	-1.26415	P	3369.88	0.40997	P	3043.79	0.26314	P	2346.09	-0.11247	P	1978.95	2919.92	0.677742	-0.561193	0.212381	0	PP	miRNA	miRBase	Mus musculus	mmu-miR-16-5p	chr14:61631936-61631957 (-) /// chr3:69009918-69009939 (+)	22	UAGCAGCACGUAAAUAUUGGCG	MIMAT0000527_st	MIMAT0000527	ENSMUST00000180377 // sense // intron // 4 /// ENSMUST00000182259 // sense // intron // 4 /// ENSMUST00000182325 // sense // intron // 4 /// ENSMUST00000182768 // sense // intron // 4 /// ENSMUST00000182918 // sense // exon // 1 /// ENSMUST00000183054 // sense // intron // 3 /// ENSMUST00000183066 // sense // intron // 4 /// ENSMUST00000183079 // sense // intron // 4 /// ENSMUST00000183245 // sen…	mmu-mir-15a // chr14:61632027-61632110 (-) /// mmu-mir-16-1 // chr14:61631880-61631972 (-) /// mmu-mir-15b // chr3:69009772-69009835 (+) /// mmu-mir-16-2 // chr3:69009902-69009996 (+)
20500885	92.5281	-0.07319	P	175.648	0.85153	P	96.4146	-0.01383	P	107.834	0.14766	P	98.2722	0.0137	P	92.0644	-0.08044	P	121.53	99.3903	1.22276	0.290139	0.49796	0	PP	miRNA	miRBase	Mus musculus	mmu-miR-16-1-3p	chr14:61631894-61631915 (-)	22	CCAGUAUUGACUGUGCUGCUGA	MIMAT0004625_st	MIMAT0004625	ENSMUST00000180377 // sense // intron // 4 /// ENSMUST00000182259 // sense // intron // 4 /// ENSMUST00000182325 // sense // intron // 4 /// ENSMUST00000182768 // sense // intron // 4 /// ENSMUST00000182918 // sense // exon // 1 /// ENSMUST00000183054 // sense // intron // 3 /// ENSMUST00000183066 // sense // intron // 4 /// ENSMUST00000183079 // sense // intron // 4 /// ENSMUST00000183245 // sen…	mmu-mir-15a // chr14:61632027-61632110 (-) /// mmu-mir-16-1 // chr14:61631880-61631972 (-)
20500886	17.5768	-0.30402	P	35.9937	0.73006	P	22.9381	0.08006	P	13.0952	-0.72865	P	21.4211	-0.01865	P	21.9787	0.01842	P	25.5029	18.8317	1.35425	0.437497	0.347968	0	PP	miRNA	miRBase	Mus musculus	mmu-miR-16-2-3p	chr3:69009960-69009981 (+)	22	ACCAAUAUUAUUGUGCUGCUUU	MIMAT0017018_st	MIMAT0017018	ENSMUST00000042901 // sense // intron // 5 /// ENSMUST00000107803 // sense // intron // 5 /// ENSMUST00000136502 // sense // intron // 5 /// ENSMUST00000148385 // sense // intron // 5 /// OTTMUST00000060029 // sense // intron // 5 /// OTTMUST00000060030 // sense // intron // 5 /// OTTMUST00000060031 // sense // intron // 5 /// OTTMUST00000060032 // sense // intron // 5	mmu-mir-15b // chr3:69009772-69009835 (+) /// mmu-mir-16-2 // chr3:69009902-69009996 (+)
20500887	12.8165	-0.58121	P	11.9923	-0.67711	P	9.65315	-0.99014	P	38.931	1.0217	P	30.3258	0.66133	P	25.5332	0.41316	P	11.4873	31.5967	0.363561	-1.45973	0.00255467	0	PP	miRNA	miRBase	Mus musculus	mmu-miR-18a-5p	chr14:115043867-115043889 (+)	23	UAAGGUGCAUCUAGUGCAGAUAG	MIMAT0000528_st	MIMAT0000528	ENSMUST00000134140 // sense // exon // 2 /// OTTMUST00000083388 // sense // exon // 2	mmu-mir-18a // chr14:115043851-115043946 (+) /// mmu-mir-20a // chr14:115044157-115044263 (+) /// mmu-mir-17 // chr14:115043671-115043754 (+) /// mmu-mir-19a // chr14:115044000-115044081 (+) /// mmu-mir-19b-1 // chr14:115044305-115044391 (+) /// mmu-mir-92a-1 // chr14:115044427-115044506 (+)
20500889	246.103	-0.43029	P	345.689	0.05992	P	166	-0.99837	P	479.447	0.53182	P	419.213	0.33813	P	317.56	-0.06252	P	252.598	405.407	0.623071	-0.68253	0.108587	0	PP	miRNA	miRBase	Mus musculus	mmu-miR-20a-5p	chr14:115044183-115044205 (+)	23	UAAAGUGCUUAUAGUGCAGGUAG	MIMAT0000529_st	MIMAT0000529	ENSMUST00000134140 // sense // exon // 2 /// OTTMUST00000083388 // sense // exon // 2	mmu-mir-18a // chr14:115043851-115043946 (+) /// mmu-mir-20a // chr14:115044157-115044263 (+) /// mmu-mir-17 // chr14:115043671-115043754 (+) /// mmu-mir-19a // chr14:115044000-115044081 (+) /// mmu-mir-19b-1 // chr14:115044305-115044391 (+) /// mmu-mir-92a-1 // chr14:115044427-115044506 (+)
20500891	30.3647	-0.64042	P	71.3145	0.59138	P	16.1536	-1.55096	P	38.7677	-0.28796	P	61.9187	0.38756	P	55.8963	0.23994	P	39.2776	52.1943	0.752528	-0.410183	0.378676	0	PP	miRNA	miRBase	Mus musculus	mmu-miR-21a-5p	chr11:86584120-86584141 (-)	22	UAGCUUAUCAGACUGAUGUUGA	MIMAT0000530_st	MIMAT0000530	ENSMUST00000018315 // sense // 3UTR // 12 /// OTTMUST00000002400 // sense // 3UTR // 12	---
20500893	11.5089	-0.88887	P	21.2979	-0.00091	P	4.07151	-2.38799	P	24.4619	0.19891	P	29.1105	0.44992	P	21.3248	0.00091	P	12.2928	24.9657	0.492386	-1.02214	0.138378	0	PP	miRNA	miRBase	Mus musculus	mmu-miR-22-5p	chr11:75463734-75463755 (+)	22	AGUUCUUCAGUGGCAAGCUUUA	MIMAT0004629_st	MIMAT0004629	ENSMUST00000124718 // sense // exon // 2 /// ENSMUST00000134345 // sense // exon // 2 /// ENSMUST00000149940 // sense // exon // 2 /// OTTMUST00000013983 // sense // exon // 2 /// OTTMUST00000013984 // sense // exon // 2 /// OTTMUST00000073516 // sense // exon // 2	---
20500894	2348.4	-0.4347	P	2847.45	-0.15671	P	1274.31	-1.31666	P	4032.64	0.34535	P	3500.89	0.14134	P	3543.4	0.15876	P	2156.72	3692.31	0.58411	-0.775687	0.0749246	0	PP	miRNA	miRBase	Mus musculus	mmu-miR-22-3p	chr11:75463772-75463793 (+)	22	AAGCUGCCAGUUGAAGAACUGU	MIMAT0000531_st	MIMAT0000531	ENSMUST00000124718 // sense // exon // 2 /// ENSMUST00000134345 // sense // exon // 2 /// ENSMUST00000149940 // sense // exon // 2 /// OTTMUST00000013983 // sense // exon // 2 /// OTTMUST00000013984 // sense // exon // 2 /// OTTMUST00000073516 // sense // exon // 2	---
20500895	54.5353	0.27645	P	43.9743	-0.03408	P	55.7877	0.30921	P	43.6272	-0.04551	P	46.0766	0.03329	P	40.3524	-0.15808	P	51.4324	43.3521	1.18639	0.246576	0.121333	0	PP	miRNA	miRBase	Mus musculus	mmu-miR-23a-5p	chr8:84208527-84208548 (+)	22	GGGGUUCCUGGGGAUGGGAUUU	MIMAT0017019_st	MIMAT0017019	---	mmu-mir-23a // chr8:84208518-84208592 (+) /// mmu-mir-24-2 // chr8:84208815-84208921 (+) /// mmu-mir-27a // chr8:84208672-84208758 (+) /// mmu-mir-3074-2 // chr8:84208825-84208907 (-)
20500896	8383.69	-0.02644	P	8556.01	0.00291	P	7308.87	-0.22437	P	10435.7	0.28944	P	9993.76	0.227	P	8521.48	-0.00292	P	8082.86	9650.32	0.837574	-0.255712	0.089977	0	PP	miRNA	miRBase	Mus musculus	mmu-miR-23a-3p	chr8:84208563-84208583 (+)	21	AUCACAUUGCCAGGGAUUUCC	MIMAT0000532_st	MIMAT0000532	---	mmu-mir-23a // chr8:84208518-84208592 (+) /// mmu-mir-24-2 // chr8:84208815-84208921 (+) /// mmu-mir-27a // chr8:84208672-84208758 (+) /// mmu-mir-3074-2 // chr8:84208825-84208907 (-)
20500897	176.075	-0.94183	P	331.377	-0.02954	P	141.702	-1.25516	P	445.548	0.39756	P	345.089	0.02895	P	345.857	0.03216	P	216.385	378.831	0.57119	-0.807958	0.0820135	0	PP	miRNA	miRBase	Mus musculus	mmu-miR-24-2-5p	chr8:84208839-84208860 (+)	22	GUGCCUACUGAGCUGAAACAGU	MIMAT0005440_st	MIMAT0005440	ENSMUST00000180630 // sense // exon // 1 /// OTTMUST00000112758 // sense // exon // 1	mmu-mir-23a // chr8:84208518-84208592 (+) /// mmu-mir-24-2 // chr8:84208815-84208921 (+) /// mmu-mir-27a // chr8:84208672-84208758 (+) /// mmu-mir-3074-2 // chr8:84208825-84208907 (-)
20500898	8233.66	-0.10025	P	9833.2	0.15588	P	5822.93	-0.60004	P	9632.71	0.12616	P	9418.58	0.09373	P	7011.78	-0.332	P	7963.26	8687.69	0.916614	-0.125613	0.617494	0	PP	miRNA	miRBase	Mus musculus	mmu-miR-26a-5p	chr10:126995543-126995564 (+) /// chr9:119031811-119031832 (+)	22	UUCAAGUAAUCCAGGAUAGGCU	MIMAT0000533_st	MIMAT0000533	ENSMUST00000073109 // sense // intron // 5 /// ENSMUST00000172464 // sense // intron // 4 /// ENSMUST00000174841 // sense // intron // 5 /// OTTMUST00000097998 // sense // intron // 5 /// OTTMUST00000098000 // sense // intron // 4 /// OTTMUST00000098001 // sense // intron // 5 /// ENSMUST00000105256 // sense // intron // 5	mmu-mir-26a-2 // chr10:126995530-126995613 (+) /// mmu-mir-546 // chr10:126998440-126998560 (+)
20500900	14.5112	-0.35328	P	22.1994	0.26008	P	1.81937	-3.34894	P	15.3346	-0.27366	P	33.7908	0.86619	P	21.7404	0.22993	P	12.8433	23.6219	0.543704	-0.879107	0.288579	0	PP	miRNA	miRBase	Mus musculus	mmu-miR-26b-5p	chr1:74394324-74394344 (+)	21	UUCAAGUAAUUCAGGAUAGGU	MIMAT0000534_st	MIMAT0000534	ENSMUST00000027367 // sense // intron // 4 /// ENSMUST00000141175 // sense // intron // 3 /// OTTMUST00000051577 // sense // intron // 4 /// OTTMUST00000051578 // sense // intron // 3	---
20500903	658.022	-0.61913	P	1064.03	0.0742	P	385.101	-1.39203	P	1118.71	0.14651	P	1080.91	0.09691	P	957.346	-0.07822	P	702.383	1052.32	0.66746	-0.583246	0.177667	0	PP	miRNA	miRBase	Mus musculus	mmu-miR-29a-3p	chr6:31062673-31062694 (-)	22	UAGCACCAUCUGAAAUCGGUUA	MIMAT0000535_st	MIMAT0000535	---	mmu-mir-29b-1 // chr6:31063023-31063093 (-) /// mmu-mir-29a // chr6:31062660-31062747 (-)
20500905	12.1991	-0.23036	P	13.6245	-0.07093	P	7.95938	-0.84641	P	14.9977	0.0676	P	30.869	1.10902	P	21.576	0.59229	P	11.261	22.4809	0.500915	-0.997361	0.0638536	0	PP	miRNA	miRBase	Mus musculus	mmu-miR-29c-3p	chr1:195037600-195037621 (+)	22	UAGCACCAUUUGAAAUCGGUUA	MIMAT0000536_st	MIMAT0000536	ENSMUST00000181273 // sense // exon // 8	mmu-mir-29c // chr1:195037547-195037634 (+) /// mmu-mir-29b-2 // chr1:195037040-195037120 (+)
20500906	9.08525	-0.09476	P	12.5369	0.36982	P	10.7444	0.14722	P	10.3188	0.08892	P	5.627	-0.78592	P	7.74517	-0.32499	P	10.7888	7.897	1.3662	0.450164	0.167688	0	PP	miRNA	miRBase	Mus musculus	mmu-miR-27a-5p	chr8:84208685-84208706 (+)	22	AGGGCUUAGCUGCUUGUGAGCA	MIMAT0004633_st	MIMAT0004633	---	mmu-mir-23a // chr8:84208518-84208592 (+) /// mmu-mir-24-2 // chr8:84208815-84208921 (+) /// mmu-mir-27a // chr8:84208672-84208758 (+) /// mmu-mir-3074-2 // chr8:84208825-84208907 (-)
20500907	663.602	-0.46148	P	1116.22	0.28876	P	356.25	-1.3589	P	1426.95	0.64307	P	1327.14	0.53845	P	711.274	-0.36139	P	712.024	1155.12	0.616407	-0.698044	0.243187	0	PP	miRNA	miRBase	Mus musculus	mmu-miR-27a-3p	chr8:84208727-84208747 (+)	21	UUCACAGUGGCUAAGUUCCGC	MIMAT0000537_st	MIMAT0000537	---	mmu-mir-23a // chr8:84208518-84208592 (+) /// mmu-mir-24-2 // chr8:84208815-84208921 (+) /// mmu-mir-27a // chr8:84208672-84208758 (+) /// mmu-mir-3074-2 // chr8:84208825-84208907 (-)
20500908	181.868	-0.30982	P	276.552	0.29484	P	163.449	-0.46388	P	304.728	0.43481	P	231.949	0.04109	P	218.922	-0.0423	P	207.29	251.866	0.823014	-0.28101	0.329717	0	PP	miRNA	miRBase	Mus musculus	mmu-miR-31-5p	chr4:88910614-88910635 (-)	22	AGGCAAGAUGCUGGCAUAGCUG	MIMAT0000538_st	MIMAT0000538	---	---
20500909	2.72805	-1.40557	P	7.12564	-0.02042	P	4.02922	-0.84294	P	14.8772	1.04159	P	8.50967	0.23566	P	7.3288	0.02014	P	4.62764	10.2386	0.451981	-1.14567	0.0794984	0	PP	miRNA	miRBase	Mus musculus	mmu-miR-31-3p	chr4:88910577-88910599 (-)	23	UGCUAUGCCAACAUAUUGCCAUC	MIMAT0004634_st	MIMAT0004634	---	---
20500910	20.7671	0.79921	P	15.5164	0.37871	P	6.79315	-0.81293	P	11.6283	-0.03745	P	11.6283	-0.03745	P	12.2398	0.0365	P	14.3589	11.8321	1.21355	0.279233	0.794693	0	PP	miRNA	miRBase	Mus musculus	mmu-miR-92a-2-5p	chrX:52741892-52741913 (-)	22	AGGUGGGGAUUGGUGGCAUUAC	MIMAT0004635_st	MIMAT0004635	---	mmu-mir-106a // chrX:52742503-52742567 (-) /// mmu-mir-19b-2 // chrX:52741983-52742066 (-) /// mmu-mir-92a-2 // chrX:52741838-52741928 (-) /// mmu-mir-363 // chrX:52741693-52741767 (-) /// mmu-mir-20b // chrX:52742113-52742192 (-) /// mmu-mir-18b // chrX:52742331-52742413 (-)
20500911	574.83	0.09506	P	610.164	0.18112	P	559.557	0.05621	P	508.568	-0.08164	P	516.794	-0.05849	P	359.146	-0.58351	P	581.517	461.503	1.26005	0.333481	0.114924	0	PP	miRNA	miRBase	Mus musculus	mmu-miR-92a-3p	chr14:115044476-115044496 (+) /// chrX:52741854-52741874 (-)	21	UAUUGCACUUGUCCCGGCCUG	MIMAT0000539_st	MIMAT0000539	ENSMUST00000134140 // sense // exon // 2 /// OTTMUST00000083388 // sense // exon // 2	mmu-mir-106a // chrX:52742503-52742567 (-) /// mmu-mir-19b-2 // chrX:52741983-52742066 (-) /// mmu-mir-92a-2 // chrX:52741838-52741928 (-) /// mmu-mir-363 // chrX:52741693-52741767 (-) /// mmu-mir-20b // chrX:52742113-52742192 (-) /// mmu-mir-18b // chrX:52742331-52742413 (-) /// mmu-mir-18a // chr14:115043851-115043946 (+) /// mmu-mir-20a // chr14:115044157-115044263 (+) /// mmu-mir-17 // chr14:…
20500912	445.067	-0.41497	P	543.006	-0.12802	P	412.513	-0.52455	P	817.233	0.46176	P	643.782	0.11758	P	698.877	0.23605	P	466.862	719.964	0.648452	-0.624928	0.0156385	0	PP	miRNA	miRBase	Mus musculus	mmu-miR-93-5p	chr5:138165574-138165596 (-)	23	CAAAGUGCUGUUCGUGCAGGUAG	MIMAT0000540_st	MIMAT0000540	ENSMUST00000000505 // sense // intron // 13 /// ENSMUST00000125316 // sense // exon // 1 /// ENSMUST00000148879 // sense // intron // 8 /// OTTMUST00000054327 // sense // intron // 13 /// OTTMUST00000054328 // sense // intron // 8 /// OTTMUST00000054336 // sense // exon // 1	mmu-mir-106b // chr5:138165737-138165818 (-) /// mmu-mir-93 // chr5:138165523-138165610 (-) /// mmu-mir-25 // chr5:138165321-138165404 (-)
20500913	12.2992	-0.09035	P	14.2358	0.12061	P	8.70421	-0.58912	P	22.9359	0.8087	P	12.2187	-0.09982	P	13.8889	0.08502	P	11.7464	16.3478	0.718527	-0.476885	0.264812	0	PP	miRNA	miRBase	Mus musculus	mmu-miR-93-3p	chr5:138165536-138165557 (-)	22	ACUGCUGAGCUAGCACUUCCCG	MIMAT0004636_st	MIMAT0004636	ENSMUST00000000505 // sense // intron // 13 /// ENSMUST00000125316 // sense // exon // 1 /// ENSMUST00000148879 // sense // intron // 8 /// OTTMUST00000054327 // sense // intron // 13 /// OTTMUST00000054328 // sense // intron // 8 /// OTTMUST00000054336 // sense // exon // 1	mmu-mir-106b // chr5:138165737-138165818 (-) /// mmu-mir-93 // chr5:138165523-138165610 (-) /// mmu-mir-25 // chr5:138165321-138165404 (-)
20500916	140.865	-0.47986	P	192.61	-0.02849	P	80.2639	-1.29135	P	327.63	0.73789	P	217.115	0.14428	P	200.294	0.02794	P	137.913	248.346	0.555326	-0.848592	0.103535	0	PP	miRNA	miRBase	Mus musculus	mmu-miR-34a-5p	chr4:150068473-150068494 (+)	22	UGGCAGUGUCUUAGCUGGUUGU	MIMAT0000542_st	MIMAT0000542	OTTMUST00000112769 // sense // exon // 1	---
20500919	10.7266	-0.02612	P	12.4156	0.18484	P	4.11507	-1.40832	P	6.85595	-0.67188	P	12.5145	0.19629	P	11.1186	0.02566	P	9.08575	10.163	0.894002	-0.161649	0.662111	0	PP	miRNA	miRBase	Mus musculus	mmu-miR-98-5p	chrX:151913229-151913250 (+)	22	UGAGGUAGUAAGUUGUAUUGUU	MIMAT0000545_st	MIMAT0000545	ENSMUST00000026292 // sense // intron // 59 /// ENSMUST00000112622 // sense // intron // 57 /// OTTMUST00000046226 // sense // intron // 59 /// OTTMUST00000046396 // sense // intron // 57	mmu-let-7f-2 // chrX:151912346-151912428 (+) /// mmu-mir-98 // chrX:151913214-151913321 (+)
20500922	2646.59	-0.149	P	3079.67	0.06964	P	2754.52	-0.09133	P	3428.86	0.22459	P	2789.42	-0.07317	P	3120.96	0.08885	P	2826.93	3113.08	0.908081	-0.139107	0.273858	0	PP	miRNA	miRBase	Mus musculus	mmu-miR-103-3p	chr11:35782447-35782469 (+) /// chr2:131288103-131288125 (+)	23	AGCAGCAUUGUACAGGGCUAUGA	MIMAT0000546_st	MIMAT0000546	ENSMUST00000018990 // sense // intron // 5 /// OTTMUST00000012065 // sense // intron // 5 /// ENSMUST00000138509 // sense // intron // 7 /// ENSMUST00000145904 // sense // intron // 2 /// ENSMUST00000150843 // sense // intron // 5 /// OTTMUST00000038271 // sense // intron // 5 /// OTTMUST00000038275 // sense // intron // 7 /// OTTMUST00000038277 // sense // intron // 2	---
20500926	18.2626	-0.25682	P	15.793	-0.46643	P	4.82615	-2.17677	P	38.8372	0.83172	P	35.2217	0.69075	P	25.3793	0.21794	P	12.9606	33.1461	0.391014	-1.35471	0.0717491	0	PP	miRNA	miRBase	Mus musculus	mmu-miR-322-5p	chrX:53054306-53054327 (-)	22	CAGCAGCAAUUCAUGUUUUGGA	MIMAT0000548_st	MIMAT0000548	---	mmu-mir-322 // chrX:53054255-53054349 (-) /// mmu-mir-351 // chrX:53053255-53053353 (-) /// mmu-mir-450a-1 // chrX:53048154-53048244 (-) /// mmu-mir-542 // chrX:53049403-53049487 (-) /// mmu-mir-450a-2 // chrX:53048299-53048367 (-) /// mmu-mir-503 // chrX:53053984-53054054 (-) /// mmu-mir-450b // chrX:53047997-53048078 (-)
20500927	34.0085	-0.45109	P	37.633	-0.30499	P	30.532	-0.60667	P	87.8511	0.91807	P	65.6987	0.49887	P	55.3514	0.25163	P	34.0579	69.6337	0.4891	-1.0318	0.00902914	0	PP	miRNA	miRBase	Mus musculus	mmu-miR-322-3p	chrX:53054269-53054289 (-)	21	AAACAUGAAGCGCUGCAACAC	MIMAT0000549_st	MIMAT0000549	---	mmu-mir-322 // chrX:53054255-53054349 (-) /// mmu-mir-351 // chrX:53053255-53053353 (-) /// mmu-mir-450a-1 // chrX:53048154-53048244 (-) /// mmu-mir-542 // chrX:53049403-53049487 (-) /// mmu-mir-450a-2 // chrX:53048299-53048367 (-) /// mmu-mir-503 // chrX:53053984-53054054 (-) /// mmu-mir-450b // chrX:53047997-53048078 (-)
20500951	779.334	-0.10337	P	895.113	0.09646	P	1196.25	0.51483	P	698.866	-0.2606	P	762.756	-0.13439	P	957.44	0.19357	P	956.898	806.354	1.1867	0.246951	0.356262	0	PP	miRNA	miRBase	Mus musculus	mmu-miR-328-5p	chr8:105308419-105308440 (-)	22	GGGGGGCAGGAGGGGCUCAGGG	MIMAT0017030_st	MIMAT0017030	ENSMUST00000109375 // antisense // 3UTR // 14	---
20500952	279.95	0.23609	P	281.532	0.24422	P	263.421	0.14829	P	210.391	-0.176	P	211.958	-0.1653	P	104.464	-1.18607	P	274.968	175.605	1.56583	0.646931	0.101977	0	PP	miRNA	miRBase	Mus musculus	mmu-miR-328-3p	chr8:105308379-105308400 (-)	22	CUGGCCCUCUCUGCCCUUCCGU	MIMAT0000565_st	MIMAT0000565	ENSMUST00000109375 // antisense // 3UTR // 14	---
20500960	22.524	0.19804	P	18.2147	-0.10832	P	21.0551	0.10075	P	24.3672	0.31152	P	16.0491	-0.29093	P	13.7724	-0.51164	P	20.5979	18.0629	1.14034	0.189469	0.434936	0	PP	miRNA	miRBase	Mus musculus	mmu-miR-330-3p	chr7:19181525-19181547 (+)	23	GCAAAGCACAGGGCCUGCAGAGA	MIMAT0000569_st	MIMAT0000569	ENSMUST00000048502 // sense // intron // 1 /// ENSMUST00000117338 // sense // intron // 4 /// ENSMUST00000120595 // sense // intron // 1 /// ENSMUST00000141718 // sense // intron // 1 /// ENSMUST00000141792 // sense // exon // 1 /// ENSMUST00000144054 // sense // intron // 1 /// ENSMUST00000148246 // sense // intron // 1 /// OTTMUST00000072383 // sense // intron // 4 /// OTTMUST00000072384 // sen…	---
20500972	6.35827	-0.09466	P	10.4862	0.62712	P	5.19804	-0.38533	P	9.92644	0.54798	P	7.22066	0.08883	P	5.6051	-0.27656	P	7.3475	7.58407	0.968807	-0.0457188	0.862237	0	PP	miRNA	miRBase	Mus musculus	mmu-miR-337-5p	chr12:109585815-109585835 (+)	21	GAACGGCGUCAUGCAGGAGUU	MIMAT0004644_st	MIMAT0004644	ENSMUST00000083592 // sense // exon // 1	mmu-mir-127 // chr12:109592846-109592915 (+) /// mmu-mir-136 // chr12:109595327-109595388 (+) /// mmu-mir-337 // chr12:109585789-109585885 (+) /// mmu-mir-431 // chr12:109590447-109590537 (+) /// mmu-mir-433 // chr12:109591715-109591838 (+) /// mmu-mir-434 // chr12:109594506-109594599 (+) /// mmu-mir-540 // chr12:109586080-109586146 (+) /// mmu-mir-665 // chr12:109586314-109586407 (+) /// mmu-mir…
20500980	22.938	0.13239	P	22.5436	0.10738	P	20.996	0.00477	P	18.1122	-0.20838	P	19.3885	-0.11014	P	20.8574	-0.00478	P	22.1592	19.4527	1.13913	0.187934	0.0551053	0	PP	miRNA	miRBase	Mus musculus	mmu-miR-338-5p	chr11:120014816-120014837 (-)	22	AACAAUAUCCUGGUGCUGAGUG	MIMAT0004647_st	MIMAT0004647	ENSMUST00000064307 // sense // intron // 7 /// ENSMUST00000103019 // sense // intron // 7 /// ENSMUST00000103020 // sense // intron // 7 /// ENSMUST00000132575 // sense // intron // 4 /// ENSMUST00000136386 // sense // intron // 3 /// ENSMUST00000150730 // sense // intron // 7 /// OTTMUST00000009037 // sense // intron // 7 /// OTTMUST00000009038 // sense // intron // 7 /// OTTMUST00000009039 // s…	mmu-mir-338 // chr11:120014765-120014862 (-) /// mmu-mir-3065 // chr11:120014767-120014853 (+)
20500984	40.4166	0.14574	P	32.532	-0.16735	P	32.6496	-0.16214	P	66.6204	0.86676	P	55.4487	0.60195	P	24.7951	-0.55915	P	35.1994	48.9547	0.719019	-0.475897	0.463413	0	PP	miRNA	miRBase	Mus musculus	mmu-miR-339-5p	chr5:139369708-139369730 (-)	23	UCCCUGUCCUCCAGGAGCUCACG	MIMAT0000584_st	MIMAT0000584	ENSMUST00000066052 // sense // intron // 2 /// OTTMUST00000091859 // sense // intron // 2	---
20500995	13.4556	-0.74529	P	23.4006	0.05305	P	21.711	-0.05507	P	26.9127	0.25479	P	13.2408	-0.76851	P	26.3258	0.22298	P	19.5224	22.1598	0.880984	-0.182813	0.734677	0	PP	miRNA	miRBase	Mus musculus	mmu-miR-342-5p	chr12:108658638-108658659 (+)	22	AGGGGUGCUAUCUGUGAUUGAG	MIMAT0004653_st	MIMAT0004653	ENSMUST00000021689 // sense // intron // 3 /// ENSMUST00000077735 // sense // intron // 3 /// ENSMUST00000109854 // sense // intron // 3 /// ENSMUST00000172409 // sense // intron // 4	---
20500996	797.303	0.06371	P	728.414	-0.06666	P	570.166	-0.42003	P	1009.01	0.40345	P	840.247	0.1394	P	728.066	-0.06735	P	698.628	859.106	0.813203	-0.298313	0.206049	0	PP	miRNA	miRBase	Mus musculus	mmu-miR-342-3p	chr12:108658680-108658702 (+)	23	UCUCACACAGAAAUCGCACCCGU	MIMAT0000590_st	MIMAT0000590	ENSMUST00000021689 // sense // intron // 3 /// ENSMUST00000077735 // sense // intron // 3 /// ENSMUST00000109854 // sense // intron // 3 /// ENSMUST00000172409 // sense // intron // 4	---
20501004	65.9919	-0.19907	P	56.3774	-0.42624	P	46.41	-0.70692	P	134.453	0.82767	P	85.52	0.1749	P	91.2331	0.2682	P	56.2598	103.735	0.54234	-0.882731	0.0259679	0	PP	miRNA	miRBase	Mus musculus	mmu-miR-345-5p	chr12:108836989-108837010 (+)	22	GCUGACCCCUAGUCCAGUGCUU	MIMAT0000595_st	MIMAT0000595	---	---
20501005	30.0348	-0.19669	P	25.9199	-0.40926	P	20.6901	-0.73438	P	53.808	0.6445	P	49.1019	0.51246	P	38.8089	0.17306	P	25.5483	47.2396	0.540823	-0.886771	0.0133085	0	PP	miRNA	miRBase	Mus musculus	mmu-miR-345-3p	chr12:108837027-108837048 (+)	22	CCUGAACUAGGGGUCUGGAGAC	MIMAT0004656_st	MIMAT0004656	---	---
20501008	637.516	-0.17922	P	723.409	0.00313	P	1650.03	1.19274	P	720.276	-0.00313	P	487.812	-0.56536	P	2858.95	1.98573	P	1003.65	1355.68	0.740332	-0.433756	0.887421	0	PP	miRNA	miRBase	Mus musculus	mmu-miR-346-3p	chr14:34894662-34894683 (+)	22	AGGCAGGGGCUGGGCCUGCAGC	MIMAT0017039_st	MIMAT0017039	ENSMUST00000043349 // sense // intron // 2 /// OTTMUST00000083227 // sense // intron // 2	---
20501017	7.63724	-0.00141	P	7.34069	-0.05854	P	2.81376	-1.44196	P	24.1182	1.65759	P	15.0555	0.97776	P	7.65214	0.00141	P	5.93056	15.6086	0.379955	-1.3961	0.109676	0	PP	miRNA	miRBase	Mus musculus	mmu-miR-350-3p	chr1:176772342-176772363 (-)	22	UUCACAAAGCCCAUACACUUUC	MIMAT0000605_st	MIMAT0000605	ENSMUST00000057037 // sense // intron // 8	---
20501022	79.3686	-0.16308	P	79.0135	-0.16955	P	78.1911	-0.18464	P	110.087	0.30892	P	98.3653	0.1465	P	98.8014	0.15288	P	78.8577	102.418	0.769961	-0.377143	0.00217572	0	PP	miRNA	miRBase	Mus musculus	mmu-miR-351-5p	chrX:53053315-53053338 (-)	24	UCCCUGAGGAGCCCUUUGAGCCUG	MIMAT0000609_st	MIMAT0000609	---	mmu-mir-322 // chrX:53054255-53054349 (-) /// mmu-mir-351 // chrX:53053255-53053353 (-) /// mmu-mir-450a-1 // chrX:53048154-53048244 (-) /// mmu-mir-542 // chrX:53049403-53049487 (-) /// mmu-mir-450a-2 // chrX:53048299-53048367 (-) /// mmu-mir-503 // chrX:53053984-53054054 (-) /// mmu-mir-450b // chrX:53047997-53048078 (-)
20501023	14.4298	-0.56728	P	9.03191	-1.24322	P	23.7148	0.14946	P	24.7381	0.21041	P	19.0472	-0.16675	P	24.7091	0.20871	P	15.7255	22.8314	0.688764	-0.537917	0.204528	0	PP	miRNA	miRBase	Mus musculus	mmu-miR-351-3p	chrX:53053276-53053296 (-)	21	GGUCAAGAGGCGCCUGGGAAC	MIMAT0017042_st	MIMAT0017042	---	mmu-mir-322 // chrX:53054255-53054349 (-) /// mmu-mir-351 // chrX:53053255-53053353 (-) /// mmu-mir-450a-1 // chrX:53048154-53048244 (-) /// mmu-mir-542 // chrX:53049403-53049487 (-) /// mmu-mir-450a-2 // chrX:53048299-53048367 (-) /// mmu-mir-503 // chrX:53053984-53054054 (-) /// mmu-mir-450b // chrX:53047997-53048078 (-)
20501086	1864.42	-0.07974	P	2031.35	0.04397	P	1909.39	-0.04535	P	2487.07	0.33598	P	1845.97	-0.09408	P	2150.65	0.1263	P	1935.05	2161.23	0.895348	-0.159479	0.311884	0	PP	miRNA	miRBase	Mus musculus	mmu-miR-107-3p	chr19:34820700-34820722 (-)	23	AGCAGCAUUGUACAGGGCUAUCA	MIMAT0000647_st	MIMAT0000647	ENSMUST00000036584 // sense // intron // 5 /// ENSMUST00000112460 // sense // intron // 5	---
20501087	11.8356	-1.1087	P	50.7916	0.99276	P	14.7354	-0.79255	P	34.5268	0.43588	P	28.2778	0.14784	P	22.7695	-0.16473	P	25.7875	28.5247	0.904042	-0.145538	0.548914	0	PP	miRNA	miRBase	Mus musculus	mmu-miR-10a-5p	chr11:96317186-96317208 (+)	23	UACCCUGUAGAUCCGAAUUUGUG	MIMAT0000648_st	MIMAT0000648	ENSMUST00000049241 // sense // 3UTR // 1 /// OTTMUST00000003562 // sense // 3UTR // 1	---
20501089	392.163	-0.3691	P	510.616	0.01168	P	366.149	-0.46813	P	693.861	0.45409	P	556.54	0.13593	P	502.382	-0.01177	P	422.976	584.261	0.723951	-0.466037	0.0801262	0	PP	miRNA	miRBase	Mus musculus	mmu-miR-17-5p	chr14:115043684-115043706 (+)	23	CAAAGUGCUUACAGUGCAGGUAG	MIMAT0000649_st	MIMAT0000649	ENSMUST00000134140 // sense // exon // 2 /// OTTMUST00000083388 // sense // exon // 2	mmu-mir-18a // chr14:115043851-115043946 (+) /// mmu-mir-20a // chr14:115044157-115044263 (+) /// mmu-mir-17 // chr14:115043671-115043754 (+) /// mmu-mir-19a // chr14:115044000-115044081 (+) /// mmu-mir-19b-1 // chr14:115044305-115044391 (+) /// mmu-mir-92a-1 // chr14:115044427-115044506 (+)
20501090	45.6654	-0.3757	P	63.5795	0.10177	P	48.0456	-0.30239	P	81.0186	0.45146	P	64.0445	0.11228	P	54.9189	-0.10949	P	52.4302	66.6607	0.786523	-0.346439	0.194335	0	PP	miRNA	miRBase	Mus musculus	mmu-miR-17-3p	chr14:115043721-115043742 (+)	22	ACUGCAGUGAGGGCACUUGUAG	MIMAT0000650_st	MIMAT0000650	ENSMUST00000134140 // sense // exon // 2 /// OTTMUST00000083388 // sense // exon // 2	mmu-mir-18a // chr14:115043851-115043946 (+) /// mmu-mir-20a // chr14:115044157-115044263 (+) /// mmu-mir-17 // chr14:115043671-115043754 (+) /// mmu-mir-19a // chr14:115044000-115044081 (+) /// mmu-mir-19b-1 // chr14:115044305-115044391 (+) /// mmu-mir-92a-1 // chr14:115044427-115044506 (+)
20501094	112.984	-0.30654	P	142.171	0.02497	P	74.532	-0.90672	P	207.055	0.56736	P	166.786	0.25534	P	137.292	-0.02541	P	109.896	170.377	0.645013	-0.6326	0.108972	0	PP	miRNA	miRBase	Mus musculus	mmu-miR-25-3p	chr5:138165332-138165353 (-)	22	CAUUGCACUUGUCUCGGUCUGA	MIMAT0000652_st	MIMAT0000652	ENSMUST00000000505 // sense // intron // 13 /// ENSMUST00000125316 // sense // exon // 1 /// ENSMUST00000148879 // sense // intron // 8 /// OTTMUST00000054327 // sense // intron // 13 /// OTTMUST00000054328 // sense // intron // 8 /// OTTMUST00000054336 // sense // exon // 1	mmu-mir-106b // chr5:138165737-138165818 (-) /// mmu-mir-93 // chr5:138165523-138165610 (-) /// mmu-mir-25 // chr5:138165321-138165404 (-)
20501095	152.449	-0.07053	P	171.939	0.10304	P	93.7342	-0.77221	P	189.166	0.2408	P	167.725	0.06725	P	133.194	-0.26533	P	139.374	163.362	0.853162	-0.229109	0.442068	0	PP	miRNA	miRBase	Mus musculus	mmu-miR-28a-5p	chr16:24827868-24827889 (+)	22	AAGGAGCUCACAGUCUAUUGAG	MIMAT0000653_st	MIMAT0000653	ENSMUST00000038053 // sense // intron // 8 /// ENSMUST00000078988 // sense // intron // 7 /// ENSMUST00000115314 // sense // intron // 3	---
20501096	101.284	-0.09228	P	103.083	-0.06688	P	71.1987	-0.60076	P	162.892	0.59323	P	120.76	0.16145	P	112.865	0.06392	P	91.8551	132.172	0.694965	-0.524988	0.0916264	0	PP	miRNA	miRBase	Mus musculus	mmu-miR-28a-3p	chr16:24827908-24827929 (+)	22	CACUAGAUUGUGAGCUGCUGGA	MIMAT0004661_st	MIMAT0004661	ENSMUST00000038053 // sense // intron // 8 /// ENSMUST00000078988 // sense // intron // 7 /// ENSMUST00000115314 // sense // intron // 3	---
20501098	18.3159	0.10277	P	15.5664	-0.13189	P	20.2679	0.24887	P	8.76089	-0.96118	P	15.7972	-0.11066	P	19.8637	0.21981	P	18.0501	14.8073	1.219	0.2857	0.387586	0	PP	miRNA	miRBase	Mus musculus	mmu-miR-32-3p	chr4:56895232-56895252 (-)	21	CAAUUUAGUGUGUGUGAUAUU	MIMAT0017050_st	MIMAT0017050	ENSMUST00000068792 // sense // intron // 14 /// ENSMUST00000107609 // sense // intron // 14 /// ENSMUST00000125082 // sense // intron // 12 /// ENSMUST00000132816 // sense // intron // 8 /// ENSMUST00000155625 // sense // intron // 14 /// OTTMUST00000016917 // sense // intron // 14 /// OTTMUST00000016918 // sense // intron // 14 /// OTTMUST00000016919 // sense // intron // 8 /// OTTMUST0000001692…	---
20501099	385.782	-0.33652	P	504.281	0.04992	P	222.752	-1.12886	P	639.688	0.39307	P	469.976	-0.05171	P	530.362	0.12268	P	370.938	546.675	0.678535	-0.559505	0.165922	0	PP	miRNA	miRBase	Mus musculus	mmu-miR-100-5p	chr9:41531437-41531458 (+)	22	AACCCGUAGAUCCGAACUUGUG	MIMAT0000655_st	MIMAT0000655	---	mmu-let-7a-2 // chr9:41536716-41536811 (+) /// mmu-mir-100 // chr9:41531425-41531504 (+)
20501101	568.991	0.04867	P	562.192	0.03133	P	359.117	-0.61528	P	580.922	0.07861	P	538.037	-0.03203	P	309.811	-0.82834	P	496.767	476.257	1.04306	0.0608284	0.830499	0	PP	miRNA	miRBase	Mus musculus	mmu-miR-139-5p	chr7:101475382-101475403 (+)	22	UCUACAGUGCACGUGUCUCCAG	MIMAT0000656_st	MIMAT0000656	ENSMUST00000084894 // sense // intron // 2 /// ENSMUST00000163751 // sense // intron // 2 /// ENSMUST00000166652 // sense // intron // 2	---
20501102	40.0851	0.46764	P	30.532	0.0749	P	38.8858	0.42382	P	23.8753	-0.2799	P	27.4428	-0.079	P	21.3921	-0.43835	P	36.501	24.2367	1.50602	0.590739	0.0221922	0	PP	miRNA	miRBase	Mus musculus	mmu-miR-139-3p	chr7:101475418-101475439 (+)	22	UGGAGACGCGGCCCUGUUGGAG	MIMAT0004662_st	MIMAT0004662	ENSMUST00000084894 // sense // intron // 2 /// ENSMUST00000163751 // sense // intron // 2 /// ENSMUST00000166652 // sense // intron // 2	---
20501104	10.2849	-0.31475	P	14.5815	0.18887	P	8.05425	-0.66745	P	17.0169	0.41169	P	11.003	-0.21737	P	15.5015	0.27713	P	10.9736	14.5072	0.756424	-0.402732	0.249948	0	PP	miRNA	miRBase	Mus musculus	mmu-miR-200c-3p	chr6:124718324-124718346 (-)	23	UAAUACUGCCGGGUAAUGAUGGA	MIMAT0000657_st	MIMAT0000657	ENSMUST00000143765 // sense // intron // 1 /// OTTMUST00000067268 // sense // intron // 1	mmu-mir-141 // chr6:124717914-124717985 (-) /// mmu-mir-200c // chr6:124718322-124718390 (-)
20501106	88.9832	-0.38239	P	131.114	0.17683	P	103.339	-0.16661	P	147.183	0.34362	P	116.51	0.00646	P	115.469	-0.00649	P	107.812	126.387	0.853029	-0.229333	0.296969	0	PP	miRNA	miRBase	Mus musculus	mmu-miR-210-3p	chr7:141221407-141221428 (-)	22	CUGUGCGUGUGACAGCGGCUGA	MIMAT0000658_st	MIMAT0000658	---	---
20501107	5.67842	-0.39631	P	7.08552	-0.07693	P	2.33409	-1.67894	P	18.1779	1.28231	P	12.4752	0.73919	P	7.86164	0.07303	P	5.03268	12.8382	0.392007	-1.35105	0.0782595	0	PP	miRNA	miRBase	Mus musculus	mmu-miR-212-5p	chr11:75173403-75173425 (+)	23	ACCUUGGCUCUAGACUGCUUACU	MIMAT0017053_st	MIMAT0017053	ENSMUST00000134252 // sense // intron // 1 /// OTTMUST00000013960 // sense // intron // 1	mmu-mir-132 // chr11:75173682-75173747 (+) /// mmu-mir-212 // chr11:75173388-75173478 (+)
20501108	27.4115	-0.50983	P	43.3641	0.15189	P	33.9367	-0.20177	P	63.7561	0.70795	P	50.3392	0.36707	P	34.6976	-0.16978	P	34.9041	49.5977	0.703745	-0.506875	0.20067	0	PP	miRNA	miRBase	Mus musculus	mmu-miR-212-3p	chr11:75173443-75173464 (+)	22	UAACAGUCUCCAGUCACGGCCA	MIMAT0000659_st	MIMAT0000659	ENSMUST00000134252 // sense // intron // 1 /// OTTMUST00000013960 // sense // intron // 1	mmu-mir-132 // chr11:75173682-75173747 (+) /// mmu-mir-212 // chr11:75173388-75173478 (+)
20501110	37.9096	-0.46418	P	77.8525	0.574	P	46.5041	-0.16939	P	55.3439	0.08168	P	49.2514	-0.08658	P	62.1572	0.24917	P	54.0887	55.5841	0.973096	-0.0393454	0.770023	0	PP	miRNA	miRBase	Mus musculus	mmu-miR-214-5p	chr1:162223397-162223418 (+)	22	UGCCUGUCUACACUUGCUGUGC	MIMAT0004664_st	MIMAT0004664	ENSMUST00000070330 // antisense // intron // 14 /// ENSMUST00000086074 // antisense // intron // 14 /// ENSMUST00000139662 // sense // exon // 1 /// ENSMUST00000159763 // antisense // intron // 3 /// ENSMUST00000160665 // antisense // intron // 3 /// ENSMUST00000178978 // sense // exon // 1 /// OTTMUST00000073023 // sense // exon // 1 /// OTTMUST00000073026 // antisense // intron // 14 /// OTTMUS…	mmu-mir-214 // chr1:162223368-162223477 (+) /// mmu-mir-199a-2 // chr1:162217814-162217923 (+)
20501111	1382.11	-0.1791	P	1850.78	0.24216	P	1830.88	0.22657	P	1542.45	-0.02075	P	1319.17	-0.24634	P	1587.14	0.02045	P	1687.92	1482.92	1.13824	0.186808	0.328884	0	PP	miRNA	miRBase	Mus musculus	mmu-miR-214-3p	chr1:162223438-162223459 (+)	22	ACAGCAGGCACAGACAGGCAGU	MIMAT0000661_st	MIMAT0000661	ENSMUST00000070330 // antisense // intron // 14 /// ENSMUST00000086074 // antisense // intron // 14 /// ENSMUST00000139662 // sense // exon // 1 /// ENSMUST00000159763 // antisense // intron // 3 /// ENSMUST00000160665 // antisense // intron // 3 /// ENSMUST00000178978 // sense // exon // 1 /// OTTMUST00000073023 // sense // exon // 1 /// OTTMUST00000073026 // antisense // intron // 14 /// OTTMUS…	mmu-mir-214 // chr1:162223368-162223477 (+) /// mmu-mir-199a-2 // chr1:162217814-162217923 (+)
20501120	5.0799	0.08404	P	4.50498	-0.08924	P	2.07883	-1.20499	P	5.67416	0.24365	P	6.89236	0.52424	P	4.06507	-0.23748	P	3.8879	5.54386	0.701299	-0.511899	0.276721	0	PP	miRNA	miRBase	Mus musculus	mmu-miR-223-3p	chrX:96242884-96242905 (+)	22	UGUCAGUUUGUCAAAUACCCCA	MIMAT0000665_st	MIMAT0000665	ENSMUST00000133125 // sense // exon // 3 /// ENSMUST00000147681 // sense // exon // 2 /// OTTMUST00000044607 // sense // exon // 3 /// OTTMUST00000044608 // sense // exon // 2	---
20501122	988.87	0.16568	P	1136.1	0.36591	P	1243.09	0.49575	P	774.306	-0.1872	P	727.954	-0.27626	P	754.924	-0.22377	P	1122.68	752.394	1.49215	0.577391	0.00453981	0	PP	miRNA	miRBase	Mus musculus	mmu-miR-320-3p	chr14:70443557-70443578 (+)	22	AAAAGCUGGGUUGAGAGGGCGA	MIMAT0000666_st	MIMAT0000666	---	---
20501127	798.426	0.07568	P	451.904	-0.74546	P	859.489	0.182	P	716.821	-0.07987	P	962.396	0.34515	P	636.249	-0.25189	P	703.273	771.822	0.911185	-0.134184	0.651312	0	PP	miRNA	miRBase	Mus musculus	mmu-miR-211-3p	chr7:64205868-64205888 (+)	21	GCAAGGACAGCAAAGGGGGGC	MIMAT0017059_st	MIMAT0017059	ENSMUST00000032737 // sense // intron // 6 /// ENSMUST00000085222 // sense // intron // 6 /// ENSMUST00000107515 // sense // intron // 5 /// ENSMUST00000107516 // sense // intron // 6 /// ENSMUST00000107519 // sense // intron // 6 /// ENSMUST00000107525 // sense // intron // 6 /// ENSMUST00000107527 // sense // intron // 4 /// ENSMUST00000141574 // sense // intron // 6 /// ENSMUST00000153421 // s…	---
20501129	576.862	-0.08728	P	648.815	0.0823	P	316.111	-0.95508	P	879.768	0.52162	P	708.843	0.20996	P	539.115	-0.18491	P	513.929	709.242	0.724618	-0.464708	0.257644	0	PP	miRNA	miRBase	Mus musculus	mmu-miR-221-3p	chrX:19146307-19146329 (-)	23	AGCUACAUUGUCUGCUGGGUUUC	MIMAT0000669_st	MIMAT0000669	---	mmu-mir-221 // chrX:19146294-19146388 (-) /// mmu-mir-222 // chrX:19146893-19146971 (-)
20501131	369.782	-0.00127	P	409.061	0.14437	P	328.532	-0.17191	P	387.345	0.06567	P	370.436	0.00127	P	280.807	-0.39837	P	369.125	346.196	1.06623	0.0925219	0.588077	0	PP	miRNA	miRBase	Mus musculus	mmu-miR-222-3p	chrX:19146903-19146923 (-)	21	AGCUACAUCUGGCUACUGGGU	MIMAT0000670_st	MIMAT0000670	---	mmu-mir-221 // chrX:19146294-19146388 (-) /// mmu-mir-222 // chrX:19146893-19146971 (-)
20501134	46.7822	-0.05815	P	52.4539	0.10694	P	27.8377	-0.80707	P	72.872	0.58126	P	48.9914	0.00842	P	48.4212	-0.00847	P	42.3579	56.7616	0.746243	-0.422283	0.261199	0	PP	miRNA	miRBase	Mus musculus	mmu-miR-29b-2-5p	chr1:195037050-195037074 (+)	25	CUGGUUUCACAUGGUGGCUUAGAUU	MIMAT0017063_st	MIMAT0017063	ENSMUST00000181273 // sense // exon // 8	mmu-mir-29c // chr1:195037547-195037634 (+) /// mmu-mir-29b-2 // chr1:195037040-195037120 (+)
20501135	5.26662	-1.82482	P	18.1606	-0.03896	P	5.36498	-1.79813	P	42.3875	1.18387	P	29.3986	0.65598	P	19.1548	0.03793	P	9.59741	30.3136	0.316604	-1.65925	0.0526516	0	PP	miRNA	miRBase	Mus musculus	mmu-miR-199b-5p	chr2:32318485-32318507 (+)	23	CCCAGUGUUUAGACUACCUGUUC	MIMAT0000672_st	MIMAT0000672	ENSMUST00000078352 // antisense // intron // 15 /// ENSMUST00000091089 // antisense // intron // 14 /// ENSMUST00000113350 // antisense // intron // 15 /// ENSMUST00000113352 // antisense // intron // 15 /// ENSMUST00000113365 // antisense // intron // 15 /// ENSMUST00000129156 // antisense // intron // 1 /// ENSMUST00000139624 // antisense // intron // 15 /// OTTMUST00000031099 // antisense // i…	---
20501136	619.448	-0.71487	P	1502.62	0.56355	P	356.357	-1.51253	P	1221.3	0.26449	P	1193.18	0.23088	P	840.268	-0.275	P	826.14	1084.91	0.76148	-0.393122	0.374754	0	PP	miRNA	miRBase	Mus musculus	mmu-miR-199b-3p	chr2:32318524-32318545 (+)	22	ACAGUAGUCUGCACAUUGGUUA	MIMAT0004667_st	MIMAT0004667	ENSMUST00000078352 // antisense // intron // 15 /// ENSMUST00000091089 // antisense // intron // 14 /// ENSMUST00000113350 // antisense // intron // 15 /// ENSMUST00000113352 // antisense // intron // 15 /// ENSMUST00000113365 // antisense // intron // 15 /// ENSMUST00000129156 // antisense // intron // 1 /// ENSMUST00000139624 // antisense // intron // 15 /// OTTMUST00000031099 // antisense // i…	---
20501137	8.88775	-0.17728	P	6.56551	-0.61419	P	11.8008	0.23171	P	11.2119	0.15786	P	7.03011	-0.51555	P	12.2164	0.28165	P	9.08468	10.1528	0.894797	-0.160368	0.667091	0	PP	miRNA	miRBase	Mus musculus	mmu-miR-135a-2-3p	chr10:92072104-92072124 (-)	21	UGUAGGGAUGGAAGCCAUGAA	MIMAT0017064_st	MIMAT0017064	ENSMUST00000181977 // sense // intron // 2 /// ENSMUST00000182440 // sense // intron // 4 /// OTTMUST00000113029 // sense // intron // 4 /// OTTMUST00000113031 // sense // intron // 2	---
20501141	254.059	-0.21651	P	322.153	0.12607	P	181.398	-0.70252	P	381.581	0.37032	P	328.7	0.1551	P	268.24	-0.13815	P	252.536	326.174	0.774239	-0.369149	0.235409	0	PP	miRNA	miRBase	Mus musculus	mmu-miR-181b-5p	chr1:137966650-137966672 (+) /// chr2:38853845-38853867 (+)	23	AACAUUCAUUGCUGUCGGUGGGU	MIMAT0000673_st	MIMAT0000673	ENSMUST00000182127 // sense // intron // 2 /// ENSMUST00000182158 // sense // exon // 1 /// ENSMUST00000182424 // antisense // intron // 1 /// ENSMUST00000182680 // antisense // intron // 1 /// OTTMUST00000113282 // sense // intron // 2 /// OTTMUST00000113287 // antisense // intron // 1 /// OTTMUST00000113288 // antisense // intron // 1 /// OTTMUST00000113293 // sense // exon // 1 /// ENSMUST0000…	mmu-mir-181a-1 // chr1:137966455-137966541 (+) /// mmu-mir-181b-1 // chr1:137966639-137966718 (+) /// mmu-mir-181a-2 // chr2:38852735-38852810 (+) /// mmu-mir-181b-2 // chr2:38853830-38853918 (+)
20501143	8.3901	-0.59553	P	7.49924	-0.75747	P	7.58615	-0.74085	P	21.3665	0.75306	P	16.9652	0.42029	P	17.5959	0.47296	P	7.82516	18.6425	0.419748	-1.25241	0.000415985	0	PP	miRNA	miRBase	Mus musculus	mmu-miR-181c-5p	chr8:84178924-84178945 (-)	22	AACAUUCAACCUGUCGGUGAGU	MIMAT0000674_st	MIMAT0000674	ENSMUST00000083549 // sense // exon // 1	mmu-mir-181c // chr8:84178873-84178961 (-) /// mmu-mir-181d // chr8:84178716-84178787 (-)
20501149	1.52285	-0.69205	P	2.11538	-0.2179	P	2.29701	-0.09906	P	6.01277	1.28921	P	2.68797	0.12769	P	2.62354	0.0927	P	1.97841	3.77476	0.524116	-0.932041	0.124444	0	PP	miRNA	miRBase	Mus musculus	mmu-miR-7a-1-3p	chr13:58392800-58392821 (-)	22	CAACAAAUCACAGUCUGCCAUA	MIMAT0004670_st	MIMAT0004670	ENSMUST00000043269 // sense // intron // 15 /// ENSMUST00000116403 // sense // intron // 17 /// ENSMUST00000176207 // sense // intron // 14 /// ENSMUST00000176257 // sense // intron // 5 /// ENSMUST00000176359 // sense // intron // 3 /// ENSMUST00000176797 // sense // intron // 7 /// ENSMUST00000177019 // sense // intron // 14 /// ENSMUST00000177051 // sense // intron // 2 /// ENSMUST00000177497 …	---
20501156	4.78942	-0.15897	P	5.63759	0.07626	P	11.2688	1.07544	P	5.0571	-0.08051	P	3.82156	-0.48466	P	5.70846	0.09428	P	7.23193	4.86237	1.48733	0.57272	0.305389	0	PP	miRNA	miRBase	Mus musculus	mmu-miR-194-2-3p	chr19:6264694-6264715 (+)	22	CCAGUGGGGCUGCUGUUAUCUG	MIMAT0017073_st	MIMAT0017073	---	mmu-mir-192 // chr19:6264844-6264932 (+) /// mmu-mir-194-2 // chr19:6264643-6264728 (+)
20501199	540.603	-0.04672	P	576.19	0.04526	P	323.23	-0.78873	P	621.462	0.15438	P	580.198	0.05526	P	374.175	-0.57758	P	480.008	525.279	0.913815	-0.130025	0.707869	0	PP	miRNA	miRBase	Mus musculus	mmu-miR-361-5p	chrX:113074867-113074888 (-)	22	UUAUCAGAAUCUCCAGGGGUAC	MIMAT0000704_st	MIMAT0000704	ENSMUST00000026607 // sense // intron // 9 /// ENSMUST00000113388 // sense // intron // 8 /// ENSMUST00000135821 // sense // intron // 9 /// OTTMUST00000044722 // sense // intron // 9 /// OTTMUST00000044723 // sense // intron // 8 /// OTTMUST00000044724 // sense // intron // 9	---
20501203	12.3606	-0.82962	P	21.0936	-0.05857	P	3.93299	-2.48167	P	37.1214	0.75688	P	22.8415	0.05628	P	23.5319	0.09924	P	12.4624	27.8316	0.447779	-1.15914	0.12969	0	PP	miRNA	miRBase	Mus musculus	mmu-miR-362-5p	chrX:7242019-7242042 (-)	24	AAUCCUUGGAACCUAGGUGUGAAU	MIMAT0000706_st	MIMAT0000706	ENSMUST00000115746 // sense // intron // 3 /// ENSMUST00000128319 // sense // intron // 2 /// ENSMUST00000132126 // sense // intron // 3 /// OTTMUST00000039775 // sense // intron // 2 /// OTTMUST00000039776 // sense // intron // 3 /// OTTMUST00000039777 // sense // intron // 3	mmu-mir-188 // chrX:7247989-7248056 (-) /// mmu-mir-362 // chrX:7241982-7242046 (-) /// mmu-mir-532 // chrX:7248402-7248497 (-) /// mmu-mir-500 // chrX:7237683-7237774 (-) /// mmu-mir-501 // chrX:7241243-7241351 (-)
20501211	24.0487	-0.01203	P	24.4515	0.01193	P	28.4419	0.23003	P	20.795	-0.22175	P	20.8284	-0.21944	P	25.7849	0.08854	P	25.6474	22.4694	1.14143	0.190847	0.205652	0	PP	miRNA	miRBase	Mus musculus	mmu-miR-365-1-5p	chr16:13453855-13453877 (+)	23	AGGGACUUUUGGGGGCAGAUGUG	MIMAT0017077_st	MIMAT0017077	---	mmu-mir-365-1 // chr16:13453840-13453926 (+) /// mmu-mir-193b // chr16:13449523-13449601 (+)
20501260	516.499	-0.0558	P	440.886	-0.28416	P	412.386	-0.38057	P	743.702	0.47016	P	577.386	0.10497	P	557.236	0.05372	P	456.59	626.108	0.729252	-0.455511	0.0505885	0	PP	miRNA	miRBase	Mus musculus	mmu-miR-378a-5p	chr18:61397875-61397896 (-)	22	CUCCUGACUCCAGGUCCUGUGU	MIMAT0000742_st	MIMAT0000742	ENSMUST00000063307 // sense // intron // 1 /// ENSMUST00000075299 // sense // intron // 1 /// ENSMUST00000142134 // sense // intron // 1 /// ENSMUST00000175285 // antisense // exon // 1 /// OTTMUST00000058693 // sense // intron // 1 /// OTTMUST00000058872 // sense // intron // 1 /// OTTMUST00000059063 // sense // intron // 1	---
20501261	5205.85	-0.23613	P	5551.18	-0.14347	P	5910.72	-0.05293	P	7324.35	0.25644	P	6352.46	0.05105	P	7824.48	0.35173	P	5555.92	7167.1	0.775198	-0.367364	0.0243744	0	PP	miRNA	miRBase	Mus musculus	mmu-miR-378a-3p	chr18:61397838-61397858 (-)	21	ACUGGACUUGGAGUCAGAAGG	MIMAT0003151_st	MIMAT0003151	ENSMUST00000063307 // sense // intron // 1 /// ENSMUST00000075299 // sense // intron // 1 /// ENSMUST00000142134 // sense // intron // 1 /// ENSMUST00000175285 // antisense // exon // 1 /// OTTMUST00000058693 // sense // intron // 1 /// OTTMUST00000058872 // sense // intron // 1 /// OTTMUST00000059063 // sense // intron // 1	---
20501262	34.4046	-0.70367	P	87.0689	0.63588	P	17.4227	-1.6853	P	82.111	0.5513	P	62.1149	0.14866	P	49.9509	-0.16576	P	46.2987	64.7256	0.715308	-0.483363	0.339728	0	PP	miRNA	miRBase	Mus musculus	mmu-miR-379-5p	chr12:109709065-109709085 (+)	21	UGGUAGACUAUGGAACGUAGG	MIMAT0000743_st	MIMAT0000743	ENSMUST00000083564 // sense // exon // 1	mmu-mir-299a // chr12:109710638-109710700 (+) /// mmu-mir-323 // chr12:109712508-109712593 (+) /// mmu-mir-329 // chr12:109713481-109713577 (+) /// mmu-mir-379 // chr12:109709060-109709125 (+) /// mmu-mir-380 // chr12:109711803-109711863 (+) /// mmu-mir-411 // chr12:109710175-109710256 (+) /// mmu-mir-543 // chr12:109717258-109717333 (+) /// mmu-mir-494 // chr12:109715318-109715402 (+) /// mmu-mi…
20501268	14.2783	-0.30174	P	42.3413	1.2665	P	8.15066	-1.11058	P	30.532	0.79476	P	15.5925	-0.17472	P	19.6073	0.15582	P	21.5901	21.9106	0.985373	-0.0212586	0.704372	0	PP	miRNA	miRBase	Mus musculus	mmu-miR-382-5p	chr12:109733781-109733802 (+)	22	GAAGUUGUUCGUGGUGGAUUCG	MIMAT0000747_st	MIMAT0000747	ENSMUST00000083494 // sense // exon // 1 /// ENSMUST00000182185 // sense // exon // 4 /// ENSMUST00000182499 // sense // exon // 5 /// ENSMUST00000183144 // sense // exon // 8 /// OTTMUST00000114049 // sense // exon // 8 /// OTTMUST00000114051 // sense // exon // 4 /// OTTMUST00000114052 // sense // exon // 5	mmu-mir-134 // chr12:109734139-109734209 (+) /// mmu-mir-154 // chr12:109738433-109738498 (+) /// mmu-mir-300 // chr12:109724313-109724391 (+) /// mmu-mir-376a // chr12:109723781-109723848 (+) /// mmu-mir-377 // chr12:109740510-109740577 (+) /// mmu-mir-381 // chr12:109726822-109726896 (+) /// mmu-mir-382 // chr12:109733771-109733846 (+) /// mmu-mir-409 // chr12:109743158-109743236 (+) /// mmu-mi…
20501270	6.49947	-0.39279	P	11.6302	0.44669	P	8.49293	-0.00685	P	8.57374	0.00682	P	6.48942	-0.39502	P	9.83896	0.2054	P	8.87419	8.30071	1.06909	0.0963813	0.81105	0	PP	miRNA	miRBase	Mus musculus	mmu-miR-383-5p	chr8:38252178-38252199 (-)	22	AGAUCAGAAGGUGACUGUGGCU	MIMAT0000748_st	MIMAT0000748	ENSMUST00000083523 // sense // exon // 1 /// ENSMUST00000118896 // sense // intron // 1 /// ENSMUST00000135764 // sense // intron // 1 /// OTTMUST00000078418 // sense // intron // 1 /// OTTMUST00000078438 // sense // intron // 1	---
20501308	1322.12	-0.12325	P	1168.55	-0.30138	P	1178.72	-0.28888	P	1818.13	0.33636	P	1792.9	0.3162	P	1557.95	0.11355	P	1223.13	1723	0.709886	-0.494341	0.00571136	0	PP	miRNA	miRBase	Mus musculus	mmu-miR-133b-3p	chr1:20682834-20682855 (+)	22	UUUGGUCCCCUUCAACCAGCUA	MIMAT0000769_st	MIMAT0000769	---	mmu-mir-206 // chr1:20679010-20679082 (+) /// mmu-mir-133b // chr1:20682769-20682887 (+)
20501787	1.9988	-0.03806	P	3.42403	0.73851	P	2.01629	-0.02548	P	3.71679	0.85687	P	2.08816	0.02504	P	1.85732	-0.14397	P	2.47971	2.55409	0.970877	-0.0426399	0.960859	0	PP	miRNA	miRBase	Mus musculus	mmu-miR-409-3p	chr12:109743204-109743225 (+)	22	GAAUGUUGCUCGGUGAACCCCU	MIMAT0001090_st	MIMAT0001090	ENSMUST00000175348 // antisense // exon // 1 /// ENSMUST00000181543 // sense // intron // 4 /// ENSMUST00000182185 // sense // intron // 9 /// ENSMUST00000182268 // sense // intron // 4 /// ENSMUST00000182499 // sense // intron // 11 /// ENSMUST00000183116 // sense // intron // 5 /// ENSMUST00000183144 // sense // intron // 13 /// OTTMUST00000113366 // sense // intron // 4 /// OTTMUST00000113367 …	mmu-mir-134 // chr12:109734139-109734209 (+) /// mmu-mir-154 // chr12:109738433-109738498 (+) /// mmu-mir-377 // chr12:109740510-109740577 (+) /// mmu-mir-382 // chr12:109733771-109733846 (+) /// mmu-mir-409 // chr12:109743158-109743236 (+) /// mmu-mir-410 // chr12:109743715-109743795 (+) /// mmu-mir-412 // chr12:109743289-109743368 (+) /// mmu-mir-485 // chr12:109734902-109734974 (+) /// mmu-mir…
20501797	16.424	-0.15356	P	18.2308	-0.00299	P	18.3063	0.00298	P	15.3346	-0.25258	P	19.3956	0.08637	P	20.6418	0.17621	P	17.6537	18.4573	0.956459	-0.0642251	0.717249	0	PP	miRNA	miRBase	Mus musculus	mmu-miR-370-3p	chr12:109618305-109618326 (+)	22	GCCUGCUGGGGUGGAACCUGGU	MIMAT0001095_st	MIMAT0001095	ENSMUST00000182689 // sense // intron // 2 /// ENSMUST00000183215 // sense // intron // 3 /// OTTMUST00000113328 // sense // intron // 3 /// OTTMUST00000113329 // sense // intron // 2	mmu-mir-341 // chr12:109611500-109611595 (+) /// mmu-mir-370 // chr12:109618258-109618336 (+) /// mmu-mir-1188 // chr12:109611822-109611941 (+)
20502127	137.885	-0.2243	P	141.203	-0.18998	P	75.8264	-1.08699	P	259.711	0.68914	P	191.12	0.24672	P	180.953	0.16785	P	118.305	210.595	0.561766	-0.831958	0.0607053	0	PP	miRNA	miRBase	Mus musculus	mmu-miR-425-5p	chr9:108568789-108568811 (+)	23	AAUGACACGAUCACUCCCGUUGA	MIMAT0004750_st	MIMAT0004750	---	mmu-mir-191 // chr9:108568319-108568392 (+) /// mmu-mir-425 // chr9:108568777-108568861 (+)
20502128	10.9068	-1.23366	P	22.9711	-0.15907	P	16.1307	-0.66908	P	37.9161	0.56392	P	33.6114	0.39006	P	28.3265	0.14326	P	16.6696	33.2847	0.500818	-0.99764	0.0342593	0	PP	miRNA	miRBase	Mus musculus	mmu-miR-425-3p	chr9:108568830-108568850 (+)	21	AUCGGGAAUGUCGUGUCCGCC	MIMAT0001342_st	MIMAT0001342	---	mmu-mir-191 // chr9:108568319-108568392 (+) /// mmu-mir-425 // chr9:108568777-108568861 (+)
20502365	22.5354	0.25905	P	18.8311	-3e-05	P	15.8806	-0.24588	P	18.9101	0.00601	P	16.4011	-0.19935	P	18.8318	3e-05	P	19.0823	18.0477	1.05733	0.0804266	0.690422	0	PP	miRNA	miRBase	Mus musculus	mmu-miR-365-2-5p	chr11:79726428-79726450 (+)	23	AGGGACUUUCAGGGGCAGCUGUG	MIMAT0017179_st	MIMAT0017179	---	---
20502447	29.3654	-0.84161	P	43.2359	-0.2835	P	9.11096	-2.53006	P	62.0127	0.23683	P	69.032	0.39153	P	62.4243	0.24638	P	27.2374	64.4896	0.422353	-1.24348	0.0896332	0	PP	miRNA	miRBase	Mus musculus	mmu-miR-451a	chr11:78073186-78073207 (+)	22	AAACCGUUACCAUUACUGAGUU	MIMAT0001632_st	MIMAT0001632	---	mmu-mir-144 // chr11:78073005-78073070 (+) /// mmu-mir-451a // chr11:78073170-78073241 (+) /// mmu-mir-451b // chr11:78073170-78073241 (-)
20503024	30.3556	0.2272	P	25.6653	-0.01495	P	22.1229	-0.22922	P	34.0747	0.39394	P	26.1998	0.01479	P	20.9059	-0.31085	P	26.0479	27.0601	0.962594	-0.0550011	0.882259	0	PP	miRNA	miRBase	Mus musculus	mmu-miR-468-3p	chr6:81896602-81896624 (-)	23	UAUGACUGAUGUGCGUGUGUCUG	MIMAT0002109_st	MIMAT0002109	---	mmu-mir-468 // chr6:81896599-81896676 (-) /// mmu-mir-7232 // chr6:81895590-81895663 (-)
20503909	77.2572	-0.63393	P	122.971	0.03665	P	63.9653	-0.90631	P	163.5	0.44761	P	122.846	0.03518	P	116.927	-0.03606	P	88.0646	134.424	0.655124	-0.610161	0.11053	0	PP	miRNA	miRBase	Mus musculus	mmu-miR-532-5p	chrX:7248456-7248477 (-)	22	CAUGCCUUGAGUGUAGGACCGU	MIMAT0002889_st	MIMAT0002889	ENSMUST00000115746 // sense // intron // 3 /// ENSMUST00000128319 // sense // intron // 2 /// ENSMUST00000132126 // sense // intron // 3 /// OTTMUST00000039775 // sense // intron // 2 /// OTTMUST00000039776 // sense // intron // 3 /// OTTMUST00000039777 // sense // intron // 3	mmu-mir-188 // chrX:7247989-7248056 (-) /// mmu-mir-362 // chrX:7241982-7242046 (-) /// mmu-mir-532 // chrX:7248402-7248497 (-) /// mmu-mir-501 // chrX:7241243-7241351 (-)
20503910	41.6103	-0.05115	P	49.0451	0.18602	P	27.1114	-0.66919	P	52.8008	0.29247	P	44.6137	0.0494	P	19.6889	-1.13071	P	39.2556	39.0344	1.00567	0.00815029	0.875487	0	PP	miRNA	miRBase	Mus musculus	mmu-miR-532-3p	chrX:7248419-7248440 (-)	22	CCUCCCACACCCAAGGCUUGCA	MIMAT0004781_st	MIMAT0004781	ENSMUST00000115746 // sense // intron // 3 /// ENSMUST00000128319 // sense // intron // 2 /// ENSMUST00000132126 // sense // intron // 3 /// OTTMUST00000039775 // sense // intron // 2 /// OTTMUST00000039776 // sense // intron // 3 /// OTTMUST00000039777 // sense // intron // 3	mmu-mir-188 // chrX:7247989-7248056 (-) /// mmu-mir-362 // chrX:7241982-7242046 (-) /// mmu-mir-532 // chrX:7248402-7248497 (-) /// mmu-mir-501 // chrX:7241243-7241351 (-)
20504144	49.8774	0.01784	P	28.5098	-0.78908	P	68.6684	0.4791	P	48.6511	-0.01807	P	43.6722	-0.17383	P	51.1973	0.05553	P	49.0185	47.8402	1.02463	0.0351036	0.897037	0	PP	miRNA	miRBase	Mus musculus	mmu-miR-483-5p	chr7:142654968-142654989 (-)	22	AAGACGGGAGAAGAGAAGGGAG	MIMAT0004782_st	MIMAT0004782	ENSMUST00000000033 // sense // intron // 2 /// ENSMUST00000097936 // sense // intron // 2 /// ENSMUST00000105935 // sense // intron // 2 /// ENSMUST00000105936 // sense // intron // 2 /// ENSMUST00000121128 // sense // intron // 2 /// ENSMUST00000145896 // sense // intron // 2 /// ENSMUST00000178921 // sense // intron // 1 /// OTTMUST00000035617 // sense // intron // 2 /// OTTMUST00000035618 // s…	---
20504158	13.6406	-0.89284	P	25.6936	0.02066	P	17.2626	-0.5531	P	36.9287	0.544	P	27.1167	0.09843	P	24.9629	-0.02096	P	18.8656	29.6694	0.63586	-0.653219	0.0978885	0	PP	miRNA	miRBase	Mus musculus	mmu-miR-484	chr16:14159630-14159651 (+)	22	UCAGGCUCAGUCCCCUCCCGAU	MIMAT0003127_st	MIMAT0003127	---	---
20504161	3449.51	0.12932	P	2864.83	-0.13862	P	4530.18	0.5225	P	3290.52	0.06124	P	3017	-0.06396	P	2846.81	-0.14773	P	3614.84	3051.44	1.18463	0.244441	0.333628	0	PP	miRNA	miRBase	Mus musculus	mmu-miR-486-5p	chr8:23142587-23142608 (+)	22	UCCUGUACUGAGCUGCCCCGAG	MIMAT0003130_st	MIMAT0003130	ENSMUST00000033947 // sense // intron // 3 /// ENSMUST00000084038 // sense // intron // 44 /// ENSMUST00000110688 // sense // intron // 42 /// ENSMUST00000117270 // sense // intron // 42 /// ENSMUST00000117296 // sense // intron // 42 /// ENSMUST00000117662 // sense // intron // 42 /// ENSMUST00000118733 // sense // intron // 43 /// ENSMUST00000121075 // sense // intron // 4 /// ENSMUST0000012180…	mmu-mir-486 // chr8:23142555-23142682 (+) /// mmu-mir-3107 // chr8:23142573-23142662 (-)
20504162	394.98	0.06651	P	451.507	0.25948	P	477.782	0.34108	P	359.389	-0.06972	P	300.365	-0.32855	P	244.371	-0.6262	P	441.423	301.375	1.4647	0.550603	0.035222	0	PP	miRNA	miRBase	Mus musculus	mmu-miR-486-3p	chr8:23142629-23142649 (+)	21	CGGGGCAGCUCAGUACAGGAU	MIMAT0017206_st	MIMAT0017206	ENSMUST00000033947 // sense // intron // 3 /// ENSMUST00000084038 // sense // intron // 44 /// ENSMUST00000110688 // sense // intron // 42 /// ENSMUST00000117270 // sense // intron // 42 /// ENSMUST00000117296 // sense // intron // 42 /// ENSMUST00000117662 // sense // intron // 42 /// ENSMUST00000118733 // sense // intron // 43 /// ENSMUST00000121075 // sense // intron // 4 /// ENSMUST0000012180…	mmu-mir-486 // chr8:23142555-23142682 (+) /// mmu-mir-3107 // chr8:23142573-23142662 (-)
20504193	9.17942	-0.04831	P	10.4819	0.14311	P	6.89551	-0.46106	P	7.54733	-0.33075	P	9.80459	0.04674	P	19.1548	1.01292	P	8.85227	12.1689	0.727449	-0.459081	0.451475	0	PP	miRNA	miRBase	Mus musculus	mmu-miR-546	chr10:126998471-126998486 (+)	16	AUGGUGGCACGGAGUC	MIMAT0003166_st	MIMAT0003166	ENSMUST00000105255 // sense // exon // 3 /// ENSMUST00000105256 // sense // exon // 8	mmu-mir-26a-2 // chr10:126995530-126995613 (+) /// mmu-mir-546 // chr10:126998440-126998560 (+)
20504200	25.0713	-0.49705	P	57.7429	0.70655	P	8.4338	-2.06884	P	53.2985	0.59101	P	36.1681	0.03163	P	34.5995	-0.03234	P	30.416	41.3554	0.735479	-0.443244	0.379657	0	PP	miRNA	miRBase	Mus musculus	mmu-miR-541-5p	chr12:109742422-109742446 (+)	25	AAGGGAUUCUGAUGUUGGUCACACU	MIMAT0003170_st	MIMAT0003170	ENSMUST00000181543 // sense // intron // 4 /// ENSMUST00000182185 // sense // intron // 9 /// ENSMUST00000182268 // sense // intron // 4 /// ENSMUST00000182499 // sense // intron // 11 /// ENSMUST00000183116 // sense // intron // 5 /// ENSMUST00000183144 // sense // intron // 13 /// OTTMUST00000113366 // sense // intron // 4 /// OTTMUST00000113367 // sense // intron // 4 /// OTTMUST00000113368 //…	mmu-mir-134 // chr12:109734139-109734209 (+) /// mmu-mir-154 // chr12:109738433-109738498 (+) /// mmu-mir-377 // chr12:109740510-109740577 (+) /// mmu-mir-382 // chr12:109733771-109733846 (+) /// mmu-mir-409 // chr12:109743158-109743236 (+) /// mmu-mir-410 // chr12:109743715-109743795 (+) /// mmu-mir-412 // chr12:109743289-109743368 (+) /// mmu-mir-485 // chr12:109734902-109734974 (+) /// mmu-mir…
20504222	55.6987	-0.45437	P	35.7902	-1.09244	P	28.0209	-1.44551	P	120.217	0.65556	P	96.9358	0.34502	P	243.957	1.67655	P	39.8366	153.703	0.259178	-1.94798	0.018922	0	PP	miRNA	miRBase	Mus musculus	mmu-miR-494-3p	chr12:109715367-109715388 (+)	22	UGAAACAUACACGGGAAACCUC	MIMAT0003182_st	MIMAT0003182	---	mmu-mir-299a // chr12:109710638-109710700 (+) /// mmu-mir-300 // chr12:109724313-109724391 (+) /// mmu-mir-323 // chr12:109712508-109712593 (+) /// mmu-mir-329 // chr12:109713481-109713577 (+) /// mmu-mir-376a // chr12:109723781-109723848 (+) /// mmu-mir-379 // chr12:109709060-109709125 (+) /// mmu-mir-380 // chr12:109711803-109711863 (+) /// mmu-mir-376b // chr12:109723458-109723539 (+) /// mmu-…
20504224	2.36844	0.34908	P	1.77985	-0.0631	P	1.71896	-0.11332	P	2.08954	0.16833	P	1.93901	0.06046	P	1.58784	-0.2278	P	1.95575	1.87213	1.04467	0.0630413	0.776317	0	PP	miRNA	miRBase	Mus musculus	mmu-miR-376c-3p	chr12:109722770-109722790 (+)	21	AACAUAGAGGAAAUUUCACGU	MIMAT0003183_st	MIMAT0003183	---	mmu-mir-300 // chr12:109724313-109724391 (+) /// mmu-mir-329 // chr12:109713481-109713577 (+) /// mmu-mir-376a // chr12:109723781-109723848 (+) /// mmu-mir-381 // chr12:109726822-109726896 (+) /// mmu-mir-376b // chr12:109723458-109723539 (+) /// mmu-mir-543 // chr12:109717258-109717333 (+) /// mmu-mir-539 // chr12:109728129-109728202 (+) /// mmu-mir-494 // chr12:109715318-109715402 (+) /// mmu-m…
20504229	19.2621	-0.10457	P	22.1581	0.0975	P	5.94993	-1.79939	P	43.782	1.08	P	31.5242	0.60613	P	16.9592	-0.28826	P	15.79	30.7551	0.513412	-0.961812	0.213628	0	PP	miRNA	miRBase	Mus musculus	mmu-miR-20b-5p	chrX:52742159-52742181 (-)	23	CAAAGUGCUCAUAGUGCAGGUAG	MIMAT0003187_st	MIMAT0003187	---	mmu-mir-106a // chrX:52742503-52742567 (-) /// mmu-mir-19b-2 // chrX:52741983-52742066 (-) /// mmu-mir-92a-2 // chrX:52741838-52741928 (-) /// mmu-mir-363 // chrX:52741693-52741767 (-) /// mmu-mir-20b // chrX:52742113-52742192 (-) /// mmu-mir-18b // chrX:52742331-52742413 (-)
20504232	19.5715	-0.87098	P	28.9794	-0.30472	P	18.0624	-0.98675	P	68.8113	0.9429	P	42.9284	0.26219	P	42.6099	0.25144	P	22.2044	51.4499	0.431574	-1.21232	0.0178559	0	PP	miRNA	miRBase	Mus musculus	mmu-miR-503-5p	chrX:53054027-53054049 (-)	23	UAGCAGCGGGAACAGUACUGCAG	MIMAT0003188_st	MIMAT0003188	---	mmu-mir-322 // chrX:53054255-53054349 (-) /// mmu-mir-351 // chrX:53053255-53053353 (-) /// mmu-mir-450a-1 // chrX:53048154-53048244 (-) /// mmu-mir-542 // chrX:53049403-53049487 (-) /// mmu-mir-450a-2 // chrX:53048299-53048367 (-) /// mmu-mir-503 // chrX:53053984-53054054 (-) /// mmu-mir-450b // chrX:53047997-53048078 (-)
20504596	265.532	0.11219	P	203.949	-0.26849	P	423.151	0.78448	P	225.798	-0.12166	P	205.949	-0.2544	P	374.567	0.60853	P	297.544	268.771	1.10705	0.146724	0.762841	0	PP	miRNA	miRBase	Mus musculus	mmu-miR-1224-5p	chr16:20604452-20604472 (+)	21	GUGAGGACUGGGGAGGUGGAG	MIMAT0005460_st	MIMAT0005460	ENSMUST00000046188 // sense // intron // 1 /// ENSMUST00000096197 // sense // intron // 22 /// ENSMUST00000159780 // sense // intron // 18 /// OTTMUST00000064280 // sense // intron // 1 /// OTTMUST00000086876 // sense // intron // 18	---
20504599	14.9067	-0.33991	P	24.0404	0.34959	P	20.1382	0.09407	P	17.5959	-0.10063	P	22.2238	0.23623	P	15.592	-0.27507	P	19.6951	18.4706	1.0663	0.0926098	0.762919	0	PP	miRNA	miRBase	Mus musculus	mmu-miR-1247-3p	chr12:110278058-110278078 (-)	21	CGGGAACGUCGAGACUGGAGC	MIMAT0014801_st	MIMAT0014801	ENSMUST00000181693 // sense // exon // 1	---
20504604	77.6531	-0.29933	P	113.463	0.24777	P	155.532	0.70276	P	65.017	-0.55556	P	57.9486	-0.7216	P	168.621	0.81934	P	115.549	97.1956	1.18883	0.249545	0.550507	0	PP	miRNA	miRBase	Mus musculus	mmu-miR-744-5p	chr11:65734799-65734820 (-)	22	UGCGGGGCUAGGGCUAACAGCA	MIMAT0004187_st	MIMAT0004187	ENSMUST00000046963 // sense // intron // 3 /// ENSMUST00000130009 // sense // intron // 3 /// ENSMUST00000138093 // sense // intron // 2 /// ENSMUST00000140301 // sense // intron // 2 /// ENSMUST00000152096 // sense // intron // 4 /// OTTMUST00000013142 // sense // intron // 2 /// OTTMUST00000013143 // sense // intron // 3 /// OTTMUST00000013144 // sense // intron // 4 /// OTTMUST00000013145 // s…	---
20504618	110.119	0.00302	P	98.8079	-0.15334	P	184.631	0.7486	P	109.658	-0.00303	P	105.569	-0.05785	P	170.933	0.63739	P	131.186	128.72	1.01916	0.0273743	0.984745	0	PP	miRNA	miRBase	Mus musculus	mmu-miR-1249-5p	chr15:84951579-84951603 (-)	25	AGGAGGGAGGGGAUGGGCCAAGUUC	MIMAT0014804_st	MIMAT0014804	ENSMUST00000047144 // sense // intron // 7 /// ENSMUST00000124308 // sense // exon // 6 /// ENSMUST00000165743 // sense // intron // 7 /// OTTMUST00000069763 // sense // intron // 7 /// OTTMUST00000069764 // sense // exon // 6	---
20504620	321	0.14744	P	194.514	-0.57525	P	424.842	0.5518	P	262.93	-0.14045	P	262.3	-0.14391	P	316.699	0.12798	P	313.452	280.643	1.11691	0.159508	0.798028	0	PP	miRNA	miRBase	Mus musculus	mmu-miR-671-5p	chr5:24592132-24592154 (+)	23	AGGAAGCCCUGGAGGGGCUGGAG	MIMAT0003731_st	MIMAT0003731	ENSMUST00000088295 // sense // 3UTR // 4 /// ENSMUST00000121863 // sense // 3UTR // 4 /// ENSMUST00000144995 // antisense // exon // 12 /// OTTMUST00000075592 // antisense // exon // 12 /// OTTMUST00000075599 // sense // 3UTR // 4	---
20504624	15.4179	0.01707	P	15.7599	0.04872	P	4.55591	-1.74172	P	17.5959	0.20771	P	13.5161	-0.17285	P	15.0551	-0.01728	P	11.9112	15.389	0.774006	-0.369583	0.401366	0	PP	miRNA	miRBase	Mus musculus	mmu-miR-1843a-5p	chr12:80391654-80391674 (-)	21	UAUGGAGGUCUCUGUCUGACU	MIMAT0014805_st	MIMAT0014805	ENSMUST00000054145 // sense // intron // 5 /// ENSMUST00000157533 // sense // exon // 1	---
20504627	13.6406	-0.14789	P	10.9147	-0.46952	P	14.2887	-0.08092	P	15.9374	0.07662	P	16.9269	0.16352	P	24.7015	0.7088	P	12.948	19.1886	0.674777	-0.567517	0.0765431	0	PP	miRNA	miRBase	Mus musculus	mmu-miR-665-3p	chr12:109586368-109586387 (+)	20	ACCAGGAGGCUGAGGUCCCU	MIMAT0003733_st	MIMAT0003733	---	mmu-mir-127 // chr12:109592846-109592915 (+) /// mmu-mir-136 // chr12:109595327-109595388 (+) /// mmu-mir-337 // chr12:109585789-109585885 (+) /// mmu-mir-431 // chr12:109590447-109590537 (+) /// mmu-mir-433 // chr12:109591715-109591838 (+) /// mmu-mir-434 // chr12:109594506-109594599 (+) /// mmu-mir-540 // chr12:109586080-109586146 (+) /// mmu-mir-665 // chr12:109586314-109586407 (+) /// mmu-mir…
20504628	52.6794	0.03099	P	41.7734	-0.30367	P	64.8877	0.33169	P	48.4014	-0.0912	P	51.8548	0.00823	P	51.2651	-0.00827	P	53.1135	50.5071	1.0516	0.0725912	0.801093	0	PP	miRNA	miRBase	Mus musculus	mmu-miR-667-5p	chr12:109720020-109720044 (+)	25	CGGUGCUGGUGGAGCAGUGAGCACG	MIMAT0017239_st	MIMAT0017239	---	mmu-mir-299a // chr12:109710638-109710700 (+) /// mmu-mir-300 // chr12:109724313-109724391 (+) /// mmu-mir-323 // chr12:109712508-109712593 (+) /// mmu-mir-329 // chr12:109713481-109713577 (+) /// mmu-mir-376a // chr12:109723781-109723848 (+) /// mmu-mir-380 // chr12:109711803-109711863 (+) /// mmu-mir-381 // chr12:109726822-109726896 (+) /// mmu-mir-376b // chr12:109723458-109723539 (+) /// mmu-…
20504632	1662.39	-0.08491	P	1863.95	0.08019	P	5161.38	1.54958	P	1557.46	-0.17898	P	1175.75	-0.58459	P	6293.1	1.8356	P	2895.91	3008.77	0.962488	-0.0551592	0.871045	0	PP	miRNA	miRBase	Mus musculus	mmu-miR-762	chr7:127708534-127708555 (+)	22	GGGGCUGGGGCCGGGACAGAGC	MIMAT0003892_st	MIMAT0003892	ENSMUST00000061468 // antisense // 5UTR // 1 /// ENSMUST00000106282 // antisense // 5UTR // 1 /// OTTMUST00000056114 // antisense // 5UTR // 1 /// OTTMUST00000056115 // antisense // 5UTR // 1	---
20504639	30.0938	0.04	P	36.1156	0.30316	P	43.377	0.56747	P	25.8435	-0.17966	P	28.4478	-0.04114	P	26.4562	-0.14586	P	36.5288	26.9158	1.35715	0.440579	0.0542683	0	PP	miRNA	miRBase	Mus musculus	mmu-miR-672-5p	chrX:104116228-104116250 (-)	23	UGAGGUUGGUGUACUGUGUGUGA	MIMAT0003735_st	MIMAT0003735	ENSMUST00000056502 // sense // intron // 1 /// ENSMUST00000087879 // sense // intron // 1 /// ENSMUST00000118314 // sense // intron // 1 /// OTTMUST00000043694 // sense // intron // 1 /// OTTMUST00000043695 // sense // intron // 1	---
20504641	18.0283	0.2911	P	11.7299	-0.32898	P	17.7385	0.26771	P	11.6283	-0.34153	P	9.29147	-0.66519	P	18.4881	0.32743	P	15.8323	13.136	1.20526	0.269344	0.442354	0	PP	miRNA	miRBase	Mus musculus	mmu-miR-670-5p	chr2:94261358-94261379 (-)	22	AUCCCUGAGUGUAUGUGGUGAA	MIMAT0003736_st	MIMAT0003736	ENSMUST00000129661 // sense // intron // 1 /// ENSMUST00000134563 // sense // exon // 2 /// OTTMUST00000034268 // sense // exon // 2 /// OTTMUST00000034269 // sense // intron // 1	---
20504649	2.59099	0.03598	P	2.46336	-0.0369	P	4.64026	0.87668	P	2.46336	-0.0369	P	3.12043	0.30422	P	2.41212	-0.06722	P	3.23154	2.6653	1.21245	0.277921	0.515887	0	PP	miRNA	miRBase	Mus musculus	mmu-miR-3059-3p	chr10:101772740-101772761 (+)	22	CCUCUAGGGAAGAGAAGGUUGG	MIMAT0014812_st	MIMAT0014812	ENSMUST00000127504 // sense // intron // 1 /// ENSMUST00000134930 // sense // intron // 1 /// ENSMUST00000146230 // sense // intron // 1 /// ENSMUST00000156751 // sense // intron // 1 /// ENSMUST00000179929 // sense // intron // 1 /// OTTMUST00000079092 // sense // intron // 1 /// OTTMUST00000079093 // sense // intron // 1 /// OTTMUST00000079094 // sense // intron // 1 /// OTTMUST00000079100 // s…	---
20504653	6.09878	-0.3756	P	4.11084	-0.94469	P	8.33923	0.0758	P	7.48561	-0.08	P	8.40552	0.08722	P	10.2355	0.37139	P	6.18295	8.70888	0.70996	-0.494191	0.169554	0	PP	miRNA	miRBase	Mus musculus	mmu-miR-3099-3p	chr7:6803638-6803659 (+)	22	UAGGCUAGAGAGAGGUUGGGGA	MIMAT0014816_st	MIMAT0014816	---	---
20504657	16.8483	-0.44432	P	37.2969	0.70213	P	29.0018	0.33922	P	16.8483	-0.44432	P	12.4116	-0.88523	P	33.3045	0.5388	P	27.7156	20.8548	1.32898	0.41032	0.439922	0	PP	miRNA	miRBase	Mus musculus	mmu-miR-669a-5p	chr2:10474460-10474483 (+) /// chr2:10476872-10476895 (+) /// chr2:10503806-10503829 (+) /// chr2:10510185-10510208 (+) /// chr2:10479330-10479353 (+) /// chr2:10481776-10481799 (+) /// chr2:10484211-10484234 (+) /// chr2:10486668-10486691 (+) /// chr2:10491581-10491604 (+) /// chr2:10494043-10494066 (+) /// chr2:10498926-10498949 (+) /// chr2:10501354-10501377 (+)	24	AGUUGUGUGUGCAUGUUCAUGUCU	MIMAT0003477_st	MIMAT0003477	ENSMUST00000041105 // sense // intron // 10 /// ENSMUST00000116594 // sense // intron // 11 /// OTTMUST00000026263 // sense // intron // 10 /// ENSMUST00000041105 // sense // intron // 10 /// ENSMUST00000116594 // sense // intron // 11 /// OTTMUST00000026263 // sense // intron // 10 /// ENSMUST00000041105 // sense // intron // 10 /// ENSMUST00000116594 // sense // intron // 11 /// OTTMUST00000026…	mmu-mir-297a-2 // chr2:10472254-10472343 (+) /// mmu-mir-467a-1 // chr2:10476346-10476418 (+) /// mmu-mir-669a-1 // chr2:10476853-10476949 (+) /// mmu-mir-669b // chr2:10467790-10467886 (+) /// mmu-mir-669a-3 // chr2:10474433-10474541 (+) /// mmu-mir-467b // chr2:10481248-10481320 (+) /// mmu-mir-466b-1 // chr2:10474219-10474300 (+) /// mmu-mir-466c-1 // chr2:10481534-10481617 (+) /// mmu-mir-466…
20504668	15.6228	-0.27471	P	12.6248	-0.58211	P	25.4221	0.42772	P	19.8934	0.07392	P	17.9061	-0.07791	P	27.2233	0.52648	P	17.8899	21.6743	0.825399	-0.276836	0.415643	0	PP	miRNA	miRBase	Mus musculus	mmu-miR-760-3p	chr3:122293615-122293634 (-)	20	CGGCUCUGGGUCUGUGGGGA	MIMAT0003898_st	MIMAT0003898	---	---
20504669	360.696	-0.51096	P	495.491	-0.05289	P	472.437	-0.12163	P	756.171	0.55697	P	532.493	0.05102	P	544.333	0.08274	P	442.875	610.999	0.724837	-0.464272	0.102091	0	PP	miRNA	miRBase	Mus musculus	mmu-miR-674-5p	chr2:117185151-117185172 (+)	22	GCACUGAGAUGGGAGUGGUGUA	MIMAT0003740_st	MIMAT0003740	---	---
20504670	49.8232	-0.09966	P	56.9502	0.09322	P	38.4378	-0.47395	P	92.0896	0.78656	P	77.8996	0.54513	P	45.2877	-0.23736	P	48.4038	71.7589	0.674533	-0.568039	0.209148	0	PP	miRNA	miRBase	Mus musculus	mmu-miR-674-3p	chr2:117185186-117185207 (+)	22	CACAGCUCCCAUCUCAGAACAA	MIMAT0003741_st	MIMAT0003741	---	---
20504675	650.949	0.42624	P	575.137	0.2476	P	350.293	-0.46774	P	254.975	-0.92595	P	451.763	-0.10074	P	517.108	0.09416	P	525.46	407.949	1.28805	0.365192	0.41233	0	PP	miRNA	miRBase	Mus musculus	mmu-miR-677-3p	chr10:128085335-128085360 (+)	26	GAAGCCAGAUGCCGUUCCUGAGAAGG	MIMAT0017246_st	MIMAT0017246	ENSMUST00000026459 // sense // intron // 4 /// ENSMUST00000139295 // sense // intron // 1 /// OTTMUST00000057840 // sense // intron // 4 /// OTTMUST00000057842 // sense // intron // 1	---
20504676	79.9861	0.07864	P	45.5125	-0.73484	P	97.7645	0.3682	P	71.4994	-0.08318	P	68.3966	-0.14718	P	83.4551	0.13989	P	74.4211	74.4504	0.999607	-0.000567562	0.856484	0	PP	miRNA	miRBase	Mus musculus	mmu-miR-678	chr10:76207333-76207354 (-)	22	GUCUCGGUGCAAGGACUGGAGG	MIMAT0003452_st	MIMAT0003452	ENSMUST00000020452 // sense // 3UTR // 11 /// ENSMUST00000099571 // sense // 3UTR // 11 /// ENSMUST00000099572 // sense // 3UTR // 11 /// ENSMUST00000128099 // sense // 3UTR // 12 /// OTTMUST00000047942 // sense // 3UTR // 11 /// OTTMUST00000047944 // sense // 3UTR // 12 /// OTTMUST00000048705 // sense // 3UTR // 11	---
20504677	95.9267	-0.65512	P	130.711	-0.20873	P	64.5198	-1.22731	P	276.869	0.87408	P	178.765	0.24295	P	171.408	0.18232	P	97.0526	209.014	0.464335	-1.10676	0.0374144	0	PP	miRNA	miRBase	Mus musculus	mmu-miR-497-5p	chr11:70234730-70234751 (+)	22	CAGCAGCACACUGUGGUUUGUA	MIMAT0003453_st	MIMAT0003453	---	mmu-mir-195a // chr11:70235042-70235135 (+) /// mmu-mir-497 // chr11:70234717-70234800 (+) /// mmu-mir-497b // chr11:70234692-70234816 (-)
20504679	107.156	0.02854	P	88.9487	-0.24013	P	149.566	0.5096	P	102.959	-0.02911	P	79.5796	-0.40071	P	112.098	0.09358	P	115.224	98.2121	1.17321	0.230463	0.469527	0	PP	miRNA	miRBase	Mus musculus	mmu-miR-423-5p	chr11:77078122-77078144 (-)	23	UGAGGGGCAGAGAGCGAGACUUU	MIMAT0004825_st	MIMAT0004825	ENSMUST00000102494 // sense // intron // 1 /// ENSMUST00000134685 // sense // intron // 1 /// OTTMUST00000014093 // sense // intron // 1 /// OTTMUST00000014095 // sense // intron // 1	---
20504680	73.929	0.0472	P	62.3239	-0.19915	P	69.9322	-0.03298	P	84.7844	0.24486	P	73.1667	0.03225	P	62.1009	-0.20433	P	68.7284	73.3506	0.936984	-0.0939035	0.594272	0	PP	miRNA	miRBase	Mus musculus	mmu-miR-423-3p	chr11:77078086-77078108 (-)	23	AGCUCGGUCUGAGGCCCCUCAGU	MIMAT0003454_st	MIMAT0003454	ENSMUST00000102494 // sense // intron // 1 /// ENSMUST00000134685 // sense // intron // 1 /// OTTMUST00000014093 // sense // intron // 1 /// OTTMUST00000014095 // sense // intron // 1	---
20504696	4657.89	-0.17741	P	4531.95	-0.21695	P	3864.2	-0.44691	P	7445.29	0.49925	P	5876.85	0.15796	P	9250.6	0.81247	P	4351.35	7524.25	0.57831	-0.790086	0.0203975	0	PP	miRNA	miRBase	Mus musculus	mmu-miR-690	chr16:28599940-28599961 (-)	22	AAAGGCUAGGCUCACAACCAAA	MIMAT0003469_st	MIMAT0003469	---	---
20504697	28.2515	0.03707	P	14.0058	-0.97523	P	34.243	0.31455	P	24.9742	-0.14082	P	26.8181	-0.03805	P	30.9723	0.16972	P	25.5001	27.5882	0.924311	-0.11355	0.637588	0	PP	miRNA	miRBase	Mus musculus	mmu-miR-691	chr16:74342005-74342026 (-)	22	AUUCCUGAAGAGAGGCAGAAAA	MIMAT0003470_st	MIMAT0003470	ENSMUST00000116586 // sense // intron // 2 /// ENSMUST00000117200 // sense // intron // 2 /// ENSMUST00000117785 // sense // intron // 2 /// ENSMUST00000140062 // sense // intron // 2 /// OTTMUST00000041281 // sense // intron // 2 /// OTTMUST00000041282 // sense // intron // 2 /// OTTMUST00000041283 // sense // intron // 2 /// OTTMUST00000071400 // sense // intron // 2	---
20504704	57.9087	-0.08509	P	94.5809	0.62267	P	92.4012	0.58904	P	46.4807	-0.40224	P	47.0311	-0.38526	P	64.9454	0.08035	P	81.6303	52.8191	1.54547	0.628044	0.0940387	0	PP	miRNA	miRBase	Mus musculus	mmu-miR-669b-5p	chr2:10467814-10467835 (+)	22	AGUUUUGUGUGCAUGUGCAUGU	MIMAT0003476_st	MIMAT0003476	ENSMUST00000041105 // sense // intron // 10 /// ENSMUST00000116594 // sense // intron // 11 /// OTTMUST00000026263 // sense // intron // 10	mmu-mir-297a-2 // chr2:10472254-10472343 (+) /// mmu-mir-467a-1 // chr2:10476346-10476418 (+) /// mmu-mir-669a-1 // chr2:10476853-10476949 (+) /// mmu-mir-669b // chr2:10467790-10467886 (+) /// mmu-mir-669a-3 // chr2:10474433-10474541 (+) /// mmu-mir-466b-1 // chr2:10474219-10474300 (+) /// mmu-mir-466f-1 // chr2:10466944-10467037 (+) /// mmu-mir-466f-2 // chr2:10468675-10468768 (+) /// mmu-mir-4…
20504709	39.6294	-0.05598	P	42.7651	0.05389	P	66.6799	0.6947	P	34.4328	-0.25876	P	43.8564	0.09024	P	35.5714	-0.21183	P	49.6915	37.9535	1.30927	0.388763	0.238477	0	PP	miRNA	miRBase	Mus musculus	mmu-miR-669c-5p	chr2:10509319-10509340 (+)	22	AUAGUUGUGUGUGGAUGUGUGU	MIMAT0003479_st	MIMAT0003479	ENSMUST00000041105 // sense // intron // 10 /// ENSMUST00000116594 // sense // intron // 11 /// OTTMUST00000026263 // sense // intron // 10	mmu-mir-466a // chr2:10507918-10507990 (+) /// mmu-mir-669a-2 // chr2:10510164-10510260 (+) /// mmu-mir-669c // chr2:10509296-10509404 (+) /// mmu-mir-297b // chr2:10511667-10511775 (+) /// mmu-mir-297a-3 // chr2:10515820-10515921 (+) /// mmu-mir-297a-4 // chr2:10517067-10517164 (+) /// mmu-mir-297c // chr2:10509016-10509113 (+) /// mmu-mir-466b-3 // chr2:10503565-10503645 (+) /// mmu-mir-466g //…
20504713	3.23648	-0.02179	P	2.63137	-0.3204	P	2.44069	-0.42893	P	4.54303	0.46744	P	3.33498	0.02146	P	3.36277	0.03344	P	2.76951	3.74693	0.739143	-0.436075	0.0865154	0	PP	miRNA	miRBase	Mus musculus	mmu-miR-695	chr2:155356831-155356852 (+)	22	AGAUUGGGCAUAGGUGACUGAA	MIMAT0003481_st	MIMAT0003481	ENSMUST00000077626 // antisense // intron // 1 /// ENSMUST00000124419 // antisense // intron // 1 /// ENSMUST00000165234 // antisense // intron // 1 /// OTTMUST00000038109 // antisense // intron // 1 /// OTTMUST00000038336 // antisense // intron // 1	---
20504714	31.1811	-0.34705	P	40.849	0.04257	P	10.6021	-1.90338	P	38.4733	-0.04387	P	76.1998	0.94206	P	49.7093	0.32579	P	27.544	54.7941	0.502682	-0.992282	0.158251	0	PP	miRNA	miRBase	Mus musculus	mmu-miR-499-5p	chr2:155622893-155622913 (+)	21	UUAAGACUUGCAGUGAUGUUU	MIMAT0003482_st	MIMAT0003482	ENSMUST00000092995 // sense // intron // 19 /// OTTMUST00000038477 // sense // intron // 19	---
20504715	3.84593	-1.36244	P	14.5112	0.55333	P	4.91214	-1.00941	P	15.1353	0.61408	P	13.7977	0.48059	P	5.97951	-0.72574	P	7.75643	11.6375	0.666503	-0.585317	0.372444	0	PP	miRNA	miRBase	Mus musculus	mmu-miR-499-3p	chr2:155622929-155622951 (+)	23	GAACAUCACAGCAAGUCUGUGCU	MIMAT0017254_st	MIMAT0017254	ENSMUST00000092995 // sense // intron // 19 /// OTTMUST00000038477 // sense // intron // 19	---
20504716	59.8261	-0.40277	P	69.3186	-0.1903	P	139.365	0.81726	P	78.9915	-0.00184	P	79.1936	0.00184	P	123.864	0.64714	P	89.5033	94.0164	0.951997	-0.0709708	0.761442	0	PP	miRNA	miRBase	Mus musculus	mmu-miR-696	---	18	GCGUGUGCUUGCUGUGGG	MIMAT0003483_st	MIMAT0003483	---	---
20504718	377.376	0.00938	P	535.758	0.51496	P	329.615	-0.18584	P	372.484	-0.00944	P	380.865	0.02266	P	184.708	-1.02137	P	414.25	312.686	1.32481	0.405786	0.326039	0	PP	miRNA	miRBase	Mus musculus	mmu-miR-455-3p	chr4:63256904-63256924 (+)	21	GCAGUCCACGGGCAUAUACAC	MIMAT0003742_st	MIMAT0003742	ENSMUST00000036300 // sense // intron // 10 /// ENSMUST00000125504 // sense // intron // 10 /// ENSMUST00000148751 // sense // intron // 10 /// OTTMUST00000000701 // sense // intron // 10 /// OTTMUST00000000702 // sense // intron // 10 /// OTTMUST00000054415 // sense // intron // 10	---
20504719	5.68292	-0.03716	P	5.97951	0.03623	P	5.62816	-0.05113	P	7.83581	0.42628	P	7.23277	0.31075	P	4.73048	-0.30181	P	5.76353	6.59969	0.873304	-0.195445	0.514751	0	PP	miRNA	miRBase	Mus musculus	mmu-miR-491-5p	chr4:88122057-88122078 (+)	22	AGUGGGGAACCCUUCCAUGAGG	MIMAT0003486_st	MIMAT0003486	ENSMUST00000097992 // sense // intron // 2 /// ENSMUST00000159342 // sense // intron // 1 /// ENSMUST00000161058 // sense // intron // 2 /// OTTMUST00000026608 // sense // intron // 2 /// OTTMUST00000086962 // sense // intron // 2 /// OTTMUST00000086963 // sense // intron // 1	---
20504722	29.7883	-0.00447	P	23.7879	-0.32899	P	44.0952	0.56141	P	29.9732	0.00446	P	26.063	-0.19722	P	44.1153	0.56206	P	32.5572	33.3838	0.975237	-0.0361746	0.898058	0	PP	miRNA	miRBase	Mus musculus	mmu-miR-698-5p	chr4:124743818-124743838 (+)	21	UGUGGGUGGGACAGGGAUGUU	MIMAT0022930_st	MIMAT0022930	ENSMUST00000094782 // sense // 3UTR // 5 /// ENSMUST00000131381 // antisense // intron // 2 /// ENSMUST00000153837 // sense // 3UTR // 5 /// ENSMUST00000154229 // sense // 3UTR // 5 /// OTTMUST00000020734 // antisense // intron // 2 /// OTTMUST00000020749 // sense // 3UTR // 5 /// OTTMUST00000020752 // sense // 3UTR // 5 /// OTTMUST00000020753 // sense // 3UTR // 5	---
20504724	39.5084	-0.20131	P	75.7985	0.7387	P	46.5109	0.03411	P	44.1929	-0.03965	P	53.7452	0.24267	P	44.3377	-0.03493	P	53.9392	47.4253	1.13735	0.185679	0.674617	0	PP	miRNA	miRBase	Mus musculus	mmu-miR-700-5p	chr4:135416601-135416622 (-)	22	UAAGGCUCCUUCCUGUGCUUGC	MIMAT0017256_st	MIMAT0017256	ENSMUST00000030606 // sense // exon // 5 /// ENSMUST00000132654 // sense // intron // 3 /// OTTMUST00000022473 // sense // exon // 5 /// OTTMUST00000070708 // sense // intron // 3	---
20504725	38.8653	-0.6478	P	39.305	-0.63156	P	61.1153	0.00526	P	71.4771	0.2312	P	60.8396	-0.00127	P	60.9466	0.00127	P	46.4285	64.4211	0.720704	-0.472521	0.0929993	0	PP	miRNA	miRBase	Mus musculus	mmu-miR-700-3p	chr4:135416561-135416581 (-)	21	CACGCGGGAACCGAGUCCACC	MIMAT0003490_st	MIMAT0003490	ENSMUST00000030606 // sense // exon // 5 /// ENSMUST00000132654 // sense // intron // 3 /// OTTMUST00000022473 // sense // exon // 5 /// OTTMUST00000070708 // sense // intron // 3	---
20504728	103.293	0.27689	P	75.4768	-0.17574	P	111.032	0.38113	P	67.6153	-0.33442	P	75.0706	-0.18353	P	95.032	0.15664	P	96.6005	79.2393	1.2191	0.285814	0.27821	0	PP	miRNA	miRBase	Mus musculus	mmu-miR-702-5p	chr5:136991442-136991462 (+)	21	GUGAGUGGGGUGGUUGGCAUG	MIMAT0022931_st	MIMAT0022931	ENSMUST00000004968 // sense // 3UTR // 13 /// ENSMUST00000129896 // sense // exon // 13 /// ENSMUST00000137419 // sense // exon // 4 /// ENSMUST00000144784 // sense // exon // 12 /// ENSMUST00000151642 // sense // exon // 4 /// OTTMUST00000056808 // sense // 3UTR // 13 /// OTTMUST00000056809 // sense // exon // 13 /// OTTMUST00000056810 // sense // exon // 12 /// OTTMUST00000056811 // sense // ex…	---
20504732	891.199	0.03813	P	690.653	-0.32966	P	1540.03	0.82727	P	742.243	-0.22573	P	844.712	-0.03916	P	897.977	0.04906	P	1040.63	828.311	1.25633	0.32921	0.514552	0	PP	miRNA	miRBase	Mus musculus	mmu-miR-705	chr6:85336341-85336360 (-)	20	GGUGGGAGGUGGGGUGGGCA	MIMAT0003495_st	MIMAT0003495	ENSMUST00000060837 // sense // 3UTR // 5	---
20504737	13117.2	0.12417	P	12380.7	0.0408	P	15728.9	0.38612	P	11604.4	-0.05262	P	11690.3	-0.04198	P	11326.8	-0.08755	P	13742.2	11540.5	1.19078	0.251911	0.0803397	0	PP	miRNA	miRBase	Mus musculus	mmu-miR-709	chr8:84086167-84086185 (+)	19	GGAGGCAGAGGCAGGAGGA	MIMAT0003499_st	MIMAT0003499	ENSMUST00000005600 // sense // intron // 8	---
20504740	223.37	-0.28403	P	152.105	-0.8384	P	147.932	-0.87853	P	414.333	0.60732	P	371.209	0.44876	P	320.578	0.23721	P	174.469	368.706	0.473192	-1.0795	0.00750683	0	PP	miRNA	miRBase	Mus musculus	mmu-miR-712-5p	---	21	CUCCUUCACCCGGGCGGUACC	MIMAT0003502_st	MIMAT0003502	---	---
20504743	337.576	0.12075	P	270.211	-0.20037	P	150.532	-1.04439	P	363.282	0.22663	P	301.719	-0.04125	P	319.221	0.0401	P	252.773	328.074	0.770475	-0.37618	0.275457	0	PP	miRNA	miRBase	Mus musculus	mmu-miR-714	---	21	CGACGAGGGCCGGUCGGUCGC	MIMAT0003505_st	MIMAT0003505	---	---
20504745	46.0718	-0.7547	P	81.9678	0.07647	P	41.9486	-0.88996	P	105.821	0.44497	P	77.7145	-0.0004	P	77.758	0.0004	P	56.6627	87.0978	0.650564	-0.620236	0.116948	0	PP	miRNA	miRBase	Mus musculus	mmu-miR-500-3p	chrX:7237695-7237716 (-)	22	AAUGCACCUGGGCAAGGGUUCA	MIMAT0003507_st	MIMAT0003507	ENSMUST00000115746 // sense // intron // 3 /// ENSMUST00000128319 // sense // intron // 2 /// ENSMUST00000132126 // sense // intron // 3 /// OTTMUST00000039775 // sense // intron // 2 /// OTTMUST00000039776 // sense // intron // 3 /// OTTMUST00000039777 // sense // intron // 3	mmu-mir-362 // chrX:7241982-7242046 (-) /// mmu-mir-500 // chrX:7237683-7237774 (-) /// mmu-mir-501 // chrX:7241243-7241351 (-)
20504747	50.782	-0.01866	P	54.9397	0.09488	P	47.0721	-0.1281	P	63.8478	0.31166	P	50.7535	-0.01946	P	52.1039	0.01842	P	50.9313	55.5684	0.916551	-0.125713	0.381013	0	PP	miRNA	miRBase	Mus musculus	mmu-miR-501-3p	chrX:7241270-7241291 (-)	22	AAUGCACCCGGGCAAGGAUUUG	MIMAT0003509_st	MIMAT0003509	ENSMUST00000115746 // sense // intron // 3 /// ENSMUST00000128319 // sense // intron // 2 /// ENSMUST00000132126 // sense // intron // 3 /// OTTMUST00000039775 // sense // intron // 2 /// OTTMUST00000039776 // sense // intron // 3 /// OTTMUST00000039777 // sense // intron // 3	mmu-mir-188 // chrX:7247989-7248056 (-) /// mmu-mir-362 // chrX:7241982-7242046 (-) /// mmu-mir-532 // chrX:7248402-7248497 (-) /// mmu-mir-500 // chrX:7237683-7237774 (-) /// mmu-mir-501 // chrX:7241243-7241351 (-)
20504751	22.5908	0.09952	P	21.5444	0.0311	P	10.5628	-0.99722	P	24.8175	0.23514	P	20.6256	-0.03178	P	14.4604	-0.54411	P	18.2327	19.9678	0.913104	-0.13115	0.699207	0	PP	miRNA	miRBase	Mus musculus	mmu-miR-505-5p	chrX:60394451-60394473 (-)	23	GGGAGCCAGGAAGUAUUGAUGUU	MIMAT0017259_st	MIMAT0017259	ENSMUST00000033480 // sense // intron // 1 /// ENSMUST00000101527 // sense // intron // 1 /// ENSMUST00000138569 // sense // intron // 1 /// ENSMUST00000154051 // sense // intron // 1 /// OTTMUST00000042662 // sense // intron // 1 /// OTTMUST00000042675 // sense // intron // 1	---
20504754	2.25919	0.28383	P	1.6837	-0.14034	P	1.54056	-0.26852	P	2.02772	0.12789	P	1.33685	-0.47313	P	2.40998	0.37705	P	1.82782	1.92485	0.949589	-0.0746247	0.871203	0	PP	miRNA	miRBase	Mus musculus	mmu-miR-721	chr5:136375777-136375797 (-)	21	CAGUGCAAUUAAAAGGGGGAA	MIMAT0003515_st	MIMAT0003515	ENSMUST00000004097 // sense // intron // 4 /// ENSMUST00000148082 // antisense // intron // 1 /// ENSMUST00000175918 // sense // intron // 3 /// ENSMUST00000176172 // sense // intron // 4 /// ENSMUST00000176216 // sense // intron // 4 /// ENSMUST00000176486 // sense // intron // 4 /// ENSMUST00000176501 // sense // intron // 4 /// ENSMUST00000176745 // sense // intron // 4 /// ENSMUST00000176778 …	---
20505008	63.1805	0.31486	P	44.0062	-0.20692	P	51.2392	0.01263	P	50.7655	-0.00077	P	50.8199	0.00077	P	49.032	-0.0509	P	52.8086	50.2058	1.05184	0.0729196	0.726333	0	PP	miRNA	miRBase	Mus musculus	mmu-miR-652-5p	chrX:142739020-142739043 (+)	24	CAACCCUAGGAGGGGGUGCCAUUC	MIMAT0017260_st	MIMAT0017260	ENSMUST00000087333 // sense // intron // 2 /// ENSMUST00000101198 // sense // intron // 1 /// ENSMUST00000112889 // sense // intron // 1 /// ENSMUST00000112891 // sense // intron // 1 /// ENSMUST00000112896 // sense // intron // 2 /// ENSMUST00000124211 // sense // intron // 1 /// ENSMUST00000133634 // sense // intron // 2 /// OTTMUST00000045310 // sense // intron // 2 /// OTTMUST00000045311 // s…	---
20505009	298.154	0.09354	P	358.106	0.35787	P	212.822	-0.39286	P	318.487	0.18872	P	260.717	-0.10003	P	258.115	-0.1145	P	289.694	279.107	1.03793	0.0537139	0.912746	0	PP	miRNA	miRBase	Mus musculus	mmu-miR-652-3p	chrX:142739060-142739080 (+)	21	AAUGGCGCCACUAGGGUUGUG	MIMAT0003711_st	MIMAT0003711	ENSMUST00000087333 // sense // intron // 2 /// ENSMUST00000101198 // sense // intron // 1 /// ENSMUST00000112889 // sense // intron // 1 /// ENSMUST00000112891 // sense // intron // 1 /// ENSMUST00000112896 // sense // intron // 2 /// ENSMUST00000124211 // sense // intron // 1 /// ENSMUST00000133634 // sense // intron // 2 /// OTTMUST00000045310 // sense // intron // 2 /// OTTMUST00000045311 // s…	---
20505070	13.1975	0.28541	P	12.2446	0.17729	P	3.63012	-1.57677	P	13.3816	0.3054	P	7.09132	-0.61073	P	9.41276	-0.20217	P	9.69074	9.96191	0.97278	-0.0398146	0.774333	0	PP	miRNA	miRBase	Mus musculus	mmu-miR-490-5p	chr6:36421763-36421782 (+)	20	CCAUGGAUCUCCAGGUGGGU	MIMAT0017261_st	MIMAT0017261	ENSMUST00000169004 // sense // intron // 2 /// ENSMUST00000172278 // sense // intron // 2 /// OTTMUST00000094551 // sense // intron // 2 /// OTTMUST00000094559 // sense // intron // 2	---
20505071	14.2304	-0.2126	P	12.228	-0.43139	P	12.8748	-0.35703	P	23.6514	0.52035	P	18.7493	0.18526	P	26.9377	0.70805	P	13.1111	23.1128	0.567265	-0.817906	0.00831972	0	PP	miRNA	miRBase	Mus musculus	mmu-miR-490-3p	chr6:36421800-36421821 (+)	22	CAACCUGGAGGACUCCAUGCUG	MIMAT0003780_st	MIMAT0003780	ENSMUST00000169004 // sense // intron // 2 /// ENSMUST00000172278 // sense // intron // 2 /// OTTMUST00000094551 // sense // intron // 2 /// OTTMUST00000094559 // sense // intron // 2	---
20505073	133.641	-0.09615	P	216.846	0.60216	P	98.8441	-0.53128	P	204.623	0.51845	P	152.061	0.09014	P	123.234	-0.21312	P	149.777	159.972	0.936269	-0.0950048	0.738874	0	PP	miRNA	miRBase	Mus musculus	mmu-miR-676-3p	chrX:100381151-100381171 (+)	21	CCGUCCUGAGGUUGUUGAGCU	MIMAT0003782_st	MIMAT0003782	ENSMUST00000071453 // sense // intron // 2 /// ENSMUST00000113775 // sense // intron // 2 /// ENSMUST00000113776 // sense // intron // 2 /// ENSMUST00000113777 // sense // intron // 2 /// ENSMUST00000113778 // sense // intron // 2 /// ENSMUST00000113779 // sense // intron // 2 /// ENSMUST00000113780 // sense // intron // 2 /// ENSMUST00000113781 // sense // intron // 2 /// ENSMUST00000113783 // s…	---
20505648	49.806	-0.07947	P	55.447	0.07532	P	31.1757	-0.75537	P	67.5945	0.36112	P	74.5502	0.50242	P	31.8669	-0.72373	P	45.4762	58.0039	0.784021	-0.351037	0.553228	0	PP	miRNA	miRBase	Mus musculus	mmu-miR-181d-5p	chr8:84178759-84178781 (-)	23	AACAUUCAUUGUUGUCGGUGGGU	MIMAT0004324_st	MIMAT0004324	---	mmu-mir-181c // chr8:84178873-84178961 (-) /// mmu-mir-181d // chr8:84178716-84178787 (-)
20505649	6.41786	0.67493	P	4.2414	0.07737	P	5.95122	0.56602	P	3.74184	-0.10342	P	3.3676	-0.25545	P	3.79844	-0.08176	P	5.53683	3.63596	1.5228	0.606723	0.0377112	0	PP	miRNA	miRBase	Mus musculus	mmu-miR-181d-3p	chr8:84178720-84178740 (-)	21	CCCACCGGGGGAUGAAUGUCA	MIMAT0017264_st	MIMAT0017264	---	mmu-mir-181c // chr8:84178873-84178961 (-) /// mmu-mir-181d // chr8:84178716-84178787 (-)
20505692	5.13573	-0.64391	P	16.3805	1.02943	P	3.0371	-1.40179	P	6.06163	-0.40477	P	10.8033	0.42892	P	9.98813	0.31574	P	8.18446	8.95103	0.91436	-0.129166	0.585979	0	PP	miRNA	miRBase	Mus musculus	mmu-miR-18b-5p	chrX:52742381-52742403 (-)	23	UAAGGUGCAUCUAGUGCUGUUAG	MIMAT0004858_st	MIMAT0004858	---	mmu-mir-106a // chrX:52742503-52742567 (-) /// mmu-mir-19b-2 // chrX:52741983-52742066 (-) /// mmu-mir-92a-2 // chrX:52741838-52741928 (-) /// mmu-mir-363 // chrX:52741693-52741767 (-) /// mmu-mir-20b // chrX:52742113-52742192 (-) /// mmu-mir-18b // chrX:52742331-52742413 (-)
20505694	18.1922	0.29978	P	15.0901	0.03006	P	12.8083	-0.20646	P	14.4677	-0.0307	P	13.3691	-0.14463	P	17.0316	0.20468	P	15.3635	14.9561	1.02724	0.0387697	0.869339	0	PP	miRNA	miRBase	Mus musculus	mmu-miR-193b-5p	chr16:13449533-13449554 (+)	22	CGGGGUUUUGAGGGCGAGAUGA	MIMAT0017271_st	MIMAT0017271	---	mmu-mir-365-1 // chr16:13453840-13453926 (+) /// mmu-mir-193b // chr16:13449523-13449601 (+)
20505695	160.274	-0.08998	P	128.449	-0.40934	P	169.367	-0.01037	P	221.832	0.37894	P	171.811	0.0103	P	177.615	0.05823	P	152.697	190.419	0.801897	-0.318511	0.130516	0	PP	miRNA	miRBase	Mus musculus	mmu-miR-193b-3p	chr16:13449570-13449591 (+)	22	AACUGGCCCACAAAGUCCCGCU	MIMAT0004859_st	MIMAT0004859	---	mmu-mir-365-1 // chr16:13453840-13453926 (+) /// mmu-mir-193b // chr16:13449523-13449601 (+)
20505697	3.19169	-0.5173	P	8.61671	0.91552	P	5.94468	0.37998	P	2.47425	-0.88463	P	1.72609	-1.40411	P	6.8984	0.59464	P	5.91769	3.69958	1.59956	0.677673	0.322186	0	PP	miRNA	miRBase	Mus musculus	mmu-miR-297c-5p	chr2:10509026-10509047 (+)	22	AUGUAUGUGUGCAUGUACAUGU	MIMAT0004865_st	MIMAT0004865	ENSMUST00000041105 // sense // intron // 10 /// ENSMUST00000116594 // sense // intron // 11 /// OTTMUST00000026263 // sense // intron // 10	mmu-mir-466a // chr2:10507918-10507990 (+) /// mmu-mir-669a-2 // chr2:10510164-10510260 (+) /// mmu-mir-669c // chr2:10509296-10509404 (+) /// mmu-mir-297b // chr2:10511667-10511775 (+) /// mmu-mir-297a-3 // chr2:10515820-10515921 (+) /// mmu-mir-297a-4 // chr2:10517067-10517164 (+) /// mmu-mir-297c // chr2:10509016-10509113 (+) /// mmu-mir-466b-3 // chr2:10503565-10503645 (+) /// mmu-mir-466g //…
20505699	131.69	0.02608	P	84.8062	-0.60883	P	106.778	-0.27646	P	126.972	-0.02656	P	134.887	0.06068	P	157.589	0.2851	P	107.758	139.816	0.770712	-0.375736	0.128535	0	PP	miRNA	miRBase	Mus musculus	mmu-miR-327	chr14:44947483-44947501 (-)	19	ACUUGAGGGGCAUGAGGAU	MIMAT0004867_st	MIMAT0004867	ENSMUST00000099718 // antisense // intron // 2 /// ENSMUST00000127408 // antisense // intron // 2 /// OTTMUST00000093317 // antisense // intron // 2 /// OTTMUST00000093318 // antisense // intron // 2	---
20505704	43.1609	0.52149	P	28.9591	-0.05422	P	33.0935	0.13831	P	16.9828	-0.82416	P	25.5332	-0.23587	P	31.1773	0.05226	P	35.0712	24.5644	1.42772	0.513716	0.156199	0	PP	miRNA	miRBase	Mus musculus	mmu-miR-465b-5p	chrX:66829249-66829270 (-) /// chrX:66835811-66835832 (-)	22	UAUUUAGAAUGGUGCUGAUCUG	MIMAT0004871_st	MIMAT0004871	---	mmu-mir-465a // chrX:66839052-66839125 (-) /// mmu-mir-465b-1 // chrX:66829202-66829280 (-) /// mmu-mir-465b-2 // chrX:66835764-66835842 (-) /// mmu-mir-465c-1 // chrX:66825955-66826035 (-) /// mmu-mir-465c-2 // chrX:66832517-66832597 (-) /// mmu-mir-465d // chrX:66822656-66822713 (-) /// mmu-mir-465a // chrX:66839052-66839125 (-) /// mmu-mir-465b-1 // chrX:66829202-66829280 (-) /// mmu-mir-465b-…
20505710	40.5669	-0.10426	P	46.6471	0.09723	P	70.2714	0.68838	P	27.712	-0.65405	P	34.0868	-0.35535	P	47.1073	0.11139	P	52.4951	36.302	1.44607	0.532133	0.181488	0	PP	miRNA	miRBase	Mus musculus	mmu-miR-466c-5p	chr2:10481544-10481567 (+) /// chr2:10483979-10484002 (+)	24	UGAUGUGUGUGUGCAUGUACAUAU	MIMAT0004877_st	MIMAT0004877	ENSMUST00000041105 // sense // intron // 10 /// ENSMUST00000116594 // sense // intron // 11 /// ENSMUST00000180005 // sense // exon // 1 /// OTTMUST00000026263 // sense // intron // 10 /// ENSMUST00000041105 // sense // intron // 10 /// ENSMUST00000116594 // sense // intron // 11 /// OTTMUST00000026263 // sense // intron // 10	mmu-mir-297a-2 // chr2:10472254-10472343 (+) /// mmu-mir-467a-1 // chr2:10476346-10476418 (+) /// mmu-mir-669a-1 // chr2:10476853-10476949 (+) /// mmu-mir-669a-3 // chr2:10474433-10474541 (+) /// mmu-mir-467b // chr2:10481248-10481320 (+) /// mmu-mir-466b-1 // chr2:10474219-10474300 (+) /// mmu-mir-466c-1 // chr2:10481534-10481617 (+) /// mmu-mir-466e // chr2:10479088-10479171 (+) /// mmu-mir-466…
20505714	86.1448	0.01318	P	100.09	0.22964	P	121.112	0.50468	P	52.9714	-0.68837	P	68.828	-0.31059	P	84.5782	-0.0133	P	102.449	68.7925	1.48924	0.574581	0.0721633	0	PP	miRNA	miRBase	Mus musculus	mmu-miR-466f-5p	chr2:10466954-10466975 (+) /// chr2:10468685-10468706 (+) /// chr2:10471963-10471984 (+)	22	UACGUGUGUGUGCAUGUGCAUG	MIMAT0004881_st	MIMAT0004881	ENSMUST00000041105 // sense // intron // 10 /// ENSMUST00000116594 // sense // intron // 11 /// OTTMUST00000026263 // sense // intron // 10 /// ENSMUST00000041105 // sense // intron // 10 /// ENSMUST00000116594 // sense // intron // 11 /// OTTMUST00000026263 // sense // intron // 10 /// ENSMUST00000041105 // sense // intron // 10 /// ENSMUST00000116594 // sense // intron // 11 /// OTTMUST00000026…	mmu-mir-297a-2 // chr2:10472254-10472343 (+) /// mmu-mir-467a-1 // chr2:10476346-10476418 (+) /// mmu-mir-669a-1 // chr2:10476853-10476949 (+) /// mmu-mir-669b // chr2:10467790-10467886 (+) /// mmu-mir-669a-3 // chr2:10474433-10474541 (+) /// mmu-mir-466b-1 // chr2:10474219-10474300 (+) /// mmu-mir-466f-1 // chr2:10466944-10467037 (+) /// mmu-mir-466f-2 // chr2:10468675-10468768 (+) /// mmu-mir-4…
20505717	31.1987	-0.18619	P	51.8809	0.54753	P	59.9112	0.75515	P	27.5721	-0.36446	P	30.1154	-0.23717	P	39.7941	0.16488	P	47.6636	32.4938	1.46685	0.552721	0.188598	0	PP	miRNA	miRBase	Mus musculus	mmu-miR-466h-5p	chr2:10514901-10514922 (+)	22	UGUGUGCAUGUGCUUGUGUGUA	MIMAT0004884_st	MIMAT0004884	ENSMUST00000041105 // sense // intron // 10 /// ENSMUST00000116594 // sense // intron // 11 /// OTTMUST00000026263 // sense // intron // 10	mmu-mir-466a // chr2:10507918-10507990 (+) /// mmu-mir-669a-2 // chr2:10510164-10510260 (+) /// mmu-mir-669c // chr2:10509296-10509404 (+) /// mmu-mir-297b // chr2:10511667-10511775 (+) /// mmu-mir-297a-3 // chr2:10515820-10515921 (+) /// mmu-mir-297a-4 // chr2:10517067-10517164 (+) /// mmu-mir-297c // chr2:10509016-10509113 (+) /// mmu-mir-466g // chr2:10514595-10514674 (+) /// mmu-mir-466h // c…
20505726	96.0822	0.10593	P	73.7301	-0.27609	P	145.633	0.70592	P	82.4784	-0.11433	P	76.9226	-0.21494	P	130.581	0.54853	P	105.148	96.6607	1.08781	0.121425	0.791272	0	PP	miRNA	miRBase	Mus musculus	mmu-miR-504-3p	chrX:59097669-59097690 (-)	22	AGGGAGAGCAGGGCAGGGUUUC	MIMAT0017277_st	MIMAT0017277	ENSMUST00000033473 // sense // intron // 3 /// ENSMUST00000119306 // sense // intron // 3 /// ENSMUST00000119833 // sense // intron // 4 /// ENSMUST00000138503 // sense // intron // 3 /// OTTMUST00000044387 // sense // intron // 3 /// OTTMUST00000044388 // sense // intron // 3 /// OTTMUST00000044392 // sense // intron // 4 /// OTTMUST00000044394 // sense // intron // 3	---
20505730	80.3923	0.09134	P	60.8044	-0.31154	P	98.6566	0.3867	P	73.2911	-0.04208	P	71.7596	-0.07255	P	77.6294	0.04089	P	79.9511	74.2267	1.07712	0.10718	0.716217	0	PP	miRNA	miRBase	Mus musculus	mmu-miR-574-5p	chr5:64970328-64970350 (+)	23	UGAGUGUGUGUGUGUGAGUGUGU	MIMAT0004893_st	MIMAT0004893	ENSMUST00000031080 // sense // intron // 1 /// OTTMUST00000056873 // sense // intron // 1	---
20505731	383.023	0.07497	P	479.67	0.39958	P	523.76	0.52645	P	344.231	-0.07908	P	324.086	-0.16608	P	176.149	-1.04566	P	462.151	281.489	1.64181	0.715287	0.0858415	0	PP	miRNA	miRBase	Mus musculus	mmu-miR-574-3p	chr5:64970364-64970385 (+)	22	CACGCUCAUGCACACACCCACA	MIMAT0004894_st	MIMAT0004894	ENSMUST00000031080 // sense // intron // 1 /// OTTMUST00000056873 // sense // intron // 1	---
20505736	27.0972	-0.40633	P	36.257	0.01379	P	36.9982	0.04298	P	35.4099	-0.02032	P	35.5673	-0.01392	P	56.2554	0.64752	P	33.4508	42.4109	0.788732	-0.342394	0.292301	0	PP	miRNA	miRBase	Mus musculus	mmu-miR-92b-5p	chr3:89227165-89227188 (-)	24	AGGGACGGGACGUGGUGCAGUGUU	MIMAT0017278_st	MIMAT0017278	---	---
20505777	59.8717	0.10459	P	47.582	-0.22687	P	90.4847	0.70039	P	51.2012	-0.1211	P	51.4978	-0.11277	P	66.9799	0.26645	P	65.9794	56.5596	1.16655	0.222243	0.57698	0	PP	miRNA	miRBase	Mus musculus	mmu-miR-877-5p	chr17:35960795-35960814 (-)	20	GUAGAGGAGAUGGCGCAGGG	MIMAT0004861_st	MIMAT0004861	ENSMUST00000043757 // sense // intron // 12 /// OTTMUST00000096569 // sense // intron // 12	---
20505780	6.20407	-0.7921	P	5.78438	-0.89315	P	2.99146	-1.84446	P	26.4272	1.29864	P	15.2817	0.50842	P	16.4058	0.61082	P	4.9933	19.3716	0.257765	-1.95587	0.00894625	0	PP	miRNA	miRBase	Mus musculus	mmu-miR-511-3p	chr2:14261051-14261072 (+)	22	AAUGUGUAGCAAAAGACAGGAU	MIMAT0017281_st	MIMAT0017281	ENSMUST00000028045 // sense // intron // 5 /// OTTMUST00000026697 // sense // intron // 5	---
20506719	38.8653	-0.31229	P	59.026	0.29058	P	79.917	0.72773	P	24.8072	-0.96001	P	40.3031	-0.25988	P	56.2129	0.22013	P	59.2695	40.4411	1.46558	0.551468	0.280821	0	PP	miRNA	miRBase	Mus musculus	mmu-miR-669k-5p	chr2:10475318-10475342 (+)	25	UGUGCAUGUGUGUAUAGUUGUGUGC	MIMAT0017323_st	MIMAT0017323	ENSMUST00000041105 // sense // intron // 10 /// ENSMUST00000116594 // sense // intron // 11 /// OTTMUST00000026263 // sense // intron // 10	mmu-mir-297a-2 // chr2:10472254-10472343 (+) /// mmu-mir-467a-1 // chr2:10476346-10476418 (+) /// mmu-mir-669a-1 // chr2:10476853-10476949 (+) /// mmu-mir-669b // chr2:10467790-10467886 (+) /// mmu-mir-669a-3 // chr2:10474433-10474541 (+) /// mmu-mir-467b // chr2:10481248-10481320 (+) /// mmu-mir-466b-1 // chr2:10474219-10474300 (+) /// mmu-mir-466c-1 // chr2:10481534-10481617 (+) /// mmu-mir-466…
20506722	26.524	-0.35523	P	52.0582	0.6176	P	45.2906	0.41669	P	24.9658	-0.44257	P	23.7993	-0.51161	P	41.3343	0.28481	P	41.2909	30.0331	1.37485	0.45927	0.314302	0	PP	miRNA	miRBase	Mus musculus	mmu-miR-669d-5p	chr2:10468384-10468405 (+) /// chr2:10471658-10471679 (+)	22	ACUUGUGUGUGCAUGUAUAUGU	MIMAT0005833_st	MIMAT0005833	ENSMUST00000041105 // sense // intron // 10 /// ENSMUST00000116594 // sense // intron // 11 /// OTTMUST00000026263 // sense // intron // 10 /// ENSMUST00000041105 // sense // intron // 10 /// ENSMUST00000116594 // sense // intron // 11 /// OTTMUST00000026263 // sense // intron // 10	mmu-mir-297a-2 // chr2:10472254-10472343 (+) /// mmu-mir-467a-1 // chr2:10476346-10476418 (+) /// mmu-mir-669a-1 // chr2:10476853-10476949 (+) /// mmu-mir-669b // chr2:10467790-10467886 (+) /// mmu-mir-669a-3 // chr2:10474433-10474541 (+) /// mmu-mir-466b-1 // chr2:10474219-10474300 (+) /// mmu-mir-466f-1 // chr2:10466944-10467037 (+) /// mmu-mir-466f-2 // chr2:10468675-10468768 (+) /// mmu-mir-4…
20506724	87.8108	0.30856	P	68.3374	-0.05316	P	106.42	0.58587	P	70.9486	0.00094	P	70.1987	-0.01439	P	70.8561	-0.00094	P	87.5228	70.6678	1.23851	0.308605	0.198133	0	PP	miRNA	miRBase	Mus musculus	mmu-miR-466i-5p	chr13:17747525-17747544 (+)	20	UGUGUGUGUGUGUGUGUGUG	MIMAT0017325_st	MIMAT0017325	ENSMUST00000042365 // antisense // intron // 7	---
20506728	62.3679	0.15115	P	43.8886	-0.3558	P	93.5451	0.73601	P	45.8631	-0.29232	P	51.2592	-0.13184	P	61.0692	0.12079	P	66.6005	52.7305	1.26304	0.336896	0.456131	0	PP	miRNA	miRBase	Mus musculus	mmu-miR-1187	chr5:82798964-82798986 (-)	23	UAUGUGUGUGUGUAUGUGUGUAA	MIMAT0005837_st	MIMAT0005837	---	---
20506730	128.522	0.00384	P	170.531	0.41185	P	172.622	0.42944	P	85.941	-0.57676	P	104.107	-0.30011	P	127.839	-0.00385	P	157.225	105.962	1.48378	0.569278	0.0562535	0	PP	miRNA	miRBase	Mus musculus	mmu-miR-669f-5p	chr2:10467248-10467271 (+)	24	AGUUGUGUGUGCAUGUGCAUGUGU	MIMAT0017327_st	MIMAT0017327	ENSMUST00000041105 // sense // intron // 10 /// ENSMUST00000116594 // sense // intron // 11 /// OTTMUST00000026263 // sense // intron // 10	mmu-mir-297a-2 // chr2:10472254-10472343 (+) /// mmu-mir-467a-1 // chr2:10476346-10476418 (+) /// mmu-mir-669a-1 // chr2:10476853-10476949 (+) /// mmu-mir-669b // chr2:10467790-10467886 (+) /// mmu-mir-669a-3 // chr2:10474433-10474541 (+) /// mmu-mir-466b-1 // chr2:10474219-10474300 (+) /// mmu-mir-466f-1 // chr2:10466944-10467037 (+) /// mmu-mir-466f-2 // chr2:10468675-10468768 (+) /// mmu-mir-4…
20506735	26.2035	-0.12195	P	24.4705	-0.22067	P	56.0891	0.97601	P	29.1076	0.02969	P	27.9219	-0.03031	P	34.6521	0.28124	P	35.5877	30.5606	1.1645	0.219707	0.780855	0	PP	miRNA	miRBase	Mus musculus	mmu-miR-1188-5p	chr12:109611841-109611861 (+)	21	UGGUGUGAGGUUGGGCCAGGA	MIMAT0005843_st	MIMAT0005843	ENSMUST00000182689 // sense // intron // 2 /// ENSMUST00000183215 // sense // intron // 2 /// OTTMUST00000113328 // sense // intron // 2 /// OTTMUST00000113329 // sense // intron // 2	mmu-mir-341 // chr12:109611500-109611595 (+) /// mmu-mir-370 // chr12:109618258-109618336 (+) /// mmu-mir-1188 // chr12:109611822-109611941 (+)
20506737	97.5215	0.05666	P	116.436	0.31241	P	133.199	0.50645	P	62.3849	-0.58786	P	79.3056	-0.24163	P	90.0094	-0.05898	P	115.719	77.2333	1.4983	0.583329	0.0439714	0	PP	miRNA	miRBase	Mus musculus	mmu-miR-466f	chr13:71107108-71107129 (+)	22	ACGUGUGUGUGCAUGUGCAUGU	MIMAT0005844_st	MIMAT0005844	---	---
20506741	99.1607	-0.07279	P	163.865	0.65188	P	124.66	0.25737	P	62.8458	-0.73074	P	80.1911	-0.37912	P	109.424	0.06929	P	129.229	84.1536	1.53563	0.618832	0.115586	0	PP	miRNA	miRBase	Mus musculus	mmu-miR-466j	chr10:60960802-60960824 (+)	23	UGUGUGCAUGUGCAUGUGUGUAA	MIMAT0005848_st	MIMAT0005848	---	---
20506747	23.7761	-0.29708	P	60.0035	1.03845	P	51.0092	0.80416	P	23.3715	-0.32185	P	29.4487	0.01161	P	28.9767	-0.0117	P	44.9296	27.2656	1.64785	0.720584	0.217324	0	PP	miRNA	miRBase	Mus musculus	mmu-miR-669e-5p	chr2:10467537-10467558 (+)	22	UGUCUUGUGUGUGCAUGUUCAU	MIMAT0005853_st	MIMAT0005853	ENSMUST00000041105 // sense // intron // 10 /// ENSMUST00000116594 // sense // intron // 11 /// OTTMUST00000026263 // sense // intron // 10	mmu-mir-297a-2 // chr2:10472254-10472343 (+) /// mmu-mir-467a-1 // chr2:10476346-10476418 (+) /// mmu-mir-669a-1 // chr2:10476853-10476949 (+) /// mmu-mir-669b // chr2:10467790-10467886 (+) /// mmu-mir-669a-3 // chr2:10474433-10474541 (+) /// mmu-mir-466b-1 // chr2:10474219-10474300 (+) /// mmu-mir-466f-1 // chr2:10466944-10467037 (+) /// mmu-mir-466f-2 // chr2:10468675-10468768 (+) /// mmu-mir-4…
20506750	20.8952	-0.21619	P	43.4309	0.83936	P	28.6186	0.2376	P	11.3537	-1.09619	P	14.4131	-0.75198	P	27.651	0.18797	P	30.9816	17.8059	1.73996	0.799053	0.161934	0	PP	miRNA	miRBase	Mus musculus	mmu-miR-467h	chr9:115381898-115381919 (+)	22	AUAAGUGUGUGCAUGUAUAUGU	MIMAT0005855_st	MIMAT0005855	---	---
20506751	390.304	-0.02257	P	367.219	-0.11052	P	402.612	0.02222	P	417.449	0.07443	P	320.107	-0.30861	P	563.304	0.50675	P	386.712	433.62	0.891822	-0.165172	0.620756	0	PP	miRNA	miRBase	Mus musculus	mmu-miR-1195	chr17:70860558-70860580 (-)	23	UGAGUUCGAGGCCAGCCUGCUCA	MIMAT0005856_st	MIMAT0005856	ENSMUST00000176549 // antisense // intron // 3 /// OTTMUST00000104222 // antisense // intron // 3	---
20506754	51.2239	0.38587	P	37.8653	-0.05007	P	54.7625	0.48224	P	40.4567	0.04543	P	36.3002	-0.11097	P	37.9486	-0.0469	P	47.9506	38.2352	1.2541	0.326648	0.142015	0	PP	miRNA	miRBase	Mus musculus	mmu-miR-1198-5p	chrX:7807142-7807163 (+)	22	UAUGUGUUCCUGGCUGGCUUGG	MIMAT0005859_st	MIMAT0005859	ENSMUST00000065932 // sense // intron // 13 /// ENSMUST00000101694 // sense // intron // 12 /// ENSMUST00000115675 // sense // intron // 14 /// ENSMUST00000132456 // sense // intron // 13 /// ENSMUST00000135622 // sense // intron // 7 /// ENSMUST00000136930 // sense // intron // 11 /// ENSMUST00000140540 // sense // intron // 10 /// OTTMUST00000043334 // sense // intron // 13 /// OTTMUST000000433…	---
20509206	61.6571	0.1712	P	40.0848	-0.45001	P	54.1191	-0.01693	P	55.3965	0.01673	P	48.0075	-0.1898	P	62.6025	0.19316	P	51.9537	55.3355	0.938884	-0.090981	0.649501	0	PP	miRNA	miRBase	Mus musculus	mmu-miR-1902	chr2:104428871-104428892 (-)	22	AGAGGUGCAGUAGGCAUGACUU	MIMAT0007863_st	MIMAT0007863	ENSMUST00000028600 // sense // 3UTR // 16 /// OTTMUST00000035479 // sense // 3UTR // 16	---
20509207	29.4197	-0.04658	P	20.7155	-0.55265	P	48.365	0.6706	P	27.1224	-0.16388	P	31.3505	0.04512	P	44.6844	0.55641	P	32.8334	34.3858	0.954854	-0.066648	0.782919	0	PP	miRNA	miRBase	Mus musculus	mmu-miR-1897-5p	chr3:34638474-34638495 (+)	22	CUUUGGAUGGAGAAAGAGGGGG	MIMAT0007864_st	MIMAT0007864	ENSMUST00000163261 // sense // exon // 3 /// ENSMUST00000168995 // sense // exon // 1 /// ENSMUST00000170492 // sense // exon // 2 /// ENSMUST00000172560 // sense // exon // 5 /// ENSMUST00000172703 // sense // exon // 1 /// ENSMUST00000172935 // sense // exon // 2 /// ENSMUST00000173365 // sense // exon // 2 /// ENSMUST00000173845 // sense // intron // 3 /// ENSMUST00000174087 // sense // exon /…	---
20509210	594.094	0.33728	P	422.519	-0.15439	P	550.357	0.22696	P	471.759	0.00464	P	431.27	-0.12482	P	468.728	-0.00466	P	522.324	457.252	1.14231	0.191953	0.313384	0	PP	miRNA	miRBase	Mus musculus	mmu-miR-1895	chr3:134240515-134240536 (-)	22	CCCCCGAGGAGGACGAGGAGGA	MIMAT0007867_st	MIMAT0007867	ENSMUST00000053048 // antisense // 3UTR // 3 /// ENSMUST00000166288 // antisense // 3UTR // 3 /// ENSMUST00000180471 // sense // exon // 1 /// ENSMUST00000181904 // antisense // 3UTR // 3 /// OTTMUST00000112194 // antisense // 3UTR // 3	---
20509214	457.269	0.07924	P	408.396	-0.08384	P	1072.3	1.30883	P	399.266	-0.11646	P	383.581	-0.17428	P	844.507	0.9643	P	645.99	542.451	1.19087	0.252018	0.733059	0	PP	miRNA	miRBase	Mus musculus	mmu-miR-1892	chr12:54645943-54645964 (-)	22	AUUUGGGGACGGGAGGGAGGAU	MIMAT0007871_st	MIMAT0007871	ENSMUST00000056228 // sense // 3UTR // 2	---
20509215	62.8265	-0.07008	P	162.35	1.29957	P	55.3327	-0.25332	P	56.9298	-0.21227	P	79.3562	0.26689	P	69.0812	0.06684	P	93.5029	68.4558	1.36589	0.449839	0.605711	0	PP	miRNA	miRBase	Mus musculus	mmu-miR-1906	chr12:109544588-109544609 (+) /// chrX:88759485-88759506 (-)	22	UGCAGCAGCCUGAGGCAGGGCU	MIMAT0007872_st	MIMAT0007872	ENSMUST00000124106 // sense // exon // 3 /// ENSMUST00000126289 // sense // exon // 1 /// ENSMUST00000129245 // sense // exon // 3 /// ENSMUST00000143272 // sense // exon // 2 /// ENSMUST00000143836 // sense // exon // 3 /// OTTMUST00000055470 // sense // exon // 3 /// OTTMUST00000055471 // sense // exon // 3 /// OTTMUST00000055472 // sense // exon // 2 /// OTTMUST00000055473 // sense // exon // …	---
20509216	53.9663	-0.17859	P	51.1605	-0.25562	P	72.8604	0.25448	P	59.4502	-0.03897	P	71.3023	0.2233	P	62.7056	0.03794	P	59.329	64.486	0.920029	-0.120248	0.490734	0	PP	miRNA	miRBase	Mus musculus	mmu-miR-1896	chr13:21445209-21445230 (+)	22	CUCUCUGAUGGUGGGUGAGGAG	MIMAT0007873_st	MIMAT0007873	ENSMUST00000032820 // antisense // exon // 4 /// ENSMUST00000110485 // antisense // exon // 6 /// ENSMUST00000122926 // sense // exon // 3 /// OTTMUST00000000988 // sense // exon // 3 /// OTTMUST00000000990 // antisense // exon // 6	---
20509217	21.2444	0.62867	P	9.58605	-0.51941	P	15.9912	0.21886	P	14.459	0.07356	P	13.0216	-0.07751	P	7.44216	-0.88462	P	15.6072	11.6409	1.34072	0.423006	0.417146	0	PP	miRNA	miRBase	Mus musculus	mmu-miR-1904	chr13:109903819-109903840 (+)	22	GUUCUGCUCCUCUGGAGGGAGG	MIMAT0007874_st	MIMAT0007874	ENSMUST00000074103 // sense // intron // 6 /// ENSMUST00000079975 // sense // intron // 6 /// ENSMUST00000119507 // sense // intron // 6 /// ENSMUST00000119672 // sense // intron // 2 /// ENSMUST00000120664 // sense // intron // 1 /// ENSMUST00000120671 // sense // intron // 6 /// ENSMUST00000122041 // sense // intron // 8 /// ENSMUST00000135275 // sense // intron // 6 /// ENSMUST00000153234 // s…	---
20509219	40.9858	0.14825	P	32.8124	-0.17264	P	34.8342	-0.08637	P	40.8644	0.14397	P	29.9797	-0.30289	P	39.1325	0.08149	P	36.2108	36.6588	0.987778	-0.0177407	0.950877	0	PP	miRNA	miRBase	Mus musculus	mmu-miR-1907	chr15:50889035-50889056 (-)	22	GAGCAGCAGAGGAUCUGGAGGU	MIMAT0007876_st	MIMAT0007876	ENSMUST00000077935 // sense // intron // 2 /// ENSMUST00000165201 // sense // intron // 1	---
20509221	97.0464	0.05647	P	72.4386	-0.36544	P	131.532	0.49514	P	89.5957	-0.05877	P	80.3653	-0.21563	P	113.909	0.2876	P	100.339	94.6232	1.06041	0.0846168	0.851867	0	PP	miRNA	miRBase	Mus musculus	mmu-miR-1894-3p	chr17:35917938-35917959 (+)	22	GCAAGGGAGAGGGUGAAGGGAG	MIMAT0007878_st	MIMAT0007878	ENSMUST00000087210 // sense // intron // 1 /// ENSMUST00000087211 // sense // intron // 2 /// ENSMUST00000133641 // sense // exon // 2 /// ENSMUST00000151664 // sense // intron // 2 /// OTTMUST00000049786 // sense // intron // 2 /// OTTMUST00000049790 // sense // exon // 2 /// OTTMUST00000049793 // sense // intron // 2	---
20510730	25.5787	-0.37988	P	48.2812	0.53663	P	38.4685	0.20885	P	28.5923	-0.2192	P	29.9954	-0.15009	P	36.5727	0.13594	P	37.4428	31.7201	1.18041	0.239291	0.528108	0	PP	miRNA	miRBase	Mus musculus	mmu-miR-1930-3p	chr10:77641274-77641295 (+)	22	GGUGCAGUUACUGUGGCUGUGG	MIMAT0017340_st	MIMAT0017340	ENSMUST00000172772 // sense // intron // 4 /// ENSMUST00000172813 // sense // intron // 1 /// ENSMUST00000173360 // sense // exon // 1 /// ENSMUST00000174113 // sense // intron // 5 /// ENSMUST00000174510 // sense // intron // 3 /// ENSMUST00000174546 // sense // intron // 3 /// OTTMUST00000098412 // sense // intron // 5 /// OTTMUST00000098414 // sense // intron // 3 /// OTTMUST00000098415 // sen…	---
20510731	158.77	-0.09694	P	161.2	-0.07503	P	220.371	0.37606	P	161.069	-0.0762	P	178.41	0.07132	P	227.917	0.42463	P	180.113	189.132	0.952316	-0.0704879	0.753918	0	PP	miRNA	miRBase	Mus musculus	mmu-miR-1931	chr10:93162879-93162900 (+)	22	AUGCAAGGGCUGGUGCGAUGGC	MIMAT0009394_st	MIMAT0009394	ENSMUST00000069965 // sense // intron // 1	---
20510736	263.403	-0.21993	P	316.773	0.04625	P	464.438	0.59828	P	296.786	-0.04778	P	254.297	-0.27069	P	660.872	1.10717	P	348.205	403.985	0.861924	-0.214367	0.816681	0	PP	miRNA	miRBase	Mus musculus	mmu-miR-1934-3p	chr11:69663092-69663113 (+)	22	AGGAUGACGGUGGGGCUGGUGA	MIMAT0017341_st	MIMAT0017341	---	---
20510739	50.9366	-0.04009	P	40.226	-0.38066	P	53.6163	0.03388	P	61.6342	0.23494	P	51.1273	-0.0347	P	58.782	0.16659	P	48.2596	57.1811	0.843978	-0.244723	0.171807	0	PP	miRNA	miRBase	Mus musculus	mmu-miR-1940	chr13:95330599-95330625 (+)	27	AUGGAGGACUGAGAAGGUGGAGCAGUU	MIMAT0009404_st	MIMAT0009404	ENSMUST00000045909 // sense // intron // 1 /// ENSMUST00000157483 // sense // exon // 1	---
20510740	10.0638	0.01362	P	4.86811	-1.03412	P	31.2842	1.64988	P	8.61671	-0.21034	P	9.87468	-0.01375	P	18.03	0.85485	P	15.4054	12.1738	1.26545	0.339653	0.999593	0	PP	miRNA	miRBase	Mus musculus	mmu-miR-1941-5p	chr15:101369364-101369387 (+)	24	AGGGAGAUGCUGGUACAGAGGCUU	MIMAT0009405_st	MIMAT0009405	ENSMUST00000077196 // antisense // intron // 1	---
20510743	31.1986	0.03156	P	29.8838	-0.03056	P	33.6001	0.13854	P	31.1634	0.02993	P	27.4777	-0.15167	P	27.4498	-0.15313	P	31.5609	28.6969	1.0998	0.137241	0.152509	0	PP	miRNA	miRBase	Mus musculus	mmu-miR-1943-5p	chr15:79375271-79375293 (-)	23	AAGGGAGGAUCUGGGCACCUGGA	MIMAT0009408_st	MIMAT0009408	ENSMUST00000074991 // sense // intron // 3 /// ENSMUST00000178522 // sense // intron // 3	---
20510747	27.7486	-0.13171	P	29.4315	-0.04676	P	31.3707	0.04529	P	36.6745	0.27065	P	32.032	0.07539	P	26.3949	-0.20386	P	29.5169	31.7004	0.931119	-0.102962	0.565898	0	PP	miRNA	miRBase	Mus musculus	mmu-miR-1306-3p	chr16:18284248-18284268 (-)	21	ACGUUGGCUCUGGUGGUGAUG	MIMAT0009411_st	MIMAT0009411	ENSMUST00000009321 // sense // exon // 2 /// ENSMUST00000115633 // sense // exon // 3 /// ENSMUST00000128856 // sense // exon // 1 /// OTTMUST00000057892 // sense // exon // 2 /// OTTMUST00000057893 // sense // exon // 3 /// OTTMUST00000057894 // sense // exon // 1	---
20510748	146.978	0.06073	P	145.723	0.04836	P	120.231	-0.22905	P	174.258	0.30636	P	136.115	-0.05004	P	134.63	-0.06586	P	137.644	148.335	0.927929	-0.107914	0.538463	0	PP	miRNA	miRBase	Mus musculus	mmu-miR-1946a	chr16:32267540-32267566 (-)	27	AGCCGGGCAGUGGUGGCACACACUUUU	MIMAT0009412_st	MIMAT0009412	---	---
20510753	108.038	-0.89389	P	137.395	-0.54709	P	144.199	-0.47737	P	318.703	0.66679	P	257.308	0.35807	P	456.934	1.18656	P	129.877	344.315	0.377205	-1.40658	0.00735573	0	PP	miRNA	miRBase	Mus musculus	mmu-miR-1949	chr18:35554612-35554635 (+)	24	CUAUACCAGGAUGUCAGCAUAGUU	MIMAT0009416_st	MIMAT0009416	ENSMUST00000157434 // sense // exon // 1 /// ENSMUST00000181664 // sense // intron // 2	---
20510755	29.2024	-0.15367	P	64.5926	0.99162	P	49.825	0.61712	P	15.4967	-1.06779	P	21.5705	-0.59069	P	35.7667	0.13886	P	47.8733	24.278	1.97188	0.979575	0.111226	0	PP	miRNA	miRBase	Mus musculus	mmu-miR-669l-5p	chr2:10468989-10469010 (+)	22	AGUUGUGUGUGCAUGUAUAUGU	MIMAT0009418_st	MIMAT0009418	ENSMUST00000041105 // sense // intron // 10 /// ENSMUST00000116594 // sense // intron // 11 /// OTTMUST00000026263 // sense // intron // 10	mmu-mir-297a-2 // chr2:10472254-10472343 (+) /// mmu-mir-467a-1 // chr2:10476346-10476418 (+) /// mmu-mir-669a-1 // chr2:10476853-10476949 (+) /// mmu-mir-669b // chr2:10467790-10467886 (+) /// mmu-mir-669a-3 // chr2:10474433-10474541 (+) /// mmu-mir-466b-1 // chr2:10474219-10474300 (+) /// mmu-mir-466f-1 // chr2:10466944-10467037 (+) /// mmu-mir-466f-2 // chr2:10468675-10468768 (+) /// mmu-mir-4…
20510757	153.421	0.0925	P	221.138	0.61995	P	185.032	0.36277	P	90.0682	-0.67591	P	123.566	-0.21972	P	134.366	-0.09884	P	186.531	116	1.60802	0.685289	0.0412617	0	PP	miRNA	miRBase	Mus musculus	mmu-miR-669m-5p	chr2:10512814-10512836 (+) /// chr2:10513457-10513479 (+)	23	UGUGUGCAUGUGCAUGUGUGUAU	MIMAT0017346_st	MIMAT0017346	ENSMUST00000041105 // sense // intron // 10 /// ENSMUST00000116594 // sense // intron // 11 /// OTTMUST00000026263 // sense // intron // 10 /// ENSMUST00000041105 // sense // intron // 10 /// ENSMUST00000116594 // sense // intron // 11 /// OTTMUST00000026263 // sense // intron // 10	mmu-mir-466a // chr2:10507918-10507990 (+) /// mmu-mir-669a-2 // chr2:10510164-10510260 (+) /// mmu-mir-669c // chr2:10509296-10509404 (+) /// mmu-mir-297b // chr2:10511667-10511775 (+) /// mmu-mir-297a-3 // chr2:10515820-10515921 (+) /// mmu-mir-297a-4 // chr2:10517067-10517164 (+) /// mmu-mir-297c // chr2:10509016-10509113 (+) /// mmu-mir-466b-3 // chr2:10503565-10503645 (+) /// mmu-mir-466g //…
20510759	22.1895	-0.38312	P	48.8017	0.75394	P	35.6877	0.30243	P	13.4243	-1.10815	P	21.5259	-0.42692	P	35.7513	0.305	P	35.5596	23.5672	1.50886	0.593462	0.293518	0	PP	miRNA	miRBase	Mus musculus	mmu-miR-669o-5p	chr2:10514318-10514340 (+)	23	UAGUUGUGUGUGCAUGUUUAUGU	MIMAT0009421_st	MIMAT0009421	ENSMUST00000041105 // sense // intron // 10 /// ENSMUST00000116594 // sense // intron // 11 /// OTTMUST00000026263 // sense // intron // 10	mmu-mir-466a // chr2:10507918-10507990 (+) /// mmu-mir-669a-2 // chr2:10510164-10510260 (+) /// mmu-mir-669c // chr2:10509296-10509404 (+) /// mmu-mir-297b // chr2:10511667-10511775 (+) /// mmu-mir-297a-3 // chr2:10515820-10515921 (+) /// mmu-mir-297a-4 // chr2:10517067-10517164 (+) /// mmu-mir-297c // chr2:10509016-10509113 (+) /// mmu-mir-466g // chr2:10514595-10514674 (+) /// mmu-mir-466h // c…
20510761	9.54075	-0.05481	P	5.97951	-0.72888	P	11.6515	0.23353	P	10.9774	0.14755	P	8.74607	-0.18028	P	10.2796	0.0528	P	9.05724	10.001	0.905631	-0.143004	0.562428	0	PP	miRNA	miRBase	Mus musculus	mmu-miR-1951	chr2:115638777-115638798 (+)	22	GUAGUGGAGACUGGUGUGGCUA	MIMAT0009422_st	MIMAT0009422	ENSMUST00000110918 // sense // intron // 3 /// ENSMUST00000147968 // sense // intron // 3 /// ENSMUST00000166472 // sense // intron // 3 /// OTTMUST00000036061 // sense // intron // 3 /// OTTMUST00000036062 // sense // intron // 3	---
20510767	52.9214	0.08188	P	53.0049	0.08415	P	69.3781	0.47251	P	39.8533	-0.32727	P	47.0816	-0.08681	P	42.4957	-0.23465	P	58.4348	43.1435	1.35443	0.437683	0.0437273	0	PP	miRNA	miRBase	Mus musculus	mmu-miR-669n	chr3:115979905-115979924 (+)	20	AUUUGUGUGUGGAUGUGUGU	MIMAT0009427_st	MIMAT0009427	ENSMUST00000067485 // antisense // intron // 7	---
20510773	23.4392	0.17385	P	17.4628	-0.25078	P	27.1377	0.38523	P	17.745	-0.22766	P	18.5695	-0.16214	P	22.9869	0.14574	P	22.6799	19.7671	1.14735	0.19831	0.448973	0	PP	miRNA	miRBase	Mus musculus	mmu-miR-1962	chr7:135566234-135566255 (+)	22	AGAGGCUGGCACUGGGACACAU	MIMAT0009435_st	MIMAT0009435	ENSMUST00000073961 // sense // intron // 1	---
20510777	20.5795	-0.04923	P	14.7148	-0.53316	P	21.4567	0.011	P	22.118	0.05478	P	21.1309	-0.01108	P	29.1229	0.45172	P	18.917	24.1239	0.78416	-0.350781	0.188912	0	PP	miRNA	miRBase	Mus musculus	mmu-miR-1966-5p	chr8:105615481-105615505 (+)	25	AAGGGAGCUGGCUCAGGAGAGAGUC	MIMAT0009439_st	MIMAT0009439	ENSMUST00000043531 // sense // 3UTR // 6	---
20510779	13.9797	-0.25915	P	10.8872	-0.61984	P	27.7935	0.73226	P	19.4814	0.21961	P	12.5873	-0.41052	P	25.1124	0.58592	P	17.5535	19.0604	0.920941	-0.118819	0.735275	0	PP	miRNA	miRBase	Mus musculus	mmu-miR-1967	chr8:124022688-124022710 (+)	23	UGAGGAUCCUGGGGAGAAGAUGC	MIMAT0009440_st	MIMAT0009440	ENSMUST00000127664 // sense // intron // 1 /// ENSMUST00000173168 // sense // intron // 1 /// OTTMUST00000064647 // sense // intron // 1 /// OTTMUST00000095161 // sense // intron // 1	---
20510780	10.5953	0.10979	P	4.91645	-0.99795	P	9.81891	0	P	9.81891	0	P	9.2518	-0.08583	P	10.5705	0.10641	P	8.44355	9.8804	0.854576	-0.22672	0.443644	0	PP	miRNA	miRBase	Mus musculus	mmu-miR-1968-5p	chr8:13189068-13189091 (-)	24	UGCAGCUGUUAAGGAUGGUGGACU	MIMAT0009441_st	MIMAT0009441	ENSMUST00000165605 // sense // intron // 4	---
20510783	107.126	0.03635	P	95.7545	-0.12554	P	101.795	-0.03729	P	121.467	0.21761	P	98.6051	-0.08322	P	110.359	0.07925	P	101.558	110.144	0.922053	-0.117078	0.314845	0	PP	miRNA	miRBase	Mus musculus	mmu-miR-1946b	chr9:21613452-21613477 (-)	26	GCCGGGCAGUGGUGGCACAUGCUUUU	MIMAT0009443_st	MIMAT0009443	---	---
20510784	6.10561	0.76007	P	2.60151	-0.47071	P	3.17212	-0.18461	P	4.2657	0.24272	P	2.55478	-0.49686	P	4.03819	0.16365	P	3.95975	3.61956	1.09399	0.129595	0.889473	0	PP	miRNA	miRBase	Mus musculus	mmu-miR-1970	chrX:135786174-135786196 (-)	23	UGUGUCACUGGGGAUAGGCUUUG	MIMAT0009444_st	MIMAT0009444	ENSMUST00000113144 // antisense // intron // 4 /// ENSMUST00000113145 // antisense // intron // 5 /// ENSMUST00000113147 // antisense // intron // 5 /// OTTMUST00000045110 // antisense // intron // 4 /// OTTMUST00000045111 // antisense // intron // 5 /// OTTMUST00000045112 // antisense // intron // 5	---
20510785	12.5811	-0.38764	P	19.5339	0.24708	P	17.9534	0.12535	P	14.9652	-0.13729	P	14.8092	-0.15241	P	19.8451	0.26988	P	16.6895	16.5398	1.00905	0.0129937	0.995171	0	PP	miRNA	miRBase	Mus musculus	mmu-miR-1971	chr14:78191451-78191468 (-)	18	GUAAAGGCUGGGCUGAGA	MIMAT0009446_st	MIMAT0009446	---	---
20510802	1.57295	-1.47746	P	4.74187	0.11453	P	1.84644	-1.24618	P	9.9324	1.18121	P	6.24273	0.51125	P	4.01812	-0.12441	P	2.72042	6.73108	0.404158	-1.30701	0.0892866	0	PP	miRNA	miRBase	Mus musculus	mmu-miR-1983	chr13:21896930-21896950 (-)	21	CUCACCUGGAGCAUGUUUUCU	MIMAT0009455_st	MIMAT0009455	---	---
20510803	54.6726	-0.62893	P	84.9559	0.00697	P	19.954	-2.08307	P	130.931	0.63099	P	84.1374	-0.007	P	87.3593	0.04721	P	53.1942	100.809	0.527672	-0.922288	0.159116	0	PP	miRNA	miRBase	Mus musculus	mmu-miR-1839-5p	chr7:81529919-81529940 (+)	22	AAGGUAGAUAGAACAGGUCUUG	MIMAT0009456_st	MIMAT0009456	ENSMUST00000175366 // sense // exon // 1 /// ENSMUST00000180385 // sense // exon // 2 /// ENSMUST00000180879 // sense // intron // 3 /// ENSMUST00000181492 // sense // intron // 3 /// OTTMUST00000112761 // sense // exon // 2 /// OTTMUST00000112763 // sense // intron // 3 /// OTTMUST00000112767 // sense // intron // 3	---
20510805	43.6522	0.32903	P	32.403	-0.1009	P	41.6939	0.26281	P	35.9486	0.04891	P	33.552	-0.05063	P	32.4735	-0.09776	P	39.2497	33.9914	1.15469	0.207511	0.233798	0	PP	miRNA	miRBase	Mus musculus	mmu-miR-1981-5p	chr1:184822465-184822488 (-)	24	GUAAAGGCUGGGCUUAGACGUGGC	MIMAT0009458_st	MIMAT0009458	ENSMUST00000068725 // sense // intron // 5 /// ENSMUST00000159293 // sense // intron // 4 /// ENSMUST00000161341 // sense // intron // 1 /// ENSMUST00000161359 // sense // intron // 2 /// ENSMUST00000161821 // sense // intron // 5 /// ENSMUST00000162261 // sense // intron // 2 /// ENSMUST00000162866 // sense // intron // 2 /// OTTMUST00000088656 // sense // intron // 5 /// OTTMUST00000088658 // s…	---
20510807	101.65	-0.00548	P	90.1505	-0.17868	P	141.068	0.46731	P	87.3879	-0.22358	P	102.423	0.00546	P	120.94	0.2452	P	110.956	103.584	1.07117	0.099192	0.735639	0	PP	miRNA	miRBase	Mus musculus	mmu-miR-1982-5p	chr10:80828808-80828827 (+)	20	UUGGGAGGGUCCUGGGGAGG	MIMAT0009459_st	MIMAT0009459	ENSMUST00000060987 // sense // intron // 5 /// ENSMUST00000177850 // sense // intron // 5 /// ENSMUST00000179172 // sense // intron // 5 /// ENSMUST00000179341 // sense // intron // 2 /// ENSMUST00000179620 // sense // intron // 4 /// ENSMUST00000179894 // sense // exon // 2 /// ENSMUST00000180036 // sense // intron // 5 /// OTTMUST00000111591 // sense // exon // 2 /// OTTMUST00000111592 // sense…	---
20511664	860.615	-0.21978	P	1035.13	0.04659	P	792.027	-0.3396	P	1181.02	0.23681	P	1029.84	0.0392	P	974.629	-0.0403	P	895.923	1061.83	0.843754	-0.245106	0.150977	0	PP	miRNA	miRBase	Mus musculus	mmu-miR-2137	chrX:72992113-72992133 (+)	21	GCCGGCGGGAGCCCCAGGGAG	MIMAT0011213_st	MIMAT0011213	ENSMUST00000114546 // sense // intron // 1 /// ENSMUST00000134588 // sense // intron // 1 /// ENSMUST00000164800 // sense // intron // 1 /// OTTMUST00000042872 // sense // intron // 1 /// OTTMUST00000043010 // sense // intron // 1	---
20513656	15.626	0.161	P	20.793	0.57314	P	9.81891	-0.50932	P	12.4708	-0.1644	P	15.2618	0.12698	P	12.6902	-0.13924	P	15.4126	13.4743	1.14386	0.193907	0.704924	0	PP	miRNA	miRBase	Mus musculus	mmu-miR-432	chr12:109595006-109595028 (+)	23	UCUUGGAGUAGAUCAGUGGGCAG	MIMAT0012771_st	MIMAT0012771	ENSMUST00000149046 // antisense // exon // 2	mmu-mir-127 // chr12:109592846-109592915 (+) /// mmu-mir-136 // chr12:109595327-109595388 (+) /// mmu-mir-337 // chr12:109585789-109585885 (+) /// mmu-mir-431 // chr12:109590447-109590537 (+) /// mmu-mir-433 // chr12:109591715-109591838 (+) /// mmu-mir-434 // chr12:109594506-109594599 (+) /// mmu-mir-540 // chr12:109586080-109586146 (+) /// mmu-mir-665 // chr12:109586314-109586407 (+) /// mmu-mir…
20513659	22.2291	-0.5997	P	30.9751	-0.12104	P	36.79	0.12716	P	35.5881	0.07925	P	31.7839	-0.08385	P	44.6036	0.40501	P	29.9981	37.3252	0.803695	-0.31528	0.267147	0	PP	miRNA	miRBase	Mus musculus	mmu-miR-664-5p	chr1:185242975-185242995 (+)	21	CUGGCUGGGGAAAAUGACUGG	MIMAT0017353_st	MIMAT0017353	ENSMUST00000069652 // sense // intron // 9 /// ENSMUST00000104383 // sense // exon // 1	---
20514164	15271.6	0.03846	P	15493.2	0.05925	P	12831.4	-0.21271	P	14468.1	-0.03952	P	15321.4	0.04316	P	12246.3	-0.28004	P	14532.1	14011.9	1.03712	0.0525859	0.701318	0	PP	miRNA	miRBase	Mus musculus	mmu-miR-2861	chr2:32712819-32712837 (-)	19	GGGGCCUGGCGGCGGGCGG	MIMAT0013803_st	MIMAT0013803	ENSMUST00000123170 // sense // 5UTR // 1 /// OTTMUST00000075916 // sense // 5UTR // 1	mmu-mir-2861 // chr2:32712807-32712888 (-) /// mmu-mir-3960 // chr2:32712900-32712972 (-)
20515367	4.95126	0.10887	P	6.9622	0.60062	P	5.42562	0.24086	P	3.83095	-0.26122	P	4.23148	-0.11776	P	3.22317	-0.51045	P	5.77969	3.76187	1.53639	0.619544	0.0302259	0	PP	miRNA	miRBase	Mus musculus	mmu-miR-3057-5p	chr10:81271610-81271633 (+)	24	AUUGGAGCUGAGAUUCUGCGGGAU	MIMAT0014822_st	MIMAT0014822	ENSMUST00000057798 // sense // 3UTR // 7	---
20515372	8.53338	0.25023	P	5.97951	-0.26286	P	4.77083	-0.58865	P	9.634	0.42525	P	8.24472	0.20058	P	6.10437	-0.23304	P	6.42791	7.99436	0.804055	-0.314634	0.347203	0	PP	miRNA	miRBase	Mus musculus	mmu-miR-3060-3p	chr11:4139413-4139434 (+)	22	CCAUAGCACAGAAGCACUCCCA	MIMAT0014827_st	MIMAT0014827	ENSMUST00000003677 // sense // intron // 5 /// OTTMUST00000011254 // sense // intron // 5	---
20515379	10.9992	-0.33085	P	16.9994	0.29724	P	14.2327	0.04097	P	10.6934	-0.37153	P	13.4358	-0.04216	P	34.9487	1.33699	P	14.0771	19.6926	0.714844	-0.4843	0.611007	0	PP	miRNA	miRBase	Mus musculus	mmu-miR-3064-5p	chr11:106782736-106782757 (-)	22	UCUGGCUGUUGUGGUGUGCAAA	MIMAT0014834_st	MIMAT0014834	ENSMUST00000127481 // sense // intron // 2 /// ENSMUST00000133426 // sense // 3UTR // 11 /// OTTMUST00000007732 // sense // 3UTR // 11 /// OTTMUST00000007737 // sense // intron // 2	---
20515397	309.869	0.21649	P	223.745	-0.25331	P	348.278	0.38507	P	269.282	0.01395	P	254.77	-0.06597	P	264.099	-0.01409	P	293.964	262.717	1.11894	0.16213	0.512586	0	PP	miRNA	miRBase	Mus musculus	mmu-miR-3072-5p	chr12:109747893-109747914 (+)	22	AGGGACCCCGAGGGAGGGCAGG	MIMAT0014852_st	MIMAT0014852	ENSMUST00000181543 // sense // intron // 6 /// ENSMUST00000182185 // sense // intron // 10 /// ENSMUST00000182499 // sense // intron // 13 /// ENSMUST00000183068 // sense // intron // 1 /// ENSMUST00000183084 // sense // exon // 1 /// ENSMUST00000183116 // sense // intron // 6 /// ENSMUST00000183144 // sense // intron // 15 /// OTTMUST00000113367 // sense // intron // 6 /// OTTMUST00000113368 // …	mmu-mir-154 // chr12:109738433-109738498 (+) /// mmu-mir-377 // chr12:109740510-109740577 (+) /// mmu-mir-409 // chr12:109743158-109743236 (+) /// mmu-mir-410 // chr12:109743715-109743795 (+) /// mmu-mir-412 // chr12:109743289-109743368 (+) /// mmu-mir-541 // chr12:109742409-109742498 (+) /// mmu-mir-369 // chr12:109743418-109743496 (+) /// mmu-mir-496a // chr12:109739119-109739197 (+) /// mmu-mi…
20515403	58.1604	0.1027	P	26.2144	-1.04698	P	48.0788	-0.17194	P	55.3119	0.03025	P	55.816	0.04334	P	53.0164	-0.0309	P	44.1512	54.7148	0.806934	-0.309478	0.328465	0	PP	miRNA	miRBase	Mus musculus	mmu-miR-3075-5p	chr14:25534451-25534471 (+)	21	UGUCUGGGAGCAGCCAAGGAC	MIMAT0014858_st	MIMAT0014858	ENSMUST00000007961 // sense // intron // 2 /// ENSMUST00000159766 // sense // intron // 2 /// ENSMUST00000160680 // sense // intron // 2 /// ENSMUST00000161766 // sense // intron // 2 /// ENSMUST00000162645 // sense // intron // 2 /// OTTMUST00000087913 // sense // intron // 2 /// OTTMUST00000087914 // sense // intron // 2 /// OTTMUST00000087915 // sense // intron // 2 /// OTTMUST00000087916 // s…	---
20515407	6896.79	0.02419	P	6667.45	-0.0246	P	7563.21	0.15726	P	6442.58	-0.0741	P	7227.98	0.09186	P	4999.06	-0.44008	P	7042.48	6223.2	1.13165	0.178427	0.310159	0	PP	miRNA	miRBase	Mus musculus	mmu-miR-3077-5p	chr14:57798424-57798448 (+)	25	CUGCGGACGGGUGGGCGGGCAGGCC	MIMAT0014862_st	MIMAT0014862	ENSMUST00000111269 // sense // intron // 1 /// ENSMUST00000128764 // sense // intron // 1 /// ENSMUST00000131455 // sense // intron // 1 /// ENSMUST00000143600 // sense // 3UTR // 1 /// OTTMUST00000053448 // sense // intron // 1 /// OTTMUST00000053451 // sense // intron // 1 /// OTTMUST00000053452 // sense // 3UTR // 1 /// OTTMUST00000053453 // sense // intron // 1	---
20515415	116.292	0.17063	P	98.282	-0.07213	P	90.5704	-0.19002	P	108.359	0.0687	P	113.465	0.13512	P	84.8653	-0.28388	P	101.715	102.23	0.994961	-0.00728745	0.98294	0	PP	miRNA	miRBase	Mus musculus	mmu-miR-3081-5p	chr16:44558092-44558114 (-)	23	GACUGGAGCUUGGAGCGGUGAGC	MIMAT0014870_st	MIMAT0014870	ENSMUST00000023370 // sense // intron // 1 /// ENSMUST00000114634 // sense // intron // 1 /// OTTMUST00000035560 // sense // intron // 1	---
20515417	55.6986	0.16288	P	60.6608	0.28601	P	57.9556	0.22019	P	42.0067	-0.24414	P	43.8056	-0.18364	P	39.9925	-0.31503	P	58.105	41.9349	1.3856	0.470509	0.000827484	0	PP	miRNA	miRBase	Mus musculus	mmu-miR-3082-5p	chr17:25831406-25831427 (-)	22	GACAGAGUGUGUGUGUCUGUGU	MIMAT0014872_st	MIMAT0014872	ENSMUST00000026832 // antisense // exon // 9 /// ENSMUST00000133595 // antisense // exon // 9 /// ENSMUST00000180868 // antisense // intron // 1 /// OTTMUST00000072861 // antisense // exon // 9	---
20515422	5.62939	-0.24266	P	6.49949	-0.03531	P	6.45423	-0.04539	P	12.904	0.9541	P	6.8216	0.03447	P	57.5368	3.11077	P	6.19437	25.7541	0.240519	-2.05577	0.182114	0	PP	miRNA	miRBase	Mus musculus	mmu-miR-3084-3p	chr19:24942240-24942260 (-) /// chr19:60774334-60774354 (-)	21	UUCUGCCAGUCUCCUUCAGAC	MIMAT0014877_st	MIMAT0014877	ENSMUST00000025815 // sense // intron // 7 /// ENSMUST00000083233 // sense // exon // 1 /// ENSMUST00000025955 // sense // intron // 9 /// ENSMUST00000082962 // sense // exon // 1	---
20515427	153.421	0.0925	P	221.138	0.61995	P	185.032	0.36277	P	90.0682	-0.67591	P	123.566	-0.21972	P	134.366	-0.09884	P	186.531	116	1.60802	0.685289	0.0412617	0	PP	miRNA	miRBase	Mus musculus	mmu-miR-466m-5p	chr2:10466677-10466699 (+)	23	UGUGUGCAUGUGCAUGUGUGUAU	MIMAT0014882_st	MIMAT0014882	ENSMUST00000041105 // sense // intron // 10 /// ENSMUST00000116594 // sense // intron // 11 /// OTTMUST00000026263 // sense // intron // 10	mmu-mir-297a-2 // chr2:10472254-10472343 (+) /// mmu-mir-467a-1 // chr2:10476346-10476418 (+) /// mmu-mir-669b // chr2:10467790-10467886 (+) /// mmu-mir-669a-3 // chr2:10474433-10474541 (+) /// mmu-mir-466b-1 // chr2:10474219-10474300 (+) /// mmu-mir-466f-1 // chr2:10466944-10467037 (+) /// mmu-mir-466f-2 // chr2:10468675-10468768 (+) /// mmu-mir-466f-3 // chr2:10471953-10472046 (+) /// mmu-mir-4…
20515432	16.8483	-0.44432	P	37.2969	0.70213	P	29.0018	0.33922	P	16.8483	-0.44432	P	12.4116	-0.88523	P	33.3045	0.5388	P	27.7156	20.8548	1.32898	0.41032	0.439922	0	PP	miRNA	miRBase	Mus musculus	mmu-miR-669p-5p	chr2:10489130-10489153 (+) /// chr2:10496511-10496534 (+)	24	AGUUGUGUGUGCAUGUUCAUGUCU	MIMAT0014889_st	MIMAT0014889	ENSMUST00000041105 // sense // intron // 10 /// ENSMUST00000116594 // sense // intron // 11 /// OTTMUST00000026263 // sense // intron // 10 /// ENSMUST00000041105 // sense // intron // 10 /// ENSMUST00000116594 // sense // intron // 11 /// OTTMUST00000026263 // sense // intron // 10	mmu-mir-467b // chr2:10481248-10481320 (+) /// mmu-mir-466b-2 // chr2:10498685-10498766 (+) /// mmu-mir-466c-1 // chr2:10481534-10481617 (+) /// mmu-mir-669a-4 // chr2:10479315-10479401 (+) /// mmu-mir-669a-5 // chr2:10481761-10481847 (+) /// mmu-mir-467a-3 // chr2:10483678-10483760 (+) /// mmu-mir-466c-2 // chr2:10483966-10484055 (+) /// mmu-mir-669a-6 // chr2:10484196-10484282 (+) /// mmu-mir-4…
20515438	12.0019	-0.66147	P	12.6489	-0.58573	P	31.7985	0.74422	P	19.0742	0.00688	P	18.8926	-0.00692	P	25.7643	0.44063	P	18.8164	21.2437	0.885742	-0.175042	0.547696	0	PP	miRNA	miRBase	Mus musculus	mmu-miR-3087-5p	chr2:25442780-25442800 (+)	21	CAGGGCAGGGCAAGAGUUGAG	MIMAT0014895_st	MIMAT0014895	ENSMUST00000102919 // sense // intron // 28 /// ENSMUST00000150550 // sense // intron // 5 /// OTTMUST00000028850 // sense // intron // 28 /// OTTMUST00000028851 // sense // intron // 5	---
20515444	136.215	-0.21854	P	180.773	0.18975	P	240.62	0.60233	P	135.208	-0.22925	P	110.247	-0.5237	P	182.96	0.2071	P	185.87	142.805	1.30156	0.380243	0.305948	0	PP	miRNA	miRBase	Mus musculus	mmu-miR-3090-5p	chr2:133564722-133564742 (+)	21	GUCUGGGUGGGGCCUGAGAUC	MIMAT0014901_st	MIMAT0014901	---	---
20515446	35.7676	-0.06954	P	44.9689	0.26073	P	59.532	0.66547	P	34.4664	-0.12301	P	35.7676	-0.06954	P	39.3003	0.06634	P	46.7562	36.5114	1.28059	0.356808	0.210485	0	PP	miRNA	miRBase	Mus musculus	mmu-miR-3091-5p	chr2:180257547-180257567 (+)	21	CAUGGGUCUGGUUGGGCCCGC	MIMAT0014903_st	MIMAT0014903	ENSMUST00000059080 // sense // intron // 1 /// ENSMUST00000125301 // sense // intron // 1 /// ENSMUST00000145043 // sense // intron // 1 /// ENSMUST00000148629 // sense // intron // 1 /// OTTMUST00000039064 // sense // intron // 1 /// OTTMUST00000039065 // sense // intron // 1 /// OTTMUST00000039066 // sense // intron // 1 /// OTTMUST00000039067 // sense // intron // 1	---
20515455	3.89039	-0.76849	P	6.87219	0.05237	P	6.15107	-0.10757	P	11.0961	0.74357	P	6.38225	-0.05434	P	8.91531	0.42788	P	5.63788	8.79788	0.640823	-0.642002	0.131484	0	PP	miRNA	miRBase	Mus musculus	mmu-miR-3095-3p	chr4:58441023-58441045 (-)	23	UGGACACUGGAGAGAGAGCUUUU	MIMAT0014912_st	MIMAT0014912	ENSMUST00000055018 // sense // intron // 3 /// ENSMUST00000107570 // sense // intron // 2 /// ENSMUST00000107571 // sense // intron // 3 /// ENSMUST00000107574 // sense // intron // 3 /// ENSMUST00000107575 // sense // intron // 3 /// OTTMUST00000017338 // sense // intron // 3 /// OTTMUST00000017339 // sense // intron // 3 /// OTTMUST00000017340 // sense // intron // 3 /// OTTMUST00000017341 // s…	---
20515456	17.9948	0.28625	P	16.0786	0.12382	P	18.8215	0.35105	P	9.33513	-0.66058	P	13.4339	-0.13545	P	12.7935	-0.20591	P	17.6316	11.8542	1.48738	0.57277	0.0298364	0	PP	miRNA	miRBase	Mus musculus	mmu-miR-3097-5p	chr5:35021050-35021072 (+)	23	CACAGGUGGGAAGUGUGUGUCCA	MIMAT0014915_st	MIMAT0014915	ENSMUST00000030984 // sense // intron // 6 /// ENSMUST00000087684 // sense // intron // 5 /// ENSMUST00000114280 // sense // intron // 3 /// ENSMUST00000114281 // sense // intron // 3 /// ENSMUST00000114283 // sense // intron // 3 /// ENSMUST00000114284 // sense // intron // 4 /// ENSMUST00000114285 // sense // intron // 4 /// ENSMUST00000141562 // sense // intron // 1 /// ENSMUST00000156339 // s…	---
20515458	38.2669	0.09571	P	27.5342	-0.37916	P	33.1179	-0.11278	P	33.3545	-0.10251	P	39.2719	0.13311	P	39.9139	0.1565	P	32.973	37.5134	0.878965	-0.186122	0.292106	0	PP	miRNA	miRBase	Mus musculus	mmu-miR-3098-5p	chr6:125195807-125195828 (+)	22	UCCUAACAGCAGGAGUAGGAGC	MIMAT0014917_st	MIMAT0014917	---	---
20515459	5.13901	-0.1134	P	3.60311	-0.62565	P	6.28598	0.17724	P	5.97951	0.10513	P	4.11754	-0.43311	P	9.49741	0.77264	P	5.00937	6.53149	0.766957	-0.382783	0.469508	0	PP	miRNA	miRBase	Mus musculus	mmu-miR-3098-3p	chr6:125195845-125195865 (+)	21	UUCUGCUGCCUGCCUUUAGGA	MIMAT0014918_st	MIMAT0014918	---	---
20515460	5.86158	-0.40612	P	6.13961	-0.33927	P	11.3298	0.54464	P	9.39498	0.27448	P	5.66087	-0.45639	P	10.5095	0.43622	P	7.77701	8.5218	0.912602	-0.131943	0.731049	0	PP	miRNA	miRBase	Mus musculus	mmu-miR-3100-5p	chr7:19086828-19086850 (+)	23	UUGGGAACGGGGUGUCUUUGGGA	MIMAT0014919_st	MIMAT0014919	ENSMUST00000032568 // sense // intron // 4 /// ENSMUST00000108473 // sense // intron // 4 /// ENSMUST00000108474 // sense // intron // 4 /// ENSMUST00000122999 // sense // intron // 3 /// ENSMUST00000135839 // sense // intron // 1 /// ENSMUST00000137219 // sense // intron // 1 /// ENSMUST00000142725 // sense // intron // 1 /// ENSMUST00000149188 // sense // intron // 4 /// ENSMUST00000154199 // s…	---
20515462	0.92596	-0.25126	P	1.09194	-0.01339	P	1.1123	0.01326	P	1.43922	0.38501	P	1.21607	0.14194	P	1.06037	-0.05571	P	1.0434	1.23855	0.842434	-0.247364	0.189803	0	PP	miRNA	miRBase	Mus musculus	mmu-miR-3101-5p	chr7:27176058-27176078 (-)	21	GGUACCAUUGACUAAAGCUAG	MIMAT0014921_st	MIMAT0014921	ENSMUST00000093040 // sense // intron // 2 /// ENSMUST00000128409 // sense // intron // 2 /// ENSMUST00000134462 // sense // exon // 2 /// ENSMUST00000141906 // sense // exon // 3 /// ENSMUST00000152753 // sense // intron // 2 /// ENSMUST00000153511 // sense // intron // 2 /// ENSMUST00000154724 // sense // 3UTR // 4 /// OTTMUST00000054742 // sense // intron // 2 /// OTTMUST00000054743 // sense /…	---
20515470	14.4333	-0.13184	P	25.3961	0.68336	P	30.7362	0.95869	P	11.2546	-0.49074	P	17.1957	0.1208	P	13.5576	-0.22215	P	23.5219	14.0026	1.67982	0.748309	0.132843	0	PP	miRNA	miRBase	Mus musculus	mmu-miR-344g-5p	chr7:61982335-61982355 (-)	21	AGUCAGGCUCCUGGCAGGAGU	MIMAT0014929_st	MIMAT0014929	ENSMUST00000180481 // sense // exon // 1 /// ENSMUST00000181187 // sense // exon // 1 /// ENSMUST00000181804 // sense // exon // 1	---
20515474	628.192	-0.01392	P	411.865	-0.62296	P	1090.85	0.78226	P	621.955	-0.02832	P	640.375	0.01379	P	1112.7	0.81087	P	710.304	791.678	0.897212	-0.156479	0.680747	0	PP	miRNA	miRBase	Mus musculus	mmu-miR-3102-5p	chr7:100882388-100882409 (-)	22	GUGAGUGGCCAGGGUGGGGCUG	MIMAT0014933_st	MIMAT0014933	ENSMUST00000107032 // sense // intron // 8	---
20515475	289.47	-0.00647	P	257.983	-0.17261	P	515.526	0.82616	P	292.072	0.00644	P	288.995	-0.00884	P	383.3	0.39859	P	354.326	321.456	1.10226	0.140458	0.815975	0	PP	miRNA	miRBase	Mus musculus	mmu-miR-3102-5p.2-5p	chr7:100882367-100882387 (-)	21	GGUGGUGCAGGCAGGAGAGCC	MIMAT0014934_st	MIMAT0014934	ENSMUST00000107032 // sense // intron // 8	---
20515477	249.052	0.23971	P	235.001	0.15593	P	168.891	-0.32065	P	201.563	-0.06551	P	220.289	0.06266	P	56.3502	-1.90424	P	217.648	159.401	1.36541	0.449338	0.372721	0	PP	miRNA	miRBase	Mus musculus	mmu-miR-3102-3p	chr7:100882307-100882329 (-)	23	GAGCACCCCAUUGGCUACCCACA	MIMAT0014936_st	MIMAT0014936	ENSMUST00000107032 // sense // intron // 8	---
20515480	214.519	-0.00995	P	215.202	-0.00537	P	296.805	0.45846	P	197.17	-0.13161	P	216.805	0.00535	P	258.77	0.26062	P	242.176	224.249	1.07994	0.110953	0.622522	0	PP	miRNA	miRBase	Mus musculus	mmu-miR-3104-5p	chr7:141992180-141992204 (+)	25	UAGGGGGCAGGAGCCGGAGCCCUCU	MIMAT0014939_st	MIMAT0014939	ENSMUST00000018971 // sense // 3UTR // 13 /// ENSMUST00000075528 // sense // 3UTR // 13 /// ENSMUST00000078200 // sense // 3UTR // 13 /// ENSMUST00000105989 // sense // 3UTR // 13 /// ENSMUST00000172652 // sense // 3UTR // 14 /// ENSMUST00000172967 // sense // 3UTR // 12 /// ENSMUST00000173705 // sense // exon // 8 /// ENSMUST00000173924 // sense // 3UTR // 9 /// ENSMUST00000174309 // sense // 3U…	---
20515484	3449.51	0.12932	P	2864.83	-0.13862	P	4530.18	0.5225	P	3290.52	0.06124	P	3017	-0.06396	P	2846.81	-0.14773	P	3614.84	3051.44	1.18463	0.244441	0.333628	0	PP	miRNA	miRBase	Mus musculus	mmu-miR-3107-5p	chr8:23142627-23142648 (-)	22	UCCUGUACUGAGCUGCCCCGAG	MIMAT0014943_st	MIMAT0014943	ENSMUST00000033947 // antisense // intron // 3 /// ENSMUST00000084038 // antisense // intron // 44 /// ENSMUST00000093576 // antisense // exon // 1 /// ENSMUST00000110688 // antisense // intron // 42 /// ENSMUST00000117270 // antisense // intron // 42 /// ENSMUST00000117296 // antisense // intron // 42 /// ENSMUST00000117662 // antisense // intron // 42 /// ENSMUST00000118733 // antisense // intr…	mmu-mir-486 // chr8:23142555-23142682 (+) /// mmu-mir-3107 // chr8:23142573-23142662 (-)
20515485	381.986	0.09551	P	442.348	0.30717	P	433.199	0.27702	P	333.047	-0.10228	P	283.464	-0.33484	P	222.351	-0.68517	P	419.177	279.621	1.49909	0.58409	0.0298457	0	PP	miRNA	miRBase	Mus musculus	mmu-miR-3107-3p	chr8:23142587-23142606 (-)	20	CGGGGCAGCUCAGUACAGGA	MIMAT0014944_st	MIMAT0014944	ENSMUST00000033947 // antisense // intron // 3 /// ENSMUST00000084038 // antisense // intron // 44 /// ENSMUST00000093576 // antisense // exon // 1 /// ENSMUST00000110688 // antisense // intron // 42 /// ENSMUST00000117270 // antisense // intron // 42 /// ENSMUST00000117296 // antisense // intron // 42 /// ENSMUST00000117662 // antisense // intron // 42 /// ENSMUST00000118733 // antisense // intr…	mmu-mir-486 // chr8:23142555-23142682 (+) /// mmu-mir-3107 // chr8:23142573-23142662 (-)
20515487	134.095	0.79769	P	93.0812	0.27099	P	61.2005	-0.33395	P	48.233	-0.67747	P	125.672	0.7041	P	57.8653	-0.4148	P	96.1255	77.2568	1.24423	0.315257	0.52277	0	PP	miRNA	miRBase	Mus musculus	mmu-miR-3108-5p	chr8:108936870-108936892 (+)	23	GUCUCUAAAGCUAGACGUUCCGG	MIMAT0014947_st	MIMAT0014947	ENSMUST00000043896 // sense // intron // 7 /// OTTMUST00000107189 // sense // intron // 7	---
20515492	19.1472	-0.12513	P	9.61875	-1.11835	P	43.5297	1.05973	P	21.9421	0.07143	P	26.396	0.33805	P	19.8222	-0.07516	P	24.0985	22.7201	1.06067	0.0849778	0.800963	0	PP	miRNA	miRBase	Mus musculus	mmu-miR-3110-3p	chrX:38210488-38210509 (+)	22	GCACUCCAUCGGAGGCAGACAC	MIMAT0014952_st	MIMAT0014952	ENSMUST00000066498 // antisense // intron // 8 /// ENSMUST00000089054 // antisense // intron // 7 /// ENSMUST00000089056 // antisense // intron // 8 /// ENSMUST00000155848 // antisense // intron // 6 /// OTTMUST00000041719 // antisense // intron // 7 /// OTTMUST00000041720 // antisense // intron // 6 /// OTTMUST00000041810 // antisense // intron // 8 /// OTTMUST00000041811 // antisense // intron …	---
20516311	74.0111	-0.05849	P	60.782	-0.34258	P	24.6945	-1.64204	P	107.4	0.47869	P	98.3653	0.35192	P	80.1352	0.05621	P	53.1625	95.3	0.557844	-0.842067	0.124289	0	PP	miRNA	miRBase	Mus musculus	mmu-miR-3470a	chr6:83090360-83090380 (-)	21	UCACUUUGUAGACCAGGCUGG	MIMAT0015640_st	MIMAT0015640	---	---
20516312	167.708	-0.2191	P	158.699	-0.29876	P	146.846	-0.41075	P	284.937	0.54559	P	222.719	0.19017	P	257.833	0.40138	P	157.751	255.163	0.618235	-0.693773	0.00419556	0	PP	miRNA	miRBase	Mus musculus	mmu-miR-3470b	chr16:44013885-44013905 (+)	21	UCACUCUGUAGACCAGGCUGG	MIMAT0015641_st	MIMAT0015641	ENSMUST00000036174 // antisense // intron // 1 /// ENSMUST00000114677 // antisense // intron // 1 /// OTTMUST00000060625 // antisense // intron // 1 /// OTTMUST00000060626 // antisense // intron // 1	---
20516313	2.79098	0.01699	P	2.72564	-0.01719	P	2.83476	0.03944	P	4.72834	0.77755	P	2.70075	-0.03042	P	2.26664	-0.28323	P	2.78379	3.23191	0.861346	-0.215335	0.681388	0	PP	miRNA	miRBase	Mus musculus	mmu-miR-3471	chr4:3537103-3537124 (+) /// chr4:10845585-10845606 (-)	22	UGAGAUCCAACUGUAAGGCAUU	MIMAT0015642_st	MIMAT0015642	---	---
20516314	109.444	-0.12328	P	110.22	-0.11309	P	97.6176	-0.28826	P	128.195	0.10487	P	154.183	0.37117	P	151.827	0.34895	P	105.761	144.735	0.73072	-0.45261	0.0117796	0	PP	miRNA	miRBase	Mus musculus	mmu-miR-3472	chrX:145039390-145039414 (+)	25	UAAUAGCCAGAAGCUGGAAGGAACC	MIMAT0015643_st	MIMAT0015643	ENSMUST00000112843 // sense // intron // 2 /// OTTMUST00000045501 // sense // intron // 2	---
20516315	307.365	-0.7963	P	299.439	-0.83399	P	598.028	0.16396	P	555.699	0.05805	P	511.865	-0.06049	P	672.78	0.33388	P	401.611	580.115	0.692295	-0.530541	0.159078	0	PP	miRNA	miRBase	Mus musculus	mmu-miR-3473a	chrX:162874920-162874937 (-)	18	UGGAGAGAUGGCUCAGCA	MIMAT0015645_st	MIMAT0015645	ENSMUST00000033723 // sense // intron // 4 /// OTTMUST00000046551 // sense // intron // 4	---
20516316	15.6509	-0.46367	P	22.741	0.07538	P	25.3058	0.22955	P	22.6336	0.06855	P	20.4998	-0.0743	P	20.533	-0.07197	P	21.2326	21.2222	1.00049	0.000709769	0.906281	0	PP	miRNA	miRBase	Mus musculus	mmu-miR-3474	chr2:158638583-158638604 (+)	22	CCCUGGGAGGAGACGUGGAUUC	MIMAT0015646_st	MIMAT0015646	ENSMUST00000045644 // sense // 3UTR // 9 /// ENSMUST00000142531 // sense // exon // 8 /// OTTMUST00000037863 // sense // 3UTR // 9 /// OTTMUST00000037866 // sense // exon // 8	---
20519047	13182.2	0.02947	P	12649.1	-0.03008	P	14561.1	0.173	P	12479	-0.04961	P	13473.5	0.061	P	12626.9	-0.03262	P	13464.2	12859.8	1.04699	0.0662523	0.405003	0	PP	miRNA	miRBase	Mus musculus	mmu-miR-3960	chr2:32712907-32712926 (-)	20	GGCGGCGGCGGAGGCGGGGG	MIMAT0019336_st	MIMAT0019336	ENSMUST00000123170 // sense // 5UTR // 1 /// OTTMUST00000075916 // sense // 5UTR // 1	mmu-mir-2861 // chr2:32712807-32712888 (-) /// mmu-mir-3960 // chr2:32712900-32712972 (-)
20519050	3.92406	0.02927	P	3.44485	-0.15864	P	3.16399	-0.28133	P	3.76644	-0.02987	P	7.03011	0.87047	P	5.49086	0.51395	P	3.51097	5.42914	0.64669	-0.628855	0.100788	0	PP	miRNA	miRBase	Mus musculus	mmu-miR-28c	chr15:53614216-53614235 (-)	20	AGGAGCUCACAGUCUAUUGA	MIMAT0019339_st	MIMAT0019339	ENSMUST00000078673 // sense // intron // 4 /// ENSMUST00000132059 // sense // intron // 3 /// ENSMUST00000154119 // sense // intron // 4 /// OTTMUST00000046537 // sense // intron // 4 /// OTTMUST00000046538 // sense // intron // 4 /// OTTMUST00000086186 // sense // intron // 3	---
20519054	9.17596	-0.94413	P	18.9526	0.10234	P	5.46102	-1.69282	P	21.9963	0.3172	P	19.1587	0.11795	P	16.3569	-0.11016	P	11.1965	19.1706	0.584046	-0.775847	0.149407	0	PP	miRNA	miRBase	Mus musculus	mmu-miR-1843b-5p	chr1:159340362-159340382 (+)	21	AUGGAGGUCUCUGUCUGACUU	MIMAT0019345_st	MIMAT0019345	ENSMUST00000076894 // sense // intron // 18 /// ENSMUST00000158911 // sense // exon // 1	---
20519057	1687.29	-0.09365	P	1722.36	-0.06397	P	1700.5	-0.0824	P	2463.1	0.45212	P	1878.54	0.06125	P	2855.86	0.66557	P	1703.38	2399.17	0.70999	-0.494129	0.055808	0	PP	miRNA	miRBase	Mus musculus	mmu-miR-378b	chr11:88352839-88352858 (+)	20	CUGGACUUGGAGUCAGAAGA	MIMAT0019348_st	MIMAT0019348	ENSMUST00000092794 // antisense // intron // 11 /// ENSMUST00000107909 // antisense // intron // 11 /// OTTMUST00000018474 // antisense // intron // 11 /// OTTMUST00000018479 // antisense // intron // 11	---
20519064	4.45135	-0.61334	P	6.94678	0.02876	P	4.54034	-0.58478	P	8.26033	0.27862	P	6.69691	-0.02408	P	6.92237	0.02369	P	5.31282	7.2932	0.728462	-0.457074	0.10341	0	PP	miRNA	miRBase	Mus musculus	mmu-miR-3970	chr19:33157122-33157141 (+)	20	GAGGUUGUAGUUUGUGCUUU	MIMAT0019355_st	MIMAT0019355	ENSMUST00000096114 // antisense // intron // 6 /// ENSMUST00000163093 // antisense // intron // 4 /// OTTMUST00000082781 // antisense // intron // 6	---
20519081	10817.7	0.03109	P	9558.29	-0.14748	P	10356.4	-0.03178	P	11560.6	0.12691	P	11340.8	0.09922	P	8923.48	-0.24662	P	10244.1	10608.3	0.965672	-0.0503942	0.761647	0	PP	miRNA	miRBase	Mus musculus	mmu-miR-3473b	chr10:41670774-41670793 (+)	20	GGGCUGGAGAGAUGGCUCAG	MIMAT0020367_st	MIMAT0020367	ENSMUST00000019955 // antisense // intron // 1 /// ENSMUST00000099932 // antisense // intron // 1	---
20520354	49.9486	0.1798	P	32.532	-0.43878	P	27.0935	-0.70269	P	43.3653	-0.0241	P	44.8263	0.02371	P	51.5082	0.22416	P	36.5247	46.5666	0.784354	-0.350424	0.220442	0	PP	miRNA	miRBase	Mus musculus	mmu-miR-5099	chr12:36816250-36816269 (+)	20	UUAGAUCGAUGUGGUGCUCC	MIMAT0020606_st	MIMAT0020606	---	---
20520355	331.449	0.58365	P	139.133	-0.66867	P	256.552	0.21412	P	185.782	-0.25153	P	177.496	-0.31735	P	302.983	0.4541	P	242.378	222.087	1.09137	0.126135	0.864258	0	PP	miRNA	miRBase	Mus musculus	mmu-miR-5100	chr11:60728698-60728718 (+)	21	UCGAAUCCCAGCGGUGCCUCU	MIMAT0020607_st	MIMAT0020607	ENSMUST00000018743 // sense // intron // 1 /// ENSMUST00000146159 // sense // intron // 1 /// ENSMUST00000154890 // sense // intron // 1 /// OTTMUST00000017730 // sense // intron // 1 /// OTTMUST00000017731 // sense // intron // 1 /// OTTMUST00000017732 // sense // intron // 1	---
20520361	979.079	0.16876	P	762.91	-0.19115	P	1770.37	1.02331	P	690.884	-0.33422	P	650.532	-0.42104	P	1142.43	0.39137	P	1170.78	827.949	1.41408	0.499863	0.362259	0	PP	miRNA	miRBase	Mus musculus	mmu-miR-5107-5p	chr18:60812086-60812106 (+)	21	UGGGCAGAGGAGGCAGGGACA	MIMAT0020615_st	MIMAT0020615	ENSMUST00000050487 // sense // exon // 8 /// ENSMUST00000097563 // sense // exon // 9 /// ENSMUST00000167610 // sense // exon // 9	---
20520364	72.2998	-3e-05	P	72.0908	-0.00421	P	88.8062	0.29664	P	72.303	3e-05	P	65.4189	-0.14432	P	75.8274	0.0687	P	77.7323	71.1831	1.092	0.126979	0.356272	0	PP	miRNA	miRBase	Mus musculus	mmu-miR-5110	chr11:85760675-85760699 (-)	25	GGAGGAGGUAGAGGGUGGUGGAAUU	MIMAT0020618_st	MIMAT0020618	ENSMUST00000074875 // antisense // intron // 23 /// ENSMUST00000092821 // antisense // intron // 22 /// ENSMUST00000092822 // antisense // intron // 8 /// ENSMUST00000108061 // antisense // intron // 24 /// ENSMUST00000108062 // antisense // intron // 23 /// ENSMUST00000130343 // antisense // intron // 1 /// ENSMUST00000142596 // antisense // intron // 9 /// ENSMUST00000154396 // antisense // int…	---
20520365	157.286	0.37264	P	118.1	-0.04074	P	124.865	0.03962	P	106.789	-0.18599	P	136.407	0.16716	P	83.104	-0.54776	P	133.417	108.767	1.22664	0.294712	0.26605	0	PP	miRNA	miRBase	Mus musculus	mmu-miR-5112	chr18:82720291-82720309 (+)	19	UAGCUCAGCGGGAGAGCAC	MIMAT0020620_st	MIMAT0020620	---	---
20520366	38.8653	0.07887	P	28.8449	-0.3513	P	36.7989	5e-05	P	36.7964	-5e-05	P	24.8386	-0.56703	P	49.032	0.41411	P	34.8364	36.889	0.944356	-0.0825971	0.905125	0	PP	miRNA	miRBase	Mus musculus	mmu-miR-5113	chr15:80940049-80940071 (+)	23	ACAGAGGAGGAGAGAGAUCCUGU	MIMAT0020621_st	MIMAT0020621	ENSMUST00000067689 // sense // exon // 25	---
20520367	8.96749	-0.42004	P	8.36462	-0.52045	P	16.7822	0.48411	P	13.4756	0.16753	P	10.5208	-0.18957	P	15.1582	0.33728	P	11.3714	13.0515	0.871271	-0.198806	0.509045	0	PP	miRNA	miRBase	Mus musculus	mmu-miR-5114	chr19:44303171-44303192 (+)	22	ACUGGAGACGGAAGCUGCAAGA	MIMAT0020622_st	MIMAT0020622	ENSMUST00000026221 // sense // exon // 6	---
20520370	89.2793	0.19372	P	77.9716	-0.00166	P	47.9486	-0.70312	P	64.1425	-0.28333	P	78.5631	0.00924	P	78.1512	0.00166	P	71.7332	73.6189	0.974385	-0.0374363	0.796632	0	PP	miRNA	miRBase	Mus musculus	mmu-miR-5119	chr11:98262638-98262656 (+)	19	CAUCUCAUCCUGGGGCUGG	MIMAT0020627_st	MIMAT0020627	ENSMUST00000147441 // sense // intron // 4 /// OTTMUST00000005155 // sense // intron // 4	---
20520372	29.7377	-0.20598	P	23.1137	-0.56953	P	17.3663	-0.98198	P	52.4689	0.61319	P	45.2224	0.39876	P	38.8653	0.18021	P	23.4059	45.5189	0.514202	-0.959592	0.0186036	0	PP	miRNA	miRBase	Mus musculus	mmu-miR-5121	chr7:45126925-45126945 (-)	21	AGCUUGUGAUGAGACAUCUCC	MIMAT0020629_st	MIMAT0020629	ENSMUST00000083694 // sense // exon // 1 /// ENSMUST00000102669 // sense // intron // 4 /// ENSMUST00000124300 // sense // intron // 9 /// ENSMUST00000125074 // sense // intron // 4 /// ENSMUST00000131697 // sense // exon // 4 /// ENSMUST00000135681 // sense // intron // 1 /// ENSMUST00000138887 // sense // intron // 2 /// ENSMUST00000141807 // sense // intron // 4 /// ENSMUST00000142239 // sense…	mmu-mir-150 // chr7:45121757-45121821 (+) /// mmu-mir-5121 // chr7:45126918-45126991 (-)
20520373	64.8819	0.15383	P	59.9034	0.03865	P	96.3307	0.72401	P	56.736	-0.03972	P	54.9973	-0.08462	P	56.3738	-0.04896	P	73.7054	56.0357	1.31533	0.395422	0.162268	0	PP	miRNA	miRBase	Mus musculus	mmu-miR-5122	chr4:133369784-133369803 (+)	20	CCGCGGGACCCGGGGCUGUG	MIMAT0020630_st	MIMAT0020630	ENSMUST00000030669 // sense // 3UTR // 1 /// OTTMUST00000026125 // sense // 3UTR // 1	---
20520379	80.8653	-0.01462	P	65.1603	-0.32614	P	129.767	0.66771	P	82.5121	0.01447	P	79.6153	-0.03709	P	121.244	0.56971	P	91.9308	94.4573	0.973253	-0.039113	0.84503	0	PP	miRNA	miRBase	Mus musculus	mmu-miR-3572-5p	chr7:3655970-3655991 (+)	22	UGGGGAACAGGGCAAGGUGGAC	MIMAT0022986_st	MIMAT0022986	ENSMUST00000038913 // sense // 3UTR // 12 /// ENSMUST00000135977 // sense // exon // 7 /// ENSMUST00000143085 // sense // exon // 11 /// OTTMUST00000069066 // sense // exon // 11 /// OTTMUST00000069067 // sense // 3UTR // 12 /// OTTMUST00000069068 // sense // exon // 7	---
20520381	18635.2	-0.03439	P	18997	-0.00665	P	22590.4	0.24329	P	18617.4	-0.03578	P	19172.6	0.00662	P	20169.2	0.07973	P	20074.2	19319.7	1.03905	0.0552676	0.621123	0	PP	miRNA	miRBase	Mus musculus	mmu-miR-5126	chr1:84695890-84695911 (+)	22	GCGGGCGGGGCCGGGGGCGGGG	MIMAT0020637_st	MIMAT0020637	ENSMUST00000049126 // antisense // 5UTR // 1	---
20520383	1927.82	0.17027	P	1498.59	-0.19309	P	1272.58	-0.42894	P	2067.58	0.27125	P	2035.89	0.24896	P	1200.78	-0.51272	P	1566.33	1768.08	0.885891	-0.174798	0.648444	0	PP	miRNA	miRBase	Mus musculus	mmu-miR-5128	chr2:37688212-37688234 (-)	23	CAAUUGGGGCUGGCGAGAUGGCU	MIMAT0020639_st	MIMAT0020639	ENSMUST00000072186 // sense // intron // 1 /// ENSMUST00000135488 // sense // intron // 1 /// ENSMUST00000144206 // sense // intron // 1 /// ENSMUST00000155237 // sense // intron // 1 /// OTTMUST00000030168 // sense // intron // 1 /// OTTMUST00000030169 // sense // intron // 1 /// OTTMUST00000030338 // sense // intron // 1 /// OTTMUST00000030339 // sense // intron // 1	---
20520384	2.17265	0.02833	P	1.80487	-0.23923	P	2.33407	0.13172	P	2.33407	0.13172	P	1.91667	-0.15253	P	2.08816	-0.02889	P	2.10386	2.11297	0.995692	-0.00622902	0.946559	0	PP	miRNA	miRBase	Mus musculus	mmu-miR-5129-5p	chr2:45023146-45023167 (-)	22	AUGUGGGGGCAUUGGUAUUUUC	MIMAT0020640_st	MIMAT0020640	ENSMUST00000028229 // sense // exon // 3 /// ENSMUST00000068415 // sense // exon // 3 /// ENSMUST00000076836 // sense // exon // 3 /// ENSMUST00000127520 // sense // exon // 3 /// ENSMUST00000131635 // sense // exon // 3 /// ENSMUST00000145529 // sense // exon // 4 /// ENSMUST00000176438 // sense // exon // 4 /// ENSMUST00000176732 // sense // 5UTR // 1 /// ENSMUST00000177302 // sense // exon // …	---
20520386	2202.48	0.12313	P	2006.84	-0.01107	P	2037.76	0.01099	P	1855.09	-0.12451	P	2143.84	0.0842	P	1159.75	-0.80218	P	2082.36	1719.56	1.21099	0.276181	0.300304	0	PP	miRNA	miRBase	Mus musculus	mmu-miR-5130	chr14:102982608-102982631 (-)	24	CUGGAGCGCGCGGGCGAGGCAGGC	MIMAT0020641_st	MIMAT0020641	---	---
20520388	167.542	0.10657	P	155.693	0.00075	P	198.768	0.35313	P	125.039	-0.31558	P	155.532	-0.00075	P	147.115	-0.08101	P	174.001	142.562	1.22053	0.287503	0.112087	0	PP	miRNA	miRBase	Mus musculus	mmu-miR-5132-5p	chrX:74023571-74023591 (-)	21	GCGUGGGGUGGUGGACUCAGG	MIMAT0020643_st	MIMAT0020643	ENSMUST00000033769 // sense // exon // 2 /// ENSMUST00000068286 // sense // exon // 2 /// ENSMUST00000101458 // sense // exon // 2 /// ENSMUST00000114352 // sense // exon // 2 /// ENSMUST00000114353 // sense // exon // 2 /// ENSMUST00000114354 // sense // exon // 2 /// ENSMUST00000114360 // sense // exon // 2 /// ENSMUST00000128759 // sense // exon // 2 /// ENSMUST00000145677 // sense // exon // …	mmu-mir-718 // chrX:74023849-74023936 (-) /// mmu-mir-5132 // chrX:74023528-74023598 (-)
20520390	19.627	0.2673	P	17.2236	0.07884	P	22.5152	0.46535	P	15.3916	-0.0834	P	14.5112	-0.16837	P	14.9084	-0.12942	P	19.7886	14.9371	1.3248	0.40577	0.025364	0	PP	miRNA	miRBase	Mus musculus	mmu-miR-5133	chr9:62122565-62122585 (-)	21	GCUGGAGCUGCGGCAGCGCAG	MIMAT0020644_st	MIMAT0020644	---	---
20520391	7.66964	-0.14162	P	5.47659	-0.6275	P	13.2176	0.6436	P	6.94678	-0.28444	P	9.2518	0.12895	P	9.28617	0.1343	P	8.78793	8.49492	1.03449	0.0489241	0.934141	0	PP	miRNA	miRBase	Mus musculus	mmu-miR-5134-5p	chr17:24234575-24234595 (-)	21	UUGGCAGAAAGGGCAGCUGUG	MIMAT0020645_st	MIMAT0020645	ENSMUST00000115390 // sense // exon // 10	mmu-mir-5134 // chr17:24234527-24234604 (-) /// mmu-mir-6965 // chr17:24240884-24240947 (-)
20520393	94.5189	-0.12306	P	143.832	0.48265	P	76.8682	-0.42127	P	111.351	0.11338	P	114.636	0.15533	P	70.4278	-0.54751	P	105.073	98.805	1.06344	0.0887369	0.846292	0	PP	miRNA	miRBase	Mus musculus	mmu-miR-5135	chr12:76533143-76533166 (-)	24	AGGUCUAGGUGGCAAGGGCGUCCU	MIMAT0020646_st	MIMAT0020646	---	---
20521893	135.359	0.68552	P	111.038	0.39978	P	57.2895	-0.55493	P	43.4043	-0.95537	P	126.728	0.59046	P	54.9345	-0.61549	P	101.229	75.0223	1.34932	0.432231	0.448892	0	PP	miRNA	miRBase	Mus musculus	mmu-miR-3544-3p	chr12:109585813-109585834 (-)	22	ACUCCUGCAUGACGCCGUUCCC	MIMAT0022354_st	MIMAT0022354	ENSMUST00000083592 // antisense // exon // 1	mmu-mir-127 // chr12:109592846-109592915 (+) /// mmu-mir-136 // chr12:109595327-109595388 (+) /// mmu-mir-337 // chr12:109585789-109585885 (+) /// mmu-mir-431 // chr12:109590447-109590537 (+) /// mmu-mir-433 // chr12:109591715-109591838 (+) /// mmu-mir-434 // chr12:109594506-109594599 (+) /// mmu-mir-540 // chr12:109586080-109586146 (+) /// mmu-mir-665 // chr12:109586314-109586407 (+) /// mmu-mir…
20521895	2.46632	0.21202	P	2.67165	0.32738	P	2.12271	-0.00444	P	2.04648	-0.0572	P	1.72296	-0.30546	P	2.13579	0.00442	P	2.42023	1.96841	1.22953	0.298111	0.0933595	0	PP	miRNA	miRBase	Mus musculus	mmu-miR-299b-3p	chr12:109710645-109710662 (-)	18	UAUGUGGGACGGUAAACC	MIMAT0022837_st	MIMAT0022837	ENSMUST00000175550 // sense // exon // 1	mmu-mir-299a // chr12:109710638-109710700 (+) /// mmu-mir-323 // chr12:109712508-109712593 (+) /// mmu-mir-329 // chr12:109713481-109713577 (+) /// mmu-mir-379 // chr12:109709060-109709125 (+) /// mmu-mir-380 // chr12:109711803-109711863 (+) /// mmu-mir-411 // chr12:109710175-109710256 (+) /// mmu-mir-543 // chr12:109717258-109717333 (+) /// mmu-mir-494 // chr12:109715318-109715402 (+) /// mmu-mi…
20521898	101.552	0.22555	P	79.4794	-0.12801	P	89.2434	0.03916	P	88.9404	0.03425	P	76.695	-0.17945	P	84.767	-0.03508	P	90.0915	83.4675	1.07936	0.110176	0.428143	0	PP	miRNA	miRBase	Mus musculus	mmu-miR-1231-5p	chr1:135454661-135454683 (-)	23	UCUGGGCAGAGCUGCAGGAGAGA	MIMAT0022357_st	MIMAT0022357	ENSMUST00000040599 // sense // intron // 19 /// ENSMUST00000067414 // sense // intron // 19	---
20521908	70.388	-0.06369	P	203.196	1.46578	P	59.1925	-0.3136	P	74.342	0.01516	P	72.7877	-0.01532	P	97.8334	0.41131	P	110.925	81.6544	1.35847	0.441987	0.713612	0	PP	miRNA	miRBase	Mus musculus	mmu-miR-5620-5p	chr7:7298891-7298913 (+)	23	ACGAGGCAGGGGCUUUGACUGUG	MIMAT0022367_st	MIMAT0022367	ENSMUST00000000619 // antisense // intron // 1 /// OTTMUST00000097558 // antisense // intron // 1	---
20521913	57.724	-0.00072	P	47.6019	-0.27888	P	69.0725	0.25822	P	57.782	0.00072	P	61.279	0.0855	P	45.3474	-0.34888	P	58.1328	54.8028	1.06076	0.0851031	0.713863	0	PP	miRNA	miRBase	Mus musculus	mmu-miR-5622-3p	chr2:152865105-152865126 (+)	22	CUUAGCUGGGUAGUGGUGGUGC	MIMAT0022372_st	MIMAT0022372	ENSMUST00000028969 // sense // intron // 2 /// ENSMUST00000109816 // sense // intron // 2 /// ENSMUST00000164120 // sense // intron // 2 /// ENSMUST00000178997 // sense // intron // 2 /// OTTMUST00000037689 // sense // intron // 2 /// OTTMUST00000037690 // sense // intron // 2	---
20522046	5.08795	0.51682	P	3.05136	-0.22081	P	2.94138	-0.27377	P	3.70876	0.06067	P	3.43327	-0.05068	P	3.67877	0.04896	P	3.69356	3.60693	1.02402	0.0342406	0.964384	0	PP	miRNA	miRBase	Mus musculus	mmu-miR-344i	chr7:62085281-62085300 (-)	20	AAGUCAGGCUCCUGGCUGGA	MIMAT0022503_st	MIMAT0022503	---	---
20522048	9.56193	0.18657	P	4.12782	-1.02535	P	12.1725	0.53482	P	7.24208	-0.21433	P	11.1199	0.40434	P	5.87796	-0.51542	P	8.62075	8.07999	1.06693	0.0934599	0.990163	0	PP	miRNA	miRBase	Mus musculus	mmu-miR-5709-3p	chr17:67026162-67026183 (-)	22	AAAGUCUUAAGGGUGUGUAUUG	MIMAT0027104_st	MIMAT0027104	ENSMUST00000037974 // sense // intron // 7	---
20524327	5.17996	-0.14476	P	5.73855	0.00298	P	5.71486	-0.00299	P	3.6323	-0.65682	P	7.94858	0.47299	P	33.1559	2.53349	P	5.54446	14.9123	0.371805	-1.42738	0.424185	0	PP	miRNA	miRBase	Mus musculus	mmu-miR-6238	chr7:53891796-53891817 (-)	22	UUAUUAGUCAGUGGAGGAAAUG	MIMAT0024859_st	MIMAT0024859	---	---
20524328	25.5332	-0.3398	P	33.0576	0.03281	P	26.1794	-0.30374	P	31.571	-0.03357	P	40.2637	0.31731	P	46.6723	0.5304	P	28.2567	39.5023	0.715317	-0.483345	0.0791635	0	PP	miRNA	miRBase	Mus musculus	mmu-miR-6239	chr14:117953768-117953787 (-)	20	UAGCGUUGGAUCACUCGGUG	MIMAT0024860_st	MIMAT0024860	ENSMUST00000078849 // antisense // intron // 7 /// ENSMUST00000088483 // antisense // intron // 8 /// ENSMUST00000125435 // antisense // intron // 8 /// OTTMUST00000043485 // antisense // intron // 7 /// OTTMUST00000083121 // antisense // intron // 8 /// OTTMUST00000083123 // antisense // intron // 8	---
20524329	1091.06	0.08944	P	959.895	-0.09535	P	881.282	-0.21862	P	1291.66	0.33293	P	1127.09	0.13631	P	861.115	-0.25202	P	977.413	1093.29	0.894012	-0.161633	0.48963	0	PP	miRNA	miRBase	Mus musculus	mmu-miR-6240	chr5:114851973-114851998 (+)	26	CCAAAGCAUCGCGAAGGCCCACGGCG	MIMAT0024861_st	MIMAT0024861	---	---
20524330	8.67423	0.18344	P	16.827	1.1394	P	7.56525	-0.01391	P	7.71183	0.01378	P	7.46401	-0.03334	P	7.40336	-0.04512	P	11.0221	7.5264	1.46446	0.550373	0.268455	0	PP	miRNA	miRBase	Mus musculus	mmu-miR-6241	chr14:118258659-118258677 (+)	19	CACGGCGGCUGGAAUUCCC	MIMAT0024862_st	MIMAT0024862	ENSMUST00000163396 // sense // intron // 2 /// OTTMUST00000094044 // sense // intron // 2	---
20524331	15.8464	-0.40697	P	22.8354	0.12015	P	29.9018	0.50911	P	14.5075	-0.53432	P	19.1859	-0.13107	P	29.5356	0.49133	P	22.8612	21.0763	1.08469	0.117277	0.757359	0	PP	miRNA	miRBase	Mus musculus	mmu-miR-6244	chr9:52115653-52115673 (+)	21	GGGGGCGUGGAAUUAUCGGGU	MIMAT0024864_st	MIMAT0024864	ENSMUST00000165519 // antisense // exon // 6	---
20524628	4.14949	-0.04979	P	8.02053	0.90097	P	4.65073	0.11473	P	4.29409	-0.00037	P	4.29631	0.00037	P	4.06506	-0.07945	P	5.60692	4.21849	1.32913	0.410482	0.302338	0	PP	miRNA	miRBase	Mus musculus	mmu-miR-6343	chr1:76509620-76509641 (+)	22	UGUAAAGUAGGAGCUGACUGAC	MIMAT0025086_st	MIMAT0025086	---	---
20524632	34.559	0.06995	P	27.8781	-0.23997	P	51.0277	0.63217	P	31.2875	-0.07352	P	29.6085	-0.15309	P	37.282	0.17937	P	37.8216	32.726	1.1557	0.208772	0.569317	0	PP	miRNA	miRBase	Mus musculus	mmu-miR-6347	chr1:167290125-167290146 (+)	22	CAGUGCGGCUGGCUGGAGAUGC	MIMAT0025090_st	MIMAT0025090	---	---
20524633	25.5332	0.40451	P	19.4639	0.01294	P	28.8213	0.57927	P	19.1164	-0.01305	P	17.1793	-0.16719	P	16.8538	-0.19479	P	24.6061	17.7165	1.38888	0.473923	0.0608514	0	PP	miRNA	miRBase	Mus musculus	mmu-miR-6348	chr1:168490740-168490761 (+)	22	UCAGCCUUUAUAAGGUGUGUGU	MIMAT0025091_st	MIMAT0025091	---	---
20524634	196.245	0.08603	P	167.358	-0.14369	P	296.525	0.68153	P	173.524	-0.09149	P	170.032	-0.12082	P	202.139	0.12872	P	220.043	181.898	1.2097	0.274651	0.412743	0	PP	miRNA	miRBase	Mus musculus	mmu-miR-6349	chr1:39186908-39186929 (-)	22	UGGAAUGUGGGAGGGGCAUGCG	MIMAT0025092_st	MIMAT0025092	---	---
20524645	19.9096	0.39726	P	11.83	-0.35376	P	7.2638	-1.05741	P	20.7833	0.45921	P	18.4048	0.28387	P	11.6107	-0.38075	P	13.0011	16.9329	0.7678	-0.381197	0.403708	0	PP	miRNA	miRBase	Mus musculus	mmu-miR-6360	chr18:23774938-23774959 (-)	22	UAGUGUUGCUCAGGCAGCAGGA	MIMAT0025103_st	MIMAT0025103	ENSMUST00000115830 // antisense // intron // 2 /// ENSMUST00000118826 // antisense // intron // 2 /// ENSMUST00000149943 // antisense // intron // 2 /// ENSMUST00000155708 // antisense // intron // 2 /// ENSMUST00000170802 // antisense // intron // 2 /// OTTMUST00000069882 // antisense // intron // 2 /// OTTMUST00000069900 // antisense // intron // 2 /// OTTMUST00000070499 // antisense // intron …	---
20524652	592.951	0.15248	P	401.811	-0.40891	P	778.389	0.54506	P	491.42	-0.11848	P	575.539	0.10948	P	399.733	-0.4164	P	591.05	488.897	1.20895	0.27375	0.493155	0	PP	miRNA	miRBase	Mus musculus	mmu-miR-6366	chr16:18165093-18165114 (-)	22	AGCUAAGGGGCCCGGGGAGCCA	MIMAT0025110_st	MIMAT0025110	---	---
20524654	247.751	0.11571	P	165.281	-0.46826	P	540.282	1.24053	P	209.562	-0.1258	P	206.615	-0.14623	P	393.95	0.78483	P	317.772	270.043	1.17675	0.234803	0.841959	0	PP	miRNA	miRBase	Mus musculus	mmu-miR-6368	chr13:28710796-28710816 (-)	21	CUGGGAAGCAGUGGAGGGGAG	MIMAT0025112_st	MIMAT0025112	ENSMUST00000125358 // sense // intron // 3 /// ENSMUST00000134624 // sense // intron // 3 /// ENSMUST00000148885 // sense // intron // 3 /// OTTMUST00000001268 // sense // intron // 3 /// OTTMUST00000001270 // sense // intron // 3 /// OTTMUST00000084477 // sense // intron // 3	---
20524656	17.5849	0.01802	P	10.3284	-0.74969	P	12.6581	-0.45625	P	17.1483	-0.01825	P	23.0151	0.40627	P	21.7709	0.32609	P	13.5238	20.6448	0.655072	-0.610275	0.0704643	0	PP	miRNA	miRBase	Mus musculus	mmu-miR-6370	chr6:19555438-19555458 (+)	21	GCAGGAACAGCAAAGGGGAAG	MIMAT0025114_st	MIMAT0025114	---	---
20524665	35.468	-0.54183	P	81.1315	0.65192	P	49.8738	-0.05006	P	48.6424	-0.08613	P	61.561	0.25367	P	53.3958	0.04838	P	55.4911	54.5331	1.01757	0.0251252	0.892265	0	PP	miRNA	miRBase	Mus musculus	mmu-let-7j	chr3:140028281-140028304 (+)	24	UGAGGUAUUAGUUUGUGCUGUUAU	MIMAT0025123_st	MIMAT0025123	---	---
20524666	45.5786	-0.14984	P	47.5302	-0.08935	P	53.6038	0.08414	P	47.083	-0.10299	P	65.2029	0.36674	P	65.6153	0.37584	P	48.9042	59.3004	0.824686	-0.278084	0.200426	0	PP	miRNA	miRBase	Mus musculus	mmu-miR-6378	chr3:34922623-34922644 (-)	22	UGGUUCACGGGAGGACACACGC	MIMAT0025124_st	MIMAT0025124	---	---
20524670	2.35991	-0.26188	P	2.26696	-0.31985	P	3.0371	0.10208	P	3.42913	0.27723	P	3.91547	0.46857	P	2.62216	-0.10986	P	2.55466	3.32225	0.768953	-0.379033	0.159301	0	PP	miRNA	miRBase	Mus musculus	mmu-miR-6382	chrX:106309909-106309932 (+)	24	UGGAAUGUAAAGAGAGCACACAAG	MIMAT0025128_st	MIMAT0025128	---	---
20524673	27.3658	0.31622	P	7.22789	-1.6045	P	20.7254	-0.08475	P	22.3681	0.02529	P	21.5907	-0.02574	P	24.1792	0.13762	P	18.4397	22.7126	0.811869	-0.300681	0.439445	0	PP	miRNA	miRBase	Mus musculus	mmu-miR-6385	chr9:58221155-58221175 (+)	21	GCAAGGAUGACAGAGAGGAAG	MIMAT0025131_st	MIMAT0025131	ENSMUST00000085673 // antisense // intron // 8 /// ENSMUST00000114136 // antisense // intron // 7 /// ENSMUST00000124063 // antisense // intron // 1 /// ENSMUST00000126690 // antisense // intron // 7 /// ENSMUST00000135310 // antisense // intron // 8 /// ENSMUST00000148628 // antisense // intron // 3 /// ENSMUST00000153820 // antisense // 3UTR // 8 /// ENSMUST00000154572 // antisense // intron //…	---
20524675	16.1578	0.42269	P	8.55876	-0.49407	P	17.7933	0.56179	P	12.4802	0.0501	P	8.6394	-0.48054	P	11.6283	-0.0519	P	14.1699	10.916	1.29809	0.376395	0.429117	0	PP	miRNA	miRBase	Mus musculus	mmu-miR-6386	chr9:92267334-92267357 (-)	24	CAUGCCUUAGGGUGGGAUGCAAGU	MIMAT0025133_st	MIMAT0025133	ENSMUST00000093801 // antisense // intron // 7 /// OTTMUST00000055399 // antisense // intron // 7	---
20524678	12.0601	1.04087	P	6.49495	0.14802	P	3.30796	-0.82536	P	5.22829	-0.16496	P	7.60889	0.37639	P	2.61264	-1.16579	P	7.28768	5.14994	1.4151	0.500903	0.566019	0	PP	miRNA	miRBase	Mus musculus	mmu-miR-5124b	chr14:11282482-11282502 (+)	21	UGGCUCAGUGACUAAGAAGCA	MIMAT0025136_st	MIMAT0025136	ENSMUST00000181173 // antisense // intron // 3 /// OTTMUST00000112217 // antisense // intron // 3	---
20524680	2265.05	-0.17371	P	2423.08	-0.07641	P	2103.61	-0.28038	P	3310.86	0.37395	P	2686.68	0.07257	P	3379.07	0.40337	P	2263.91	3125.54	0.724328	-0.465285	0.0190632	0	PP	miRNA	miRBase	Mus musculus	mmu-miR-378c	chr14:46954905-46954925 (-)	21	ACUGGACUUGGAGUCAGAAGC	MIMAT0025138_st	MIMAT0025138	ENSMUST00000022386 // antisense // intron // 2 /// ENSMUST00000100672 // antisense // intron // 2 /// ENSMUST00000137543 // antisense // intron // 1 /// OTTMUST00000057924 // antisense // intron // 2 /// OTTMUST00000057925 // antisense // intron // 1	---
20524682	19.2479	-0.53062	P	20.3095	-0.45316	P	38.0161	0.45129	P	25.1347	-0.14564	P	30.4742	0.13227	P	37.9528	0.44889	P	25.8578	31.1872	0.829116	-0.270354	0.419506	0	PP	miRNA	miRBase	Mus musculus	mmu-miR-6391	chr14:118592376-118592396 (-)	21	UGAGGCACGGGAGGACAAUGU	MIMAT0025140_st	MIMAT0025140	ENSMUST00000036554 // sense // intron // 19 /// ENSMUST00000166646 // sense // intron // 18	---
20524686	55.6425	0.11355	P	47.1472	-0.12547	P	71.6957	0.47925	P	49.6153	-0.05185	P	45.4561	-0.17816	P	53.2467	0.05005	P	58.1618	49.4394	1.17643	0.234412	0.314665	0	PP	miRNA	miRBase	Mus musculus	mmu-miR-6394	chr7:96305740-96305760 (+)	21	UCCCUGAGUGGGGCCAGGUCU	MIMAT0025144_st	MIMAT0025144	ENSMUST00000107162 // sense // intron // 1 /// ENSMUST00000107165 // sense // intron // 1 /// ENSMUST00000107166 // sense // intron // 1 /// ENSMUST00000129445 // sense // intron // 1 /// ENSMUST00000133770 // sense // intron // 1 /// ENSMUST00000138760 // sense // intron // 1 /// ENSMUST00000144263 // sense // intron // 1 /// OTTMUST00000050320 // sense // intron // 1 /// OTTMUST00000050321 // s…	---
20524699	26.5851	-0.21152	P	46.6029	0.59828	P	29.1154	-0.08036	P	32.4508	0.07612	P	20.9716	-0.5537	P	38.4915	0.3224	P	34.1011	30.638	1.11303	0.154498	0.692656	0	PP	miRNA	miRBase	Mus musculus	mmu-miR-6405	chr19:44808501-44808523 (+)	23	GUGGGAAGCAGUGGGAAGCAGUG	MIMAT0025157_st	MIMAT0025157	ENSMUST00000004340 // sense // intron // 6 /// ENSMUST00000172880 // sense // intron // 6 /// ENSMUST00000173346 // sense // intron // 4 /// ENSMUST00000174490 // sense // intron // 5 /// OTTMUST00000097085 // sense // intron // 5 /// OTTMUST00000097086 // sense // intron // 6 /// OTTMUST00000097087 // sense // intron // 4	---
20524703	14.2134	0.26122	P	10.3539	-0.19586	P	12.9954	0.13197	P	7.74212	-0.61523	P	12.1857	0.03916	P	11.5331	-0.04025	P	12.5209	10.487	1.19395	0.255738	0.333856	0	PP	miRNA	miRBase	Mus musculus	mmu-miR-6408	chr10:60923077-60923100 (+)	24	CACAUGGGCUUGCAUGGGAUGGUC	MIMAT0025161_st	MIMAT0025161	---	---
20524704	15.4754	-0.00034	P	16.7342	0.11249	P	16.7467	0.11357	P	13.3535	-0.2131	P	11.7565	-0.39685	P	15.4826	0.00034	P	16.3188	13.5309	1.20604	0.270278	0.0825293	0	PP	miRNA	miRBase	Mus musculus	mmu-miR-6409	chr10:76008993-76009015 (+)	23	UGCGGGUGAGGAUGUGUGCUCCU	MIMAT0025162_st	MIMAT0025162	ENSMUST00000099577 // sense // exon // 14 /// OTTMUST00000078954 // sense // exon // 14	---
20524709	1500.82	-0.0905	P	1543.65	-0.04991	P	730.689	-1.12892	P	2269.76	0.50629	P	1731.02	0.11537	P	1652.32	0.04824	P	1258.38	1884.37	0.667802	-0.582507	0.164911	0	PP	miRNA	miRBase	Mus musculus	mmu-miR-378d	chr10:126710355-126710376 (-)	22	ACUGGCCUUGGAGUCAGAAGGU	MIMAT0025167_st	MIMAT0025167	---	---
20524715	25.8197	-0.16845	P	22.7212	-0.35288	P	53.547	0.88388	P	32.2153	0.15082	P	24.7918	-0.22706	P	55.2739	0.92967	P	34.0293	37.427	0.909219	-0.1373	0.766223	0	PP	miRNA	miRBase	Mus musculus	mmu-miR-6418-5p	chr5:137529551-137529571 (-)	21	UCAGGGGAAGGGAAGAGAUGC	MIMAT0025173_st	MIMAT0025173	ENSMUST00000031726 // sense // exon // 7 /// ENSMUST00000111020 // sense // exon // 6 /// ENSMUST00000111023 // sense // exon // 6 /// ENSMUST00000111027 // sense // exon // 7 /// ENSMUST00000111038 // sense // intron // 1 /// ENSMUST00000125868 // sense // exon // 3 /// ENSMUST00000132525 // sense // exon // 7 /// ENSMUST00000140139 // sense // exon // 7 /// ENSMUST00000142252 // sense // exon /…	---
20525071	5.36215	-0.85944	P	9.22197	-0.07718	P	6.58919	-0.56215	P	13.4255	0.46465	P	12.6248	0.37593	P	10.2355	0.07326	P	7.05777	12.0953	0.583515	-0.777159	0.0351816	0	PP	miRNA	miRBase	Mus musculus	mmu-miR-6516-5p	chr11:117077370-117077391 (+)	22	UUUGCAGUAACAGGUGUGGACA	MIMAT0027343_st	MIMAT0027343	ENSMUST00000145438 // sense // exon // 2 /// ENSMUST00000149822 // sense // intron // 1 /// ENSMUST00000157904 // sense // exon // 1 /// ENSMUST00000182811 // sense // exon // 1 /// OTTMUST00000008300 // sense // intron // 1 /// OTTMUST00000086892 // sense // exon // 2 /// OTTMUST00000116901 // sense // exon // 1	---
20525121	50.8738	0.18163	P	49.4175	0.13973	P	30.532	-0.55497	P	44.0334	-0.02669	P	45.6782	0.02621	P	33.9139	-0.40342	P	43.6077	41.2085	1.05822	0.0816423	0.846278	0	PP	miRNA	miRBase	Mus musculus	mmu-let-7k	chr5:147283257-147283275 (-)	19	UGAGGUAGGAGGUUGUGUG	MIMAT0025580_st	MIMAT0025580	---	---
20525124	18640.9	-0.00231	P	18700.6	0.00231	P	16469.3	-0.181	P	19649.9	0.07374	P	20858.1	0.15983	P	15208.4	-0.29591	P	17936.9	18572.1	0.965798	-0.0502066	0.807859	0	PP	miRNA	miRBase	Mus musculus	mmu-miR-6538	chr12:26414970-26414988 (-)	19	CGCGGGCUCCGGGGCGGCG	MIMAT0025583_st	MIMAT0025583	ENSMUST00000020971 // sense // intron // 1 /// ENSMUST00000062149 // sense // intron // 1	---
20525126	9.15774	-0.13701	P	6.89375	-0.54671	P	10.9824	0.12512	P	12.6834	0.33287	P	7.05195	-0.51398	P	14.0988	0.4855	P	9.01128	11.2781	0.79901	-0.323714	0.477201	0	PP	miRNA	miRBase	Mus musculus	mmu-miR-6540-5p	chr16:42303425-42303446 (-)	22	CUAAGGCAGGCAGACUUCAGUG	MIMAT0025585_st	MIMAT0025585	ENSMUST00000102817 // sense // intron // 1 /// OTTMUST00000039045 // sense // intron // 1	---
20525128	8697.94	-0.02165	P	7882.37	-0.1637	P	9351.23	0.08283	P	9517.47	0.10825	P	8961.01	0.02133	P	7611.49	-0.21415	P	8643.85	8696.66	0.993927	-0.00878757	0.962576	0	PP	miRNA	miRBase	Mus musculus	mmu-miR-3473e	chr5:31667296-31667316 (-)	21	GGGCUGGAGAGAUGGCUCGUA	MIMAT0025587_st	MIMAT0025587	ENSMUST00000031018 // sense // intron // 2 /// ENSMUST00000128047 // sense // intron // 2 /// ENSMUST00000138996 // antisense // intron // 3 /// ENSMUST00000142394 // antisense // intron // 2 /// OTTMUST00000070177 // antisense // intron // 2 /// OTTMUST00000070182 // sense // intron // 2 /// OTTMUST00000070184 // sense // intron // 2 /// OTTMUST00000070185 // antisense // intron // 3	---
20525757	192.562	0.0497	P	152.181	-0.28984	P	251.143	0.43288	P	179.522	-0.05147	P	167.327	-0.15296	P	216.15	0.21641	P	198.629	187.666	1.05841	0.0819043	0.811113	0	PP	miRNA	miRBase	Mus musculus	mmu-miR-6898-5p	chr1:36348732-36348753 (-)	22	UGUAAGGGGAGAUGCAGGGAGC	MIMAT0027696_st	MIMAT0027696	ENSMUST00000010597 // sense // intron // 13	---
20525759	22.5145	0.06222	P	20.3882	-0.0809	P	29.1153	0.43315	P	19.4063	-0.15211	P	28.6961	0.41222	P	20.6137	-0.06503	P	24.006	22.9053	1.04805	0.0677124	0.769188	0	PP	miRNA	miRBase	Mus musculus	mmu-miR-6899-5p	chr1:64042476-64042496 (-)	21	AGCAGAACGCAGCGGGCAUGA	MIMAT0027698_st	MIMAT0027698	ENSMUST00000055001 // sense // intron // 2 /// ENSMUST00000114086 // sense // intron // 2 /// OTTMUST00000033149 // sense // intron // 2	---
20525763	12.7722	0.03786	P	9.68118	-0.36189	P	19.5733	0.65374	P	12.1106	-0.03888	P	9.83221	-0.33956	P	18.8315	0.598	P	14.0089	13.5914	1.03071	0.0436429	0.932053	0	PP	miRNA	miRBase	Mus musculus	mmu-miR-6901-5p	chr1:93274554-93274573 (+)	20	UGCAGGAAUGCAGAGGACCU	MIMAT0027702_st	MIMAT0027702	ENSMUST00000062202 // sense // 3UTR // 15 /// ENSMUST00000165843 // sense // exon // 2 /// ENSMUST00000172289 // sense // exon // 15 /// OTTMUST00000093349 // sense // 3UTR // 15 /// OTTMUST00000093350 // sense // exon // 15 /// OTTMUST00000093351 // sense // exon // 2	---
20525766	7.13013	-0.62643	P	13.6171	0.30699	P	26.1378	1.2477	P	7.16429	-0.61954	P	16.3073	0.56709	P	8.39702	-0.39048	P	15.6283	10.6229	1.4712	0.556991	0.521778	0	PP	miRNA	miRBase	Mus musculus	mmu-miR-6902-3p	chr1:93346135-93346155 (+)	21	CCAUGUGAUGUGUGGGUUCAG	MIMAT0027705_st	MIMAT0027705	ENSMUST00000027494 // sense // intron // 1 /// ENSMUST00000127141 // sense // intron // 1 /// OTTMUST00000051857 // sense // intron // 1 /// OTTMUST00000051858 // sense // intron // 1	mmu-mir-6345 // chr1:93352158-93352285 (+) /// mmu-mir-6902 // chr1:93346092-93346155 (+)
20525771	2.73824	-0.53247	P	3.22357	-0.29706	P	4.04667	0.03101	P	3.87455	-0.03169	P	4.07981	0.04278	P	4.73038	0.25623	P	3.33616	4.22825	0.789017	-0.341871	0.126872	0	PP	miRNA	miRBase	Mus musculus	mmu-miR-6905-5p	chr10:24910669-24910691 (+)	23	ACUGGGCAGGUUGGGUUGAAUGA	MIMAT0027710_st	MIMAT0027710	ENSMUST00000020159 // sense // intron // 27 /// ENSMUST00000092646 // sense // intron // 28 /// ENSMUST00000176285 // sense // intron // 16 /// OTTMUST00000103466 // sense // intron // 28 /// OTTMUST00000103467 // sense // intron // 27 /// OTTMUST00000103489 // sense // intron // 16	---
20525773	69.032	0.09238	P	59.7689	-0.11549	P	107.604	0.73277	P	45.1713	-0.51948	P	60.4687	-0.0987	P	72.1949	0.15701	P	78.8015	59.2783	1.32935	0.410719	0.292932	0	PP	miRNA	miRBase	Mus musculus	mmu-miR-6906-5p	chr10:60126777-60126800 (+)	24	AUGGAUGGGCAGACGGACAGACAG	MIMAT0027712_st	MIMAT0027712	ENSMUST00000121820 // sense // intron // 7 /// ENSMUST00000138976 // sense // intron // 7 /// ENSMUST00000165024 // sense // intron // 7 /// OTTMUST00000073921 // sense // intron // 7 /// OTTMUST00000073922 // sense // intron // 7	---
20525775	64.3267	0.11114	P	49.8358	-0.25709	P	56.5396	-0.07501	P	52.4841	-0.1824	P	62.5749	0.07131	P	71.0064	0.25367	P	56.9007	62.0218	0.917431	-0.124328	0.503874	0	PP	miRNA	miRBase	Mus musculus	mmu-miR-6907-5p	chr10:78408522-78408543 (-)	22	UUCUGGGACACAGGGAGGCUCG	MIMAT0027714_st	MIMAT0027714	ENSMUST00000062678 // sense // intron // 4	---
20525777	21.57	-0.08339	P	17.5079	-0.3844	P	34.8554	0.60897	P	17.5622	-0.37994	P	24.1369	0.07883	P	26.0257	0.18753	P	24.6445	22.575	1.09167	0.126541	0.815938	0	PP	miRNA	miRBase	Mus musculus	mmu-miR-6908-5p	chr10:78445131-78445152 (-)	22	UUGCCUGUCAGGGAGAGCCCCA	MIMAT0027716_st	MIMAT0027716	ENSMUST00000041616 // sense // intron // 7 /// ENSMUST00000105385 // sense // intron // 7 /// OTTMUST00000048157 // sense // intron // 7 /// OTTMUST00000048158 // sense // intron // 7	---
20525779	156.244	-0.11713	P	182.674	0.10833	P	240.181	0.50319	P	134.324	-0.33522	P	139.274	-0.28302	P	288.233	0.7663	P	193.033	187.277	1.03074	0.0436763	0.788238	0	PP	miRNA	miRBase	Mus musculus	mmu-miR-6909-5p	chr10:79531064-79531085 (-)	22	CAGGGGGGCUGGAAUGGGCACU	MIMAT0027718_st	MIMAT0027718	ENSMUST00000063879 // sense // intron // 1 /// ENSMUST00000163602 // sense // intron // 1 /// ENSMUST00000165233 // sense // intron // 1 /// ENSMUST00000166804 // sense // intron // 1 /// OTTMUST00000089467 // sense // intron // 1 /// OTTMUST00000089468 // sense // intron // 1 /// OTTMUST00000089469 // sense // intron // 1 /// OTTMUST00000089471 // sense // intron // 1	---
20525781	61.4471	-0.05095	P	77.0577	0.27565	P	69.4382	0.12544	P	65.8644	0.04921	P	60.8258	-0.06561	P	53.0935	-0.26176	P	69.3143	59.9279	1.15663	0.209925	0.185015	0	PP	miRNA	miRBase	Mus musculus	mmu-miR-6910-5p	chr10:79862592-79862614 (+)	23	UGGGGGUAGGGCACCAGUGGGCA	MIMAT0027720_st	MIMAT0027720	ENSMUST00000057343 // sense // intron // 9 /// ENSMUST00000095457 // sense // intron // 10 /// ENSMUST00000164385 // sense // intron // 2 /// ENSMUST00000165153 // sense // intron // 10 /// ENSMUST00000165704 // sense // intron // 10 /// ENSMUST00000165724 // sense // intron // 5 /// ENSMUST00000167250 // antisense // intron // 7 /// ENSMUST00000169580 // sense // intron // 1 /// ENSMUST000001722…	---
20525783	39.5757	0.34963	P	25.6256	-0.2774	P	29.5016	-0.07419	P	39.9702	0.36394	P	28.9629	-0.10078	P	32.6153	0.07056	P	31.5676	33.8495	0.932589	-0.100687	0.650942	0	PP	miRNA	miRBase	Mus musculus	mmu-miR-6911-5p	chr10:80278169-80278191 (+)	23	UGGGCUGAGUGGGUCUGUGGCAU	MIMAT0027722_st	MIMAT0027722	ENSMUST00000092305 // sense // intron // 5 /// ENSMUST00000105361 // sense // intron // 5 /// ENSMUST00000105362 // sense // intron // 5 /// ENSMUST00000150328 // sense // intron // 5 /// ENSMUST00000156935 // sense // intron // 5 /// OTTMUST00000045775 // sense // intron // 5 /// OTTMUST00000045776 // sense // intron // 5 /// OTTMUST00000045777 // sense // intron // 5 /// OTTMUST00000045778 // s…	---
20525785	30.1334	-0.33981	P	32.1477	-0.24646	P	35.4642	-0.10481	P	40.8088	0.09771	P	42.5197	0.15696	P	53.6327	0.49194	P	32.5818	45.6538	0.713672	-0.486667	0.0269845	0	PP	miRNA	miRBase	Mus musculus	mmu-miR-6912-5p	chr10:80609265-80609286 (+)	22	UACAGGGAGGGUGCUCAGGCAG	MIMAT0027724_st	MIMAT0027724	ENSMUST00000079883 // sense // intron // 2 /// ENSMUST00000178231 // sense // intron // 1 /// ENSMUST00000180350 // sense // intron // 2	---
20525789	334.153	0.20674	P	272.282	-0.08866	P	375.489	0.37501	P	289.779	0.00119	P	289.302	-0.00119	P	199.475	-0.53756	P	327.308	259.519	1.26121	0.334811	0.200954	0	PP	miRNA	miRBase	Mus musculus	mmu-miR-6914-5p	chr10:128382843-128382866 (+)	24	UCCUGGGGUGGUGGUGGCCACAGA	MIMAT0027728_st	MIMAT0027728	ENSMUST00000014642 // sense // 3UTR // 11 /// ENSMUST00000167990 // sense // exon // 11 /// OTTMUST00000091848 // sense // exon // 11 /// OTTMUST00000091849 // sense // 3UTR // 11	mmu-mir-6914 // chr10:128382838-128382906 (+) /// mmu-mir-6915 // chr10:128388832-128388900 (+)
20525793	6.73556	0.01844	P	7.15611	0.10581	P	5.8328	-0.18917	P	6.56451	-0.01867	P	6.0672	-0.13233	P	12.5617	0.9176	P	6.57482	8.39781	0.782921	-0.353062	0.465527	0	PP	miRNA	miRBase	Mus musculus	mmu-miR-6916-5p	chr10:128512005-128512025 (-)	21	CAGGAGGAUGGAGAUGAGUCA	MIMAT0027732_st	MIMAT0027732	ENSMUST00000026427 // sense // intron // 26	---
20525795	8.53338	-0.40329	P	11.2378	-0.00612	P	11.7471	0.05782	P	9.32579	-0.27519	P	11.3334	0.00609	P	18.6744	0.72658	P	10.5061	13.1112	0.801306	-0.319574	0.461355	0	PP	miRNA	miRBase	Mus musculus	mmu-miR-6917-5p	chr10:128584472-128584492 (-)	21	UGUGGAAGGGGAGUUGUGCCG	MIMAT0027734_st	MIMAT0027734	ENSMUST00000082059 // sense // intron // 3 /// OTTMUST00000074150 // sense // intron // 3	---
20525799	4.06566	-0.06256	P	4.42602	0.05996	P	3.9322	-0.11071	P	5.34305	0.33161	P	4.03003	-0.07526	P	5.93576	0.48338	P	4.14129	5.10295	0.811549	-0.301249	0.178231	0	PP	miRNA	miRBase	Mus musculus	mmu-miR-6919-5p	chr11:50232250-50232272 (+)	23	UAGGCCACUGGAGGUGGAAUUGU	MIMAT0027738_st	MIMAT0027738	ENSMUST00000041725 // sense // intron // 6 /// ENSMUST00000151803 // sense // intron // 5 /// OTTMUST00000012384 // sense // intron // 6 /// OTTMUST00000072792 // sense // intron // 5	---
20525803	809.426	0.13902	P	626.698	-0.2301	P	984.738	0.42186	P	660.709	-0.15386	P	553.326	-0.40975	P	964.567	0.39201	P	806.954	726.201	1.1112	0.152118	0.609392	0	PP	miRNA	miRBase	Mus musculus	mmu-miR-6921-5p	chr11:60200591-60200612 (-)	22	UGAGGGGCAUGAGGUAGGAAGC	MIMAT0027742_st	MIMAT0027742	ENSMUST00000020846 // sense // intron // 17 /// ENSMUST00000134660 // sense // intron // 16 /// ENSMUST00000141161 // sense // intron // 1 /// ENSMUST00000144942 // sense // intron // 17 /// OTTMUST00000012870 // sense // intron // 17 /// OTTMUST00000012871 // sense // intron // 16 /// OTTMUST00000012872 // sense // intron // 17 /// OTTMUST00000012902 // sense // intron // 1	mmu-mir-6921 // chr11:60200538-60200617 (-) /// mmu-mir-6922 // chr11:60202262-60202327 (-)
20525805	23.9047	-0.05405	P	21.2863	-0.22142	P	37.8912	0.61052	P	25.7297	0.0521	P	20.3537	-0.28605	P	43.9647	0.825	P	27.6941	30.0161	0.922641	-0.116158	0.847321	0	PP	miRNA	miRBase	Mus musculus	mmu-miR-6922-5p	chr11:60202300-60202322 (-)	23	UGUGGGAGGGGACUGUAGAGAGG	MIMAT0027744_st	MIMAT0027744	ENSMUST00000020846 // sense // intron // 12 /// ENSMUST00000134660 // sense // intron // 11 /// ENSMUST00000144942 // sense // intron // 12 /// ENSMUST00000154925 // sense // intron // 3 /// ENSMUST00000156304 // sense // exon // 1 /// OTTMUST00000012867 // sense // intron // 3 /// OTTMUST00000012869 // sense // exon // 1 /// OTTMUST00000012870 // sense // intron // 12 /// OTTMUST00000012871 // s…	mmu-mir-6921 // chr11:60200538-60200617 (-) /// mmu-mir-6922 // chr11:60202262-60202327 (-)
20525807	126.931	0.07723	P	113.699	-0.0816	P	188.893	0.65075	P	97.8029	-0.29887	P	106.608	-0.17451	P	184.836	0.61943	P	143.174	129.749	1.10347	0.142052	0.670272	0	PP	miRNA	miRBase	Mus musculus	mmu-miR-6923-5p	chr11:67099804-67099827 (+)	24	GUGAGGGCAGGAGGAUUGGGGUGU	MIMAT0027746_st	MIMAT0027746	ENSMUST00000007301 // sense // intron // 34 /// ENSMUST00000108689 // sense // intron // 35 /// ENSMUST00000165221 // sense // intron // 34 /// OTTMUST00000013182 // sense // intron // 35	---
20525809	5.93726	0.08253	P	5.45671	-0.03924	P	6.31101	0.1706	P	5.00787	-0.16307	P	3.93371	-0.51138	P	5.75761	0.0382	P	5.90166	4.89973	1.20449	0.268419	0.174143	0	PP	miRNA	miRBase	Mus musculus	mmu-miR-6924-5p	chr11:69882067-69882089 (-)	23	AGAGGAUGGGGAUUUGGCGAAGU	MIMAT0027748_st	MIMAT0027748	ENSMUST00000001631 // sense // intron // 20 /// ENSMUST00000108622 // sense // intron // 15 /// OTTMUST00000013477 // sense // intron // 20 /// OTTMUST00000013478 // sense // intron // 15	---
20525813	61.1181	0.05642	P	51.1969	-0.19912	P	97.0294	0.72325	P	52.8314	-0.15378	P	56.4297	-0.05872	P	76.3321	0.37711	P	69.7815	61.8644	1.12797	0.173734	0.687031	0	PP	miRNA	miRBase	Mus musculus	mmu-miR-6926-5p	chr11:74868168-74868189 (-)	22	UCAGUGGGGUGAGGGAUGGUGA	MIMAT0027752_st	MIMAT0027752	ENSMUST00000057631 // sense // intron // 5 /// ENSMUST00000081799 // sense // intron // 5 /// ENSMUST00000148421 // sense // intron // 1 /// ENSMUST00000156287 // sense // intron // 3 /// OTTMUST00000013939 // sense // intron // 5 /// OTTMUST00000013940 // sense // intron // 5 /// OTTMUST00000013942 // sense // intron // 3 /// OTTMUST00000013943 // sense // intron // 1	---
20525815	33.6083	0.59885	P	24.5847	0.14779	P	50.2635	1.17954	P	14.9363	-0.57114	P	19.7972	-0.16467	P	16.0845	-0.4643	P	36.1521	16.9394	2.13421	1.0937	0.0319221	0	PP	miRNA	miRBase	Mus musculus	mmu-miR-6927-5p	chr11:97677060-97677081 (+)	22	GUGAGGGGAUCCAGCCCAGGCU	MIMAT0027754_st	MIMAT0027754	ENSMUST00000044730 // sense // intron // 15 /// ENSMUST00000107586 // sense // intron // 15 /// ENSMUST00000143220 // sense // intron // 3 /// ENSMUST00000151729 // sense // intron // 3 /// ENSMUST00000155835 // sense // intron // 16 /// OTTMUST00000005444 // sense // intron // 15 /// OTTMUST00000005445 // sense // intron // 16 /// OTTMUST00000005446 // sense // intron // 3 /// OTTMUST00000014167…	---
20525819	14.0614	-0.03782	P	12.825	-0.17061	P	29.8943	1.05031	P	9.33513	-0.62882	P	14.8084	0.03685	P	25.5332	0.82281	P	18.9269	16.5589	1.143	0.192831	0.739157	0	PP	miRNA	miRBase	Mus musculus	mmu-miR-6929-5p	chr11:101419228-101419248 (-)	21	AGGGAGGAGCAGCAUCUGUGA	MIMAT0027758_st	MIMAT0027758	ENSMUST00000103102 // sense // intron // 5 /// ENSMUST00000107252 // sense // intron // 6 /// ENSMUST00000107257 // sense // intron // 6 /// ENSMUST00000107259 // sense // intron // 6 /// OTTMUST00000112353 // sense // intron // 6 /// OTTMUST00000112354 // sense // intron // 6 /// OTTMUST00000112355 // sense // intron // 6 /// OTTMUST00000112356 // sense // intron // 5	---
20525821	17.1793	0.83742	P	11.1308	0.21131	P	6.97572	-0.46283	P	4.71647	-1.02747	P	8.09768	-0.24767	P	11.2896	0.23174	P	11.762	8.03457	1.46392	0.549834	0.35933	0	PP	miRNA	miRBase	Mus musculus	mmu-miR-6930-5p	chr11:102404960-102404982 (-)	23	AAGGGGGUGCUUGAGAGGUUUGG	MIMAT0027760_st	MIMAT0027760	ENSMUST00000018821 // sense // intron // 6 /// ENSMUST00000107098 // sense // intron // 6 /// ENSMUST00000123688 // sense // intron // 5 /// ENSMUST00000124755 // sense // intron // 6 /// ENSMUST00000130436 // sense // intron // 6 /// ENSMUST00000134669 // sense // intron // 5 /// ENSMUST00000141535 // sense // intron // 4 /// ENSMUST00000142097 // sense // intron // 5 /// ENSMUST00000149777 // s…	---
20525823	676.956	0.01012	P	620.82	-0.11477	P	1163.03	0.79087	P	601.803	-0.15965	P	667.494	-0.01019	P	1182.12	0.81436	P	820.269	817.139	1.00383	0.00551659	0.974867	0	PP	miRNA	miRBase	Mus musculus	mmu-miR-6931-5p	chr11:102999896-102999916 (-)	21	UGGGGUGGGGAGUGGGGGACU	MIMAT0027762_st	MIMAT0027762	ENSMUST00000021313 // sense // intron // 2 /// ENSMUST00000155490 // sense // intron // 3 /// ENSMUST00000181125 // antisense // intron // 1 /// OTTMUST00000006536 // sense // intron // 2 /// OTTMUST00000076257 // sense // intron // 3	---
20525829	29.6744	0.07634	P	20.5107	-0.45651	P	25.4457	-0.14546	P	26.6158	-0.0806	P	31.5542	0.16495	P	38.6539	0.45773	P	25.2103	32.2746	0.781117	-0.35639	0.179934	0	PP	miRNA	miRBase	Mus musculus	mmu-miR-6934-5p	chr11:119154111-119154132 (-)	22	UUGGUGGAGACAGCAAGGGUGG	MIMAT0027768_st	MIMAT0027768	ENSMUST00000036113 // sense // intron // 8 /// ENSMUST00000181119 // antisense // intron // 1 /// OTTMUST00000008895 // sense // intron // 8	---
20525835	534.41	-0.52473	P	676.475	-0.18464	P	989.309	0.36374	P	861.2	0.16367	P	490.378	-0.64878	P	2610.32	1.76348	P	733.398	1320.63	0.555338	-0.848561	0.512701	0	PP	miRNA	miRBase	Mus musculus	mmu-miR-6937-5p	chr12:28679325-28679348 (+)	24	UAGCUGUAAGGGCUGGGUCUGUGU	MIMAT0027774_st	MIMAT0027774	ENSMUST00000020957 // sense // intron // 2 /// ENSMUST00000135772 // sense // intron // 2 /// ENSMUST00000138081 // sense // intron // 1 /// OTTMUST00000055371 // sense // intron // 2 /// OTTMUST00000055372 // sense // intron // 2 /// OTTMUST00000055373 // sense // intron // 1	---
20525839	29.7718	0.0177	P	26.5919	-0.14527	P	29.0459	-0.01792	P	24.158	-0.28375	P	34.0944	0.21329	P	33.9477	0.20707	P	28.4698	30.7334	0.926349	-0.110373	0.613501	0	PP	miRNA	miRBase	Mus musculus	mmu-miR-6939-5p	chr12:112659327-112659347 (-)	21	CAGGCAGCUGGUUGGUGGAAG	MIMAT0027778_st	MIMAT0027778	ENSMUST00000001780 // sense // intron // 4 /// ENSMUST00000123563 // sense // intron // 1 /// ENSMUST00000128300 // sense // intron // 3 /// ENSMUST00000130342 // sense // intron // 4 /// ENSMUST00000139388 // sense // intron // 3 /// ENSMUST00000144550 // sense // intron // 4 /// OTTMUST00000049495 // sense // intron // 4 /// OTTMUST00000049496 // sense // intron // 4 /// OTTMUST00000049497 // s…	---
20525843	11.045	-0.41799	P	17.3023	0.22958	P	15.4701	0.0681	P	14.0435	-0.07148	P	17.3364	0.23242	P	14.0435	-0.07148	P	14.6058	15.1412	0.964643	-0.0519334	0.765888	0	PP	miRNA	miRBase	Mus musculus	mmu-miR-6941-5p	chr12:112920515-112920535 (-)	21	CUGGGGGACUGACGGGUAGCU	MIMAT0027782_st	MIMAT0027782	ENSMUST00000075827 // sense // intron // 3	---
20525845	14.4108	-0.28643	P	19.4881	0.14902	P	40.532	1.20549	P	15.6631	-0.16621	P	13.8889	-0.33964	P	37.3134	1.08612	P	24.8103	22.2885	1.11314	0.154641	0.809305	0	PP	miRNA	miRBase	Mus musculus	mmu-miR-6942-5p	chr13:21396613-21396633 (-)	21	UAGGAGGAGGGGAACAUUUGC	MIMAT0027784_st	MIMAT0027784	ENSMUST00000070785 // sense // intron // 1 /// ENSMUST00000116433 // sense // intron // 1 /// ENSMUST00000116434 // sense // intron // 1 /// ENSMUST00000117721 // sense // intron // 1 /// OTTMUST00000000992 // sense // intron // 1 /// OTTMUST00000000993 // sense // intron // 1 /// OTTMUST00000078179 // sense // intron // 1 /// OTTMUST00000078180 // sense // intron // 1	---
20525847	2.46724	-0.10062	P	2.28631	-0.2105	P	2.9175	0.14121	P	2.40998	-0.1345	P	2.82369	0.09406	P	5.73988	1.1175	P	2.55702	3.65785	0.699049	-0.516534	0.356037	0	PP	miRNA	miRBase	Mus musculus	mmu-miR-6943-5p	chr13:55453111-55453130 (+)	20	UGGGGUGAGGUUGGAAGCUA	MIMAT0027786_st	MIMAT0027786	ENSMUST00000001115 // sense // intron // 10 /// ENSMUST00000099482 // sense // intron // 10	---
20525849	1179.21	0.29813	P	1037.23	0.11305	P	1475.66	0.62167	P	737.374	-0.37923	P	880.887	-0.12267	P	821.396	-0.22355	P	1230.7	813.219	1.51337	0.597769	0.0243597	0	PP	miRNA	miRBase	Mus musculus	mmu-miR-6944-5p	chr13:55477754-55477776 (-)	23	GUGAGAGCGGGGGGAGUGGCAAG	MIMAT0027788_st	MIMAT0027788	ENSMUST00000021950 // sense // intron // 9 /// ENSMUST00000109921 // sense // intron // 9 /// ENSMUST00000109923 // sense // intron // 9 /// ENSMUST00000135705 // sense // intron // 9 /// OTTMUST00000041294 // sense // intron // 9 /// OTTMUST00000041295 // sense // intron // 9 /// OTTMUST00000041296 // sense // intron // 9 /// OTTMUST00000111071 // sense // intron // 9	---
20525851	48.4141	-0.24488	P	56.6086	-0.01928	P	88.2999	0.62211	P	58.0559	0.01714	P	56.6848	-0.01734	P	90.3622	0.65541	P	64.4409	68.3676	0.942564	-0.0853376	0.784924	0	PP	miRNA	miRBase	Mus musculus	mmu-miR-6945-5p	chr13:55507667-55507688 (-)	22	UCCUGGGAGGGGCAGCCCCUGG	MIMAT0027790_st	MIMAT0027790	ENSMUST00000046246 // sense // intron // 5 /// ENSMUST00000069929 // sense // intron // 5 /// ENSMUST00000069968 // sense // intron // 5 /// ENSMUST00000128910 // sense // intron // 4 /// ENSMUST00000128911 // sense // intron // 3 /// ENSMUST00000131306 // sense // 3UTR // 5 /// ENSMUST00000153230 // sense // intron // 5 /// ENSMUST00000155098 // sense // intron // 5 /// OTTMUST00000082027 // sen…	---
20525861	9.58629	-0.08374	P	8.11446	-0.32421	P	25.5416	1.33007	P	10.732	0.07914	P	7.4656	-0.44445	P	23.5656	1.2139	P	14.4141	13.9211	1.03542	0.050212	0.974162	0	PP	miRNA	miRBase	Mus musculus	mmu-miR-6950-5p	chr14:69692253-69692275 (+)	23	UCCUGGAGUGGAGGACAGUCAGA	MIMAT0027800_st	MIMAT0027800	ENSMUST00000022660 // sense // 3UTR // 13 /// ENSMUST00000100420 // sense // 3UTR // 13	---
20525865	9.72268	0.10032	P	8.41651	-0.10782	P	13.0617	0.52624	P	5.97951	-0.60101	P	7.6883	-0.23837	P	14.5112	0.67806	P	10.4003	9.39301	1.10724	0.146967	0.621139	0	PP	miRNA	miRBase	Mus musculus	mmu-miR-6952-5p	chr15:76064862-76064883 (-)	22	AUGGUGGGCGGUGAAACAGAGA	MIMAT0027804_st	MIMAT0027804	ENSMUST00000002603 // sense // intron // 11 /// ENSMUST00000063747 // sense // intron // 11 /// ENSMUST00000109946 // sense // intron // 11 /// OTTMUST00000049728 // sense // intron // 11 /// OTTMUST00000049729 // sense // intron // 11 /// OTTMUST00000049730 // sense // intron // 11	---
20525867	112.436	-0.11608	P	130.518	0.09906	P	229.184	0.91132	P	113.195	-0.10637	P	108.288	-0.1703	P	170.872	0.48773	P	157.379	130.785	1.20334	0.267048	0.577882	0	PP	miRNA	miRBase	Mus musculus	mmu-miR-6953-5p	chr15:76248196-76248221 (+)	26	AAGGGGCAGGGGCAGGGAUUCAAGUG	MIMAT0027806_st	MIMAT0027806	ENSMUST00000023225 // sense // intron // 2	---
20525869	88.8299	0.12549	P	80.328	-0.01966	P	84.2703	0.04947	P	77.6929	-0.06778	P	82.532	0.01939	P	78.3485	-0.05565	P	84.4761	79.5245	1.06227	0.0871442	0.158896	0	PP	miRNA	miRBase	Mus musculus	mmu-miR-6954-5p	chr15:76433219-76433240 (+)	22	UGGGGCAGUUCUGGGGGCAGAU	MIMAT0027808_st	MIMAT0027808	ENSMUST00000092595 // sense // intron // 22 /// ENSMUST00000096385 // sense // intron // 24 /// ENSMUST00000159218 // sense // intron // 21 /// ENSMUST00000160631 // sense // intron // 5 /// ENSMUST00000160986 // sense // intron // 21 /// ENSMUST00000161305 // sense // intron // 23 /// ENSMUST00000161683 // sense // exon // 7 /// OTTMUST00000080943 // sense // intron // 23 /// OTTMUST00000081366 …	---
20525873	35.3513	0.1095	P	27.8807	-0.233	P	37.4559	0.19293	P	30.1837	-0.1185	P	25.5278	-0.3602	P	42.8948	0.38854	P	33.5626	32.8687	1.02111	0.0301409	0.845675	0	PP	miRNA	miRBase	Mus musculus	mmu-miR-6956-5p	chr15:79002231-79002250 (+)	20	UGAGUGGGUGGGACUGGCCU	MIMAT0027812_st	MIMAT0027812	ENSMUST00000109687 // sense // intron // 10 /// ENSMUST00000109688 // sense // intron // 10 /// ENSMUST00000109689 // sense // intron // 20 /// ENSMUST00000109690 // sense // intron // 21 /// ENSMUST00000129922 // sense // intron // 1 /// OTTMUST00000057683 // sense // intron // 21 /// OTTMUST00000057684 // sense // intron // 20 /// OTTMUST00000057716 // sense // intron // 10 /// OTTMUST000000577…	---
20525877	15.4179	0.06343	P	11.9569	-0.30334	P	13.3003	-0.14973	P	14.0916	-0.06634	P	16.7706	0.18476	P	26.4491	0.84204	P	13.5583	19.1038	0.70972	-0.494677	0.19683	0	PP	miRNA	miRBase	Mus musculus	mmu-miR-6958-5p	chr15:89185516-89185537 (-)	22	GUGGGAGAAGAGGCUGCUGUGG	MIMAT0027816_st	MIMAT0027816	ENSMUST00000078953 // sense // intron // 17	---
20525878	6.84645	5e-05	P	8.96792	0.38947	P	9.19819	0.42604	P	6.13017	-0.15938	P	6.84599	-5e-05	P	4.27583	-0.6791	P	8.33752	5.75066	1.44984	0.53589	0.088673	0	PP	miRNA	miRBase	Mus musculus	mmu-miR-6958-3p	chr15:89185465-89185487 (-)	23	UCAGCUGCCUCUUGCCAUCACAG	MIMAT0027817_st	MIMAT0027817	ENSMUST00000078953 // sense // intron // 17	---
20525883	12.7631	0.1704	P	5.98831	-0.92136	P	12.1921	0.10437	P	6.10892	-0.89259	P	10.4904	-0.11251	P	14.4429	0.34878	P	10.3145	10.3474	0.996821	-0.00459394	0.995194	0	PP	miRNA	miRBase	Mus musculus	mmu-miR-6961-5p	chr15:100649205-100649224 (-)	20	UGACUGGGAAGGAAAUGGCC	MIMAT0027822_st	MIMAT0027822	ENSMUST00000182068 // sense // intron // 2 /// ENSMUST00000182494 // sense // intron // 2 /// ENSMUST00000182574 // sense // intron // 5 /// ENSMUST00000182775 // sense // intron // 7 /// ENSMUST00000182814 // sense // intron // 7 /// ENSMUST00000183193 // sense // intron // 1 /// ENSMUST00000183211 // sense // intron // 8 /// OTTMUST00000113348 // sense // intron // 8 /// OTTMUST00000113374 // s…	---
20525885	5.55259	-1.22361	P	12.5276	-0.04973	P	22.6327	0.80356	P	13.6446	0.07349	P	10.7498	-0.27054	P	13.4064	0.04807	P	13.571	12.6003	1.07704	0.10707	0.866762	0	PP	miRNA	miRBase	Mus musculus	mmu-miR-6962-5p	chr15:101193874-101193893 (+)	20	AAGGACCUGGUGGGAGAUCU	MIMAT0027824_st	MIMAT0027824	ENSMUST00000000544 // sense // intron // 1	---
20525887	19.0534	-0.24954	P	10.4127	-1.12125	P	27.9418	0.30283	P	20.4033	-0.15079	P	24.8994	0.13651	P	34.3886	0.60233	P	19.136	26.5638	0.72038	-0.473171	0.304479	0	PP	miRNA	miRBase	Mus musculus	mmu-miR-6963-5p	chr15:103350497-103350520 (-)	24	GGUGGGAUGGAUGGCAGAACCUGG	MIMAT0027826_st	MIMAT0027826	ENSMUST00000023128 // sense // intron // 22	---
20525889	1.71726	-0.7069	P	2.64718	-0.08255	P	2.95896	0.07808	P	2.21214	-0.34156	P	3.12043	0.15474	P	7.15747	1.35244	P	2.44113	4.16335	0.586339	-0.770193	0.324097	0	PP	miRNA	miRBase	Mus musculus	mmu-miR-6964-5p	chr16:97877266-97877286 (-)	21	UUGGGGUGUGAGACUGGAAAC	MIMAT0027828_st	MIMAT0027828	ENSMUST00000170757 // sense // intron // 8	---
20525891	48.7221	0.01163	P	35.7055	-0.4368	P	61.2741	0.34233	P	47.9396	-0.01173	P	46.3411	-0.06065	P	61.1153	0.33859	P	48.5673	51.7987	0.937615	-0.0929317	0.675863	0	PP	miRNA	miRBase	Mus musculus	mmu-miR-6965-5p	chr17:24240919-24240942 (-)	24	AGAGGGAGGCUAUUGGGCAGGAGA	MIMAT0027830_st	MIMAT0027830	ENSMUST00000115390 // sense // intron // 6	mmu-mir-5134 // chr17:24234527-24234604 (-) /// mmu-mir-6965 // chr17:24240884-24240947 (-)
20525893	3279.41	0.05505	P	3903.61	0.30642	P	3648.75	0.20902	P	2793.46	-0.17633	P	3033.85	-0.05723	P	2300.44	-0.45648	P	3610.59	2709.25	1.33269	0.41434	0.0391645	0	PP	miRNA	miRBase	Mus musculus	mmu-miR-3547-5p	chr17:25245614-25245638 (-)	25	GUGGGAAGAGGGGUGGGGCCCGGGA	MIMAT0027832_st	MIMAT0027832	ENSMUST00000169109 // sense // intron // 25 /// ENSMUST00000175461 // sense // exon // 1 /// ENSMUST00000182056 // sense // intron // 25 /// ENSMUST00000182435 // sense // intron // 25 /// ENSMUST00000182825 // sense // intron // 24 /// ENSMUST00000182922 // sense // intron // 1 /// OTTMUST00000093378 // sense // intron // 25 /// OTTMUST00000114473 // sense // intron // 24 /// OTTMUST00000114475 …	---
20525895	22.0071	-0.0158	P	13.6999	-0.6996	P	22.4917	0.01563	P	25.7662	0.21172	P	22.8344	0.03744	P	17.8044	-0.32153	P	19.3996	22.135	0.87642	-0.190306	0.498416	0	PP	miRNA	miRBase	Mus musculus	mmu-miR-6966-5p	chr17:25780813-25780833 (+)	21	CUCGGGGAUGUGGACAGCACA	MIMAT0027834_st	MIMAT0027834	ENSMUST00000002350 // sense // intron // 7 /// ENSMUST00000134108 // sense // intron // 7 /// ENSMUST00000140738 // antisense // intron // 8 /// ENSMUST00000149645 // sense // exon // 7 /// OTTMUST00000085442 // sense // intron // 7 /// OTTMUST00000085443 // sense // intron // 7 /// OTTMUST00000085444 // sense // exon // 7 /// OTTMUST00000085453 // antisense // intron // 8	---
20525899	2074.61	0.17154	P	2652.21	0.52589	P	2082.17	0.17678	P	1602.23	-0.20122	P	1609.47	-0.19472	P	1451.27	-0.34398	P	2269.66	1554.32	1.46022	0.54619	0.0132885	0	PP	miRNA	miRBase	Mus musculus	mmu-miR-6968-5p	chr17:26935472-26935493 (+)	22	AGGGGGCGAGGGGGCCCUGUGG	MIMAT0027838_st	MIMAT0027838	ENSMUST00000073724 // sense // intron // 6	---
20525901	3.56304	-0.30332	P	4.3056	-0.03022	P	5.00426	0.18673	P	4.48786	0.0296	P	2.34323	-0.90793	P	5.06408	0.20387	P	4.29097	3.96506	1.0822	0.113961	0.662002	0	PP	miRNA	miRBase	Mus musculus	mmu-miR-6969-5p	chr17:28558475-28558496 (-)	22	CAGCAGAGUAGGGAGCAAAAGA	MIMAT0027840_st	MIMAT0027840	ENSMUST00000025062 // sense // intron // 2 /// ENSMUST00000114785 // sense // intron // 1 /// OTTMUST00000059355 // sense // intron // 2 /// OTTMUST00000059356 // sense // intron // 1	---
20525903	272.669	-0.53872	P	373.013	-0.08664	P	617.11	0.63966	P	419.189	0.08173	P	221.987	-0.83539	P	1145.37	1.53187	P	420.931	595.515	0.706835	-0.500554	0.75743	0	PP	miRNA	miRBase	Mus musculus	mmu-miR-6970-5p	chr17:34845143-34845167 (-)	25	GUAAGUUCAGGGCUGGGAGCAGAGA	MIMAT0027842_st	MIMAT0027842	ENSMUST00000046022 // sense // intron // 14 /// ENSMUST00000172686 // sense // exon // 3 /// ENSMUST00000173403 // sense // exon // 7 /// ENSMUST00000174226 // sense // exon // 14 /// ENSMUST00000174363 // sense // exon // 11 /// ENSMUST00000174887 // sense // exon // 14 /// OTTMUST00000096089 // sense // exon // 14 /// OTTMUST00000096090 // sense // intron // 14 /// OTTMUST00000096091 // sense /…	mmu-mir-6970 // chr17:34845101-34845167 (-) /// mmu-mir-6971 // chr17:34841809-34841871 (-)
20525905	36.0659	-0.43136	P	54.157	0.15515	P	64.4704	0.40664	P	43.1132	-0.17387	P	32.4665	-0.58305	P	62.8108	0.36901	P	51.5645	46.1302	1.1178	0.160666	0.665688	0	PP	miRNA	miRBase	Mus musculus	mmu-miR-6971-5p	chr17:34841847-34841866 (-)	20	UGGGGGAGGGUGUAGAGGCU	MIMAT0027844_st	MIMAT0027844	ENSMUST00000046022 // sense // intron // 19 /// ENSMUST00000172878 // sense // intron // 3 /// ENSMUST00000173415 // sense // intron // 2 /// ENSMUST00000174226 // sense // intron // 18 /// ENSMUST00000174363 // sense // intron // 15 /// ENSMUST00000174887 // sense // intron // 18 /// OTTMUST00000096089 // sense // intron // 18 /// OTTMUST00000096090 // sense // intron // 19 /// OTTMUST0000009609…	mmu-mir-6970 // chr17:34845101-34845167 (-) /// mmu-mir-6971 // chr17:34841809-34841871 (-)
20525907	69.8653	-0.05218	P	46.8578	-0.62847	P	119.186	0.71839	P	75.0117	0.05036	P	67.3493	-0.10509	P	106.652	0.55808	P	78.6364	83.0044	0.947376	-0.0779909	0.741271	0	PP	miRNA	miRBase	Mus musculus	mmu-miR-6972-5p	chr17:34857605-34857627 (-)	23	GCUGGAGGCACAGGGCAGAACAG	MIMAT0027846_st	MIMAT0027846	ENSMUST00000025229 // sense // intron // 13 /// ENSMUST00000128767 // sense // intron // 13 /// ENSMUST00000129891 // sense // intron // 20 /// ENSMUST00000133127 // sense // intron // 3 /// ENSMUST00000141295 // sense // intron // 4 /// ENSMUST00000146299 // sense // intron // 25 /// ENSMUST00000153400 // sense // intron // 2 /// ENSMUST00000154526 // sense // intron // 13 /// ENSMUST00000176203…	---
20525909	145.991	0.09531	P	125.542	-0.1224	P	272.177	0.99397	P	111.886	-0.28855	P	127.326	-0.10205	P	167.782	0.29601	P	181.237	135.665	1.33592	0.417834	0.407529	0	PP	miRNA	miRBase	Mus musculus	mmu-miR-6973a-5p	chr17:35194977-35194998 (+)	22	UACGGUGGGAGGGGUGGAGUUG	MIMAT0027848_st	MIMAT0027848	ENSMUST00000025262 // sense // intron // 1 /// ENSMUST00000173510 // sense // intron // 1 /// ENSMUST00000173600 // sense // intron // 1 /// OTTMUST00000095885 // sense // intron // 1 /// OTTMUST00000095886 // sense // intron // 1 /// OTTMUST00000095887 // sense // intron // 1	mmu-mir-6973a // chr17:35194972-35195049 (+) /// mmu-mir-6974 // chr17:35204475-35204557 (-)
20525913	116.564	0.55116	P	83.7226	0.07373	P	43.5589	-0.86892	P	85.9487	0.11159	P	75.3801	-0.0777	P	60.441	-0.39636	P	81.2818	73.9232	1.09954	0.136904	0.933229	0	PP	miRNA	miRBase	Mus musculus	mmu-miR-6975-5p	chr17:35244080-35244102 (+)	23	GCUGGGGAGAAAGGGGUUUGGCA	MIMAT0027852_st	MIMAT0027852	ENSMUST00000068056 // sense // intron // 2 /// ENSMUST00000172549 // sense // intron // 2 /// ENSMUST00000173731 // sense // intron // 1 /// ENSMUST00000174164 // sense // intron // 2 /// ENSMUST00000174757 // sense // intron // 2 /// OTTMUST00000096122 // sense // intron // 2 /// OTTMUST00000096123 // sense // intron // 2 /// OTTMUST00000096124 // sense // intron // 2 /// OTTMUST00000096125 // s…	mmu-mir-6975 // chr17:35244075-35244135 (+) /// mmu-mir-8094 // chr17:35251289-35251405 (+)
20525919	11.5537	-0.30044	P	15.5288	0.12615	P	19.6146	0.46314	P	11.6501	-0.28845	P	12.9284	-0.13825	P	24.1356	0.76237	P	15.5657	16.238	0.958596	-0.0610053	0.970421	0	PP	miRNA	miRBase	Mus musculus	mmu-miR-6978-5p	chr17:57217201-57217223 (-)	23	AAGGGGUGAGAGAGAAGCUGGUG	MIMAT0027858_st	MIMAT0027858	ENSMUST00000024988 // sense // intron // 22 /// ENSMUST00000176457 // sense // intron // 4 /// ENSMUST00000177046 // sense // intron // 2 /// ENSMUST00000177425 // sense // intron // 3 /// OTTMUST00000110561 // sense // intron // 22 /// OTTMUST00000110721 // sense // intron // 2 /// OTTMUST00000110722 // sense // intron // 4 /// OTTMUST00000110723 // sense // intron // 3	---
20525921	13.9728	-0.62258	P	17.0024	-0.33947	P	31.4856	0.54948	P	23.4768	0.12603	P	19.5492	-0.1381	P	34.0926	0.66425	P	20.8203	25.7062	0.809932	-0.304128	0.450386	0	PP	miRNA	miRBase	Mus musculus	mmu-miR-6979-5p	chr18:37854641-37854660 (-)	20	GGGGAGGCGCAGAGACUGAG	MIMAT0027860_st	MIMAT0027860	ENSMUST00000025337 // sense // intron // 23 /// ENSMUST00000080033 // sense // intron // 21 /// ENSMUST00000115629 // sense // intron // 21 /// ENSMUST00000115631 // sense // intron // 24 /// ENSMUST00000115634 // sense // intron // 22 /// OTTMUST00000049918 // sense // intron // 22 /// OTTMUST00000049938 // sense // intron // 23 /// OTTMUST00000049939 // sense // intron // 24	---
20525923	113.864	-0.12785	P	126.89	0.02843	P	312.744	1.32983	P	108.235	-0.20098	P	121.939	-0.029	P	202.336	0.7016	P	184.499	144.17	1.27974	0.355846	0.66307	0	PP	miRNA	miRBase	Mus musculus	mmu-miR-6980-5p	chr18:37990919-37990940 (-)	22	GUGGGGGGGGAGGCUAGGUUAG	MIMAT0027862_st	MIMAT0027862	ENSMUST00000042944 // sense // intron // 7	---
20525925	174.388	0.02303	P	131.026	-0.38942	P	187.666	0.12889	P	168.864	-0.02341	P	146.12	-0.23212	P	197.149	0.20001	P	164.36	170.711	0.962796	-0.0546982	0.778281	0	PP	miRNA	miRBase	Mus musculus	mmu-miR-6981-5p	chr18:37974592-37974617 (-)	26	GUGAGGAGAAGGAAGAGGCUGAAGGC	MIMAT0027864_st	MIMAT0027864	ENSMUST00000042944 // sense // intron // 30	---
20525927	290.496	0.26161	P	194.691	-0.31573	P	323.688	0.41769	P	234.181	-0.04929	P	250.459	0.04766	P	221.547	-0.1293	P	269.625	235.395	1.14541	0.195868	0.511201	0	PP	miRNA	miRBase	Mus musculus	mmu-miR-6982-5p	chr18:60958078-60958102 (+)	25	CUGGAGGAUCGCAGGGGUGGCCUGG	MIMAT0027866_st	MIMAT0027866	ENSMUST00000025519 // sense // intron // 9 /// ENSMUST00000102888 // sense // intron // 9 /// OTTMUST00000039175 // sense // intron // 9 /// OTTMUST00000039176 // sense // intron // 9	mmu-mir-6982 // chr18:60958073-60958140 (+) /// mmu-mir-7220 // chr18:60953873-60953932 (+)
20525929	36.224	0.81534	P	23.4548	0.18828	P	17.6757	-0.21984	P	15.3346	-0.42482	P	24.3208	0.24059	P	17.7156	-0.21659	P	25.7848	19.1236	1.34832	0.431165	0.333729	0	PP	miRNA	miRBase	Mus musculus	mmu-miR-6983-5p	chr18:61117473-61117494 (+)	22	UUGGAAGGGCAUACUGAUUCGG	MIMAT0027868_st	MIMAT0027868	ENSMUST00000025523 // sense // intron // 9 /// ENSMUST00000115268 // sense // intron // 8 /// OTTMUST00000035435 // sense // intron // 9	---
20525931	592.19	0.37478	P	294.365	-0.63367	P	520.449	0.18848	P	410.879	-0.15256	P	427.43	-0.09559	P	485.989	0.08965	P	469.001	441.433	1.06245	0.0873986	0.930931	0	PP	miRNA	miRBase	Mus musculus	mmu-miR-6984-5p	chr19:3288925-3288948 (+)	24	ACUGAAAGGCAAUGAAGGAGGAGC	MIMAT0027870_st	MIMAT0027870	ENSMUST00000025743 // sense // intron // 5 /// ENSMUST00000025745 // sense // intron // 5 /// ENSMUST00000139844 // sense // intron // 5 /// ENSMUST00000154785 // sense // intron // 2 /// OTTMUST00000069982 // sense // intron // 5 /// OTTMUST00000069983 // sense // intron // 5 /// OTTMUST00000069984 // sense // intron // 5 /// OTTMUST00000069987 // sense // intron // 2	---
20525933	36.1945	0.25081	P	30.2793	-0.00663	P	62.6663	1.04273	P	22.2847	-0.44891	P	24.7221	-0.29916	P	30.5583	0.0066	P	43.0467	25.855	1.66493	0.735457	0.120022	0	PP	miRNA	miRBase	Mus musculus	mmu-miR-6985-5p	chr19:4263852-4263873 (-)	22	UACUGAGGGGUGGCUGCUAUGU	MIMAT0027872_st	MIMAT0027872	ENSMUST00000037992 // sense // intron // 12 /// ENSMUST00000113852 // sense // intron // 12	---
20525937	28.0581	-0.24382	P	24.9017	-0.41599	P	40.2342	0.27619	P	37.2088	0.16341	P	29.2395	-0.18431	P	43.0099	0.37243	P	31.0647	36.4861	0.851411	-0.232072	0.405698	0	PP	miRNA	miRBase	Mus musculus	mmu-miR-6987-5p	chr19:5679050-5679071 (-)	22	UGGGACAGGGUGACAGGGUGAG	MIMAT0027876_st	MIMAT0027876	ENSMUST00000068169 // sense // intron // 13 /// ENSMUST00000113615 // sense // intron // 15 /// ENSMUST00000127876 // sense // intron // 6 /// ENSMUST00000137313 // sense // intron // 2 /// ENSMUST00000145270 // sense // intron // 9 /// OTTMUST00000083263 // sense // intron // 15 /// OTTMUST00000083266 // sense // intron // 13 /// OTTMUST00000083267 // sense // intron // 9 /// OTTMUST00000083270 …	---
20525939	34.9572	-0.23249	P	43.032	0.06733	P	54.4383	0.40654	P	39.1078	-0.07062	P	32.949	-0.31785	P	69.2474	0.75368	P	44.1425	47.1014	0.93718	-0.0936019	0.917178	0	PP	miRNA	miRBase	Mus musculus	mmu-miR-6988-5p	chr19:6051338-6051358 (+)	21	GGGGUGGAGAGCUGAGGCCCA	MIMAT0027878_st	MIMAT0027878	ENSMUST00000025723 // sense // intron // 11 /// ENSMUST00000134667 // sense // intron // 13 /// ENSMUST00000138532 // sense // intron // 13 /// ENSMUST00000142101 // sense // intron // 8 /// ENSMUST00000156550 // sense // intron // 13 /// OTTMUST00000082235 // sense // intron // 13 /// OTTMUST00000082236 // sense // intron // 13 /// OTTMUST00000082237 // sense // intron // 8 /// OTTMUST0000008223…	---
20525941	69.4319	0.04021	P	43.9486	-0.61957	P	124.681	0.88478	P	65.6153	-0.04136	P	57.1047	-0.24178	P	117.745	0.80221	P	79.354	80.1551	0.990005	-0.014492	0.901489	0	PP	miRNA	miRBase	Mus musculus	mmu-miR-6989-5p	chr19:6346485-6346506 (+)	22	UUGGGGACAGAGGCACAGGAUG	MIMAT0027880_st	MIMAT0027880	ENSMUST00000025897 // sense // intron // 22 /// ENSMUST00000124556 // sense // intron // 22 /// ENSMUST00000133696 // sense // intron // 19 /// ENSMUST00000142496 // sense // intron // 22 /// ENSMUST00000152259 // sense // intron // 20 /// OTTMUST00000044811 // sense // intron // 22 /// OTTMUST00000044812 // sense // intron // 22 /// OTTMUST00000044813 // sense // intron // 19 /// OTTMUST00000044…	---
20525945	50.2356	-0.07622	P	31.4132	-0.75355	P	91.644	0.79111	P	55.6861	0.07239	P	33.2142	-0.67313	P	171.61	1.69613	P	57.7643	86.8367	0.665206	-0.588127	0.672449	0	PP	miRNA	miRBase	Mus musculus	mmu-miR-6991-5p	chr19:7422578-7422599 (+)	22	UGGAGAACAGGGACUGGGCCUG	MIMAT0027884_st	MIMAT0027884	ENSMUST00000159348 // sense // intron // 4 /// ENSMUST00000160561 // sense // intron // 2 /// ENSMUST00000161907 // sense // intron // 1 /// OTTMUST00000086881 // sense // intron // 2 /// OTTMUST00000086882 // sense // intron // 4 /// OTTMUST00000086884 // sense // intron // 1	---
20525951	11.045	0.2154	P	9.81891	0.04564	P	8.00024	-0.24988	P	8.81508	-0.10995	P	9.20735	-0.04713	P	10.1271	0.09022	P	9.62137	9.38317	1.02539	0.0361679	0.869255	0	PP	miRNA	miRBase	Mus musculus	mmu-miR-6994-5p	chr19:11923733-11923755 (+)	23	ACAAAGGUGGGUGAAGCCGGUGA	MIMAT0027890_st	MIMAT0027890	ENSMUST00000061618 // sense // intron // 7	---
20525953	25.2723	0.02427	P	22.7873	-0.12506	P	37.3573	0.5881	P	21.0605	-0.23875	P	24.4291	-0.02469	P	34.9486	0.49195	P	28.4723	26.8127	1.06189	0.0866402	0.792585	0	PP	miRNA	miRBase	Mus musculus	mmu-miR-6995-5p	chr19:47273562-47273584 (-)	23	CUGGGAGUAGAAGGGGGAAACCA	MIMAT0027892_st	MIMAT0027892	ENSMUST00000081619 // sense // intron // 11 /// ENSMUST00000111800 // sense // intron // 10	---
20525957	32.8101	0.02075	P	27.8407	-0.2162	P	46.7487	0.53153	P	31.8731	-0.02105	P	29.2272	-0.14608	P	35.782	0.14584	P	35.7998	32.2941	1.10856	0.148682	0.640634	0	PP	miRNA	miRBase	Mus musculus	mmu-miR-6997-5p	chr2:29995955-29995976 (+)	22	UAACAGGCUGGAGAGGUGCAGA	MIMAT0027896_st	MIMAT0027896	ENSMUST00000046257 // sense // intron // 16 /// ENSMUST00000095083 // sense // intron // 16 /// ENSMUST00000100225 // sense // intron // 16 /// ENSMUST00000113717 // sense // intron // 16 /// ENSMUST00000113719 // sense // intron // 16 /// OTTMUST00000040529 // sense // intron // 16 /// OTTMUST00000040530 // sense // intron // 16 /// OTTMUST00000040531 // sense // intron // 16 /// OTTMUST00000040…	---
20525959	27.3658	0.12314	P	24.5865	-0.03137	P	25.6674	0.0307	P	24.1181	-0.05911	P	19.3121	-0.37973	P	34.4973	0.45725	P	25.8732	25.9759	0.996048	-0.00571265	0.895483	0	PP	miRNA	miRBase	Mus musculus	mmu-miR-6998-5p	chr2:31612426-31612447 (+)	22	CUGGGCAGAGGGCAAAGUGACU	MIMAT0027898_st	MIMAT0027898	ENSMUST00000055244 // sense // intron // 13 /// ENSMUST00000113482 // sense // intron // 13 /// ENSMUST00000129903 // sense // intron // 4 /// ENSMUST00000132534 // sense // intron // 1 /// ENSMUST00000134553 // sense // intron // 6 /// OTTMUST00000028725 // sense // intron // 13 /// OTTMUST00000028726 // sense // intron // 1 /// OTTMUST00000028730 // sense // intron // 6 /// OTTMUST00000028731 /…	---
20525961	6.98877	-0.07299	P	4.0675	-0.85389	P	8.44533	0.20012	P	5.60502	-0.39131	P	7.71414	0.06948	P	17.6017	1.25961	P	6.50053	10.3069	0.630694	-0.664987	0.396243	0	PP	miRNA	miRBase	Mus musculus	mmu-miR-6999-5p	chr2:91944908-91944930 (-)	23	AAGGAAGGAGAGUCAGCAAGCAC	MIMAT0027900_st	MIMAT0027900	ENSMUST00000028667 // sense // intron // 1 /// ENSMUST00000099709 // sense // intron // 1 /// ENSMUST00000111303 // sense // intron // 2 /// ENSMUST00000126473 // sense // intron // 1 /// ENSMUST00000128152 // sense // intron // 1 /// ENSMUST00000142090 // sense // intron // 2 /// ENSMUST00000142231 // sense // intron // 1 /// OTTMUST00000033979 // sense // intron // 1 /// OTTMUST00000033980 // s…	---
20525965	52.1386	0.36719	P	42.2384	0.06339	P	62.5319	0.62943	P	37.6986	-0.10065	P	38.607	-0.0663	P	37.6446	-0.10272	P	52.303	37.9834	1.377	0.461524	0.0539238	0	PP	miRNA	miRBase	Mus musculus	mmu-miR-7001-5p	chr2:93421980-93422002 (-)	23	AGGCAGGGUGUGAGCGUGAGCAU	MIMAT0027904_st	MIMAT0027904	ENSMUST00000028644 // sense // intron // 6 /// ENSMUST00000099696 // sense // intron // 5 /// ENSMUST00000111257 // sense // intron // 6 /// ENSMUST00000116457 // sense // intron // 6 /// ENSMUST00000123565 // sense // intron // 7 /// ENSMUST00000145553 // sense // intron // 6 /// ENSMUST00000150508 // sense // intron // 6 /// OTTMUST00000034495 // sense // intron // 5 /// OTTMUST00000034496 // s…	---
20525967	446.492	0.39981	P	347.073	0.03642	P	329.771	-0.03736	P	314.82	-0.1043	P	379.65	0.16585	P	324.865	-0.05898	P	374.445	339.778	1.10203	0.140162	0.452391	0	PP	miRNA	miRBase	Mus musculus	mmu-miR-7002-5p	chr2:114150547-114150567 (-)	21	UUGGCUUCGGGGAGUACGUGG	MIMAT0027906_st	MIMAT0027906	ENSMUST00000043160 // sense // intron // 10 /// ENSMUST00000102543 // sense // intron // 10 /// ENSMUST00000125460 // sense // intron // 10 /// OTTMUST00000036044 // sense // intron // 10 /// OTTMUST00000036047 // sense // intron // 10 /// OTTMUST00000036048 // sense // intron // 10	---
20525969	86.8132	0.00221	P	63.4378	-0.45036	P	139.049	0.68181	P	86.5476	-0.00221	P	73.3705	-0.24051	P	116.318	0.4243	P	96.4333	92.0786	1.04729	0.0666646	0.965945	0	PP	miRNA	miRBase	Mus musculus	mmu-miR-6973b-5p	chr2:131040375-131040398 (-)	24	GUAGGUAUGGGGAGAGGACAGGGA	MIMAT0027908_st	MIMAT0027908	ENSMUST00000028787 // sense // exon // 6 /// ENSMUST00000066958 // sense // intron // 5 /// ENSMUST00000110239 // sense // intron // 5 /// ENSMUST00000110240 // sense // exon // 6 /// ENSMUST00000136569 // sense // exon // 2 /// ENSMUST00000156509 // sense // exon // 4 /// OTTMUST00000036914 // sense // exon // 6 /// OTTMUST00000036915 // sense // intron // 5 /// OTTMUST00000036917 // sense // ex…	---
20525971	42.4777	0.03263	P	38.8074	-0.09775	P	65.6809	0.6614	P	40.5778	-0.03338	P	38.5893	-0.10587	P	54.0232	0.3795	P	48.9886	44.3968	1.10343	0.141992	0.692333	0	PP	miRNA	miRBase	Mus musculus	mmu-miR-7003-5p	chr2:163068095-163068115 (+)	21	UGUGGGGAGAAGCUGCGGCAG	MIMAT0027910_st	MIMAT0027910	ENSMUST00000018005 // sense // intron // 5 /// OTTMUST00000002262 // sense // intron // 5	---
20525975	145.309	-0.01137	P	126.782	-0.20815	P	267.434	0.86869	P	139.02	-0.0752	P	147.609	0.01128	P	255.281	0.80159	P	179.842	180.637	0.995597	-0.00636612	0.948937	0	PP	miRNA	miRBase	Mus musculus	mmu-miR-7005-5p	chr2:180179797-180179818 (-)	22	CCUGGGGAUGGGAGGACCAGCA	MIMAT0027914_st	MIMAT0027914	ENSMUST00000015791 // sense // intron // 66 /// OTTMUST00000039036 // sense // intron // 66	---
20525979	429.123	0.14141	P	337.49	-0.20514	P	515.862	0.407	P	348.993	-0.15679	P	319.915	-0.2823	P	471.749	0.27803	P	427.492	380.219	1.12433	0.169066	0.53099	0	PP	miRNA	miRBase	Mus musculus	mmu-miR-7007-5p	chr3:20222332-20222354 (-)	23	UCAGAAGAGGCAGUGGAGGAGAU	MIMAT0027918_st	MIMAT0027918	ENSMUST00000001921 // sense // intron // 8	---
20525981	20.4098	-0.503	P	19.8964	-0.53976	P	27.233	-0.08691	P	40.2374	0.47627	P	30.6149	0.08197	P	50.0737	0.79179	P	22.5131	40.3086	0.558517	-0.840327	0.0303091	0	PP	miRNA	miRBase	Mus musculus	mmu-miR-7008-5p	chr3:31038971-31038994 (+)	24	UGUGGGAGAUGCCAGGAGCCGUAC	MIMAT0027920_st	MIMAT0027920	ENSMUST00000108249 // sense // intron // 10 /// ENSMUST00000123971 // sense // intron // 5 /// ENSMUST00000130706 // sense // intron // 1 /// ENSMUST00000136086 // sense // intron // 1 /// OTTMUST00000081432 // sense // intron // 10 /// OTTMUST00000081434 // sense // intron // 5 /// OTTMUST00000081435 // sense // intron // 1 /// OTTMUST00000081436 // sense // intron // 1	---
20525983	76.2182	-0.19727	P	89.0541	0.02728	P	142.813	0.70865	P	81.0851	-0.10797	P	85.7184	-0.0278	P	106.686	0.28789	P	102.695	91.1632	1.1265	0.171844	0.687741	0	PP	miRNA	miRBase	Mus musculus	mmu-miR-7009-5p	chr3:36475498-36475519 (-)	22	UUGGGGUCAGGGGACCAGAGCU	MIMAT0027922_st	MIMAT0027922	ENSMUST00000029266 // sense // intron // 1 /// OTTMUST00000048111 // sense // intron // 1	---
20525987	115.832	-0.01171	P	117.721	0.01162	P	193.615	0.72944	P	100.619	-0.21484	P	114.132	-0.03305	P	151.032	0.3711	P	142.389	121.928	1.16782	0.223817	0.535732	0	PP	miRNA	miRBase	Mus musculus	mmu-miR-7011-5p	chr3:88440924-88440946 (-)	23	AGGAGGAUGGGAGAGGGAGGUGU	MIMAT0027926_st	MIMAT0027926	ENSMUST00000029700 // sense // intron // 10 /// ENSMUST00000107531 // sense // intron // 8 /// ENSMUST00000135539 // sense // intron // 1 /// ENSMUST00000149145 // sense // intron // 2 /// ENSMUST00000156108 // sense // exon // 1 /// ENSMUST00000165898 // sense // intron // 10 /// ENSMUST00000166237 // sense // intron // 10 /// ENSMUST00000169222 // sense // intron // 10 /// OTTMUST00000050356 //…	---
20525989	30.551	0.01078	P	29.8879	-0.02088	P	29.2725	-0.0509	P	30.532	0.00988	P	30.1154	-0.00995	P	35.0741	0.20996	P	29.9038	31.9072	0.937213	-0.0935509	0.280659	0	PP	miRNA	miRBase	Mus musculus	mmu-miR-7012-5p	chr3:90270154-90270176 (+)	23	AAGGAGAGGAGUUGGCAGGGACU	MIMAT0027928_st	MIMAT0027928	ENSMUST00000098914 // sense // intron // 7 /// ENSMUST00000129564 // sense // intron // 7 /// ENSMUST00000151648 // sense // intron // 3 /// ENSMUST00000156358 // sense // intron // 5 /// OTTMUST00000083706 // sense // intron // 7 /// OTTMUST00000083707 // sense // intron // 5 /// OTTMUST00000083710 // sense // intron // 7 /// OTTMUST00000083727 // sense // intron // 3	---
20525993	38.1733	0.0116	P	35.3451	-0.09945	P	40.0756	0.08176	P	34.3722	-0.13972	P	37.5619	-0.01169	P	43.773	0.20908	P	37.8647	38.569	0.981737	-0.026591	0.862046	0	PP	miRNA	miRBase	Mus musculus	mmu-miR-7014-5p	chr3:95734947-95734968 (-)	22	UUGGGUGCUGUGGAAGGGACAG	MIMAT0027932_st	MIMAT0027932	ENSMUST00000029753 // sense // intron // 9 /// ENSMUST00000117507 // sense // intron // 9 /// ENSMUST00000144958 // sense // exon // 1 /// OTTMUST00000075058 // sense // intron // 9 /// OTTMUST00000075059 // sense // intron // 9 /// OTTMUST00000075067 // sense // exon // 1	---
20525995	9.53694	0.04214	P	11.286	0.28508	P	12.6395	0.44848	P	5.98047	-0.63113	P	8.98789	-0.04341	P	5.21929	-0.82754	P	11.1542	6.72922	1.65757	0.729073	0.0449436	0	PP	miRNA	miRBase	Mus musculus	mmu-miR-7015-5p	chr4:120973295-120973317 (-)	23	UCUGUGCAGUAGGCUGUGGGUUC	MIMAT0027934_st	MIMAT0027934	ENSMUST00000043200 // sense // intron // 7 /// ENSMUST00000151615 // sense // intron // 2 /// OTTMUST00000020138 // sense // intron // 7 /// OTTMUST00000020139 // sense // intron // 2	---
20525997	63.6246	-0.10513	P	73.2433	0.09798	P	121.82	0.83197	P	54.4003	-0.3311	P	49.6891	-0.46178	P	82.1986	0.2644	P	86.2293	62.096	1.38864	0.473678	0.280573	0	PP	miRNA	miRBase	Mus musculus	mmu-miR-7016-5p	chr4:129684546-129684566 (-)	21	CAGGGAGGGGAGCGAGAGUAG	MIMAT0027936_st	MIMAT0027936	ENSMUST00000102588 // sense // intron // 6 /// ENSMUST00000125445 // sense // intron // 7 /// OTTMUST00000021763 // sense // intron // 6 /// OTTMUST00000021764 // sense // intron // 7	---
20526001	202.868	0.19216	P	133.673	-0.40968	P	253.875	0.51574	P	170.003	-0.06282	P	164.449	-0.11074	P	185.135	0.0602	P	196.805	173.196	1.13632	0.184365	0.645068	0	PP	miRNA	miRBase	Mus musculus	mmu-miR-7018-5p	chr4:137538286-137538309 (+)	24	GUGAGCAGACAGGGAGUGGUGGGG	MIMAT0027940_st	MIMAT0027940	ENSMUST00000030547 // sense // intron // 43 /// ENSMUST00000171332 // sense // intron // 43 /// OTTMUST00000023078 // sense // intron // 43	---
20526003	60.781	-0.19276	P	72.9397	0.07032	P	86.072	0.30916	P	65.4237	-0.08657	P	65.9997	-0.07392	P	82.8725	0.25451	P	73.2642	71.432	1.02565	0.036539	0.874078	0	PP	miRNA	miRBase	Mus musculus	mmu-miR-7019-5p	chr4:138316173-138316195 (-)	23	AUCUGGGAGGGGCUGUCAGGAGU	MIMAT0027942_st	MIMAT0027942	ENSMUST00000030536 // sense // intron // 5 /// ENSMUST00000105816 // sense // 5UTR // 1 /// ENSMUST00000105817 // sense // intron // 6 /// OTTMUST00000023184 // sense // intron // 5 /// OTTMUST00000023185 // sense // intron // 6 /// OTTMUST00000023186 // sense // 5UTR // 1	---
20526005	108.782	-0.00221	P	90.1636	-0.27303	P	109.116	0.00221	P	111.765	0.03682	P	87.591	-0.3148	P	130.699	0.26259	P	102.687	110.018	0.933364	-0.0994886	0.676349	0	PP	miRNA	miRBase	Mus musculus	mmu-miR-7020-5p	chr4:139644047-139644070 (+)	24	UGGGAUGGUGGAGAGGGUGACCAG	MIMAT0027944_st	MIMAT0027944	ENSMUST00000039818 // sense // intron // 12 /// ENSMUST00000146309 // sense // intron // 11 /// ENSMUST00000178644 // sense // intron // 22 /// OTTMUST00000023381 // sense // intron // 12 /// OTTMUST00000023382 // sense // intron // 11 /// OTTMUST00000111774 // sense // intron // 22	---
20526008	18.2626	0.02935	P	17.5269	-0.02996	P	18.8993	0.0788	P	4.29409	-2.05911	P	9.58238	-0.90108	P	20.7295	0.21215	P	18.2296	11.5353	1.58033	0.660223	0.224584	0	PP	miRNA	miRBase	Mus musculus	mmu-miR-7021-3p	chr4:143136100-143136121 (-)	22	UCUCUGUGCUUCUGCUCCUUAG	MIMAT0027947_st	MIMAT0027947	ENSMUST00000105778 // sense // intron // 7 /// OTTMUST00000023519 // sense // intron // 7	---
20526011	65.3745	-0.2267	P	84.0477	0.13578	P	113.099	0.56409	P	68.9487	-0.1499	P	49.7008	-0.62216	P	116.398	0.60557	P	87.507	78.3492	1.11688	0.15948	0.641741	0	PP	miRNA	miRBase	Mus musculus	mmu-miR-7023-5p	chr4:149655540-149655562 (-)	23	AUGGGGGAGCUGGGAUUGGGCGU	MIMAT0027950_st	MIMAT0027950	ENSMUST00000038859 // sense // intron // 12 /// ENSMUST00000105688 // sense // intron // 13 /// ENSMUST00000105689 // sense // intron // 10 /// ENSMUST00000105690 // sense // intron // 12 /// ENSMUST00000118704 // sense // intron // 12 /// ENSMUST00000122059 // sense // intron // 12 /// ENSMUST00000177654 // sense // intron // 11 /// OTTMUST00000023877 // sense // intron // 12 /// OTTMUST00000023…	---
20526013	26.6686	0.10965	P	24.7157	-7e-05	P	36.9228	0.57902	P	19.3036	-0.35662	P	21.81	-0.1805	P	24.718	7e-05	P	29.4357	21.9439	1.34141	0.42375	0.117424	0	PP	miRNA	miRBase	Mus musculus	mmu-miR-7024-5p	chr5:33898946-33898966 (-)	21	UUGGGGGAUGGGUUGCUUGGC	MIMAT0027952_st	MIMAT0027952	ENSMUST00000030993 // sense // intron // 10 /// OTTMUST00000061765 // sense // intron // 10	---
20526015	21.1355	-0.12179	P	30.3987	0.40255	P	25.4678	0.14722	P	20.8882	-0.13877	P	21.6908	-0.08438	P	24.3036	0.07971	P	25.6673	22.2942	1.1513	0.203264	0.312651	0	PP	miRNA	miRBase	Mus musculus	mmu-miR-7025-5p	chr5:75176836-75176859 (+)	24	CGUGAGCUGAAGCUGGUGGCUCCC	MIMAT0027954_st	MIMAT0027954	ENSMUST00000000476 // sense // 3UTR // 10 /// ENSMUST00000168162 // sense // 3UTR // 10	---
20526019	11.8384	0.01286	P	2.77209	-2.08157	P	20.9261	0.83468	P	11.6283	-0.01298	P	6.06494	-0.95205	P	23.4596	0.99956	P	11.8455	13.7176	0.863527	-0.211687	0.703797	0	PP	miRNA	miRBase	Mus musculus	mmu-miR-7027-5p	chr5:114404473-114404495 (+)	23	UGGAAAGGAAGAAACAGCAGAGC	MIMAT0027958_st	MIMAT0027958	ENSMUST00000074002 // sense // intron // 14 /// ENSMUST00000130169 // sense // intron // 13 /// ENSMUST00000150630 // sense // intron // 1 /// OTTMUST00000034306 // sense // intron // 14 /// OTTMUST00000034307 // sense // intron // 13 /// OTTMUST00000040879 // sense // intron // 1	---
20526021	25.3419	-0.20028	P	18.4881	-0.65521	P	37.5457	0.36684	P	32.6986	0.16742	P	25.5332	-0.18943	P	42.2484	0.53709	P	27.1252	33.4934	0.809868	-0.304241	0.40823	0	PP	miRNA	miRBase	Mus musculus	mmu-miR-7028-5p	chr5:114719515-114719537 (+)	23	UGGGCUGAGGCUUGGGUCAGGAG	MIMAT0027960_st	MIMAT0027960	ENSMUST00000094441 // sense // intron // 10 /// ENSMUST00000112199 // sense // intron // 5 /// ENSMUST00000124242 // sense // intron // 10 /// ENSMUST00000131679 // sense // intron // 5 /// OTTMUST00000034465 // sense // intron // 10 /// OTTMUST00000034501 // sense // intron // 10 /// OTTMUST00000034502 // sense // intron // 5 /// OTTMUST00000034504 // sense // intron // 5	---
20526025	94.3081	-0.40939	P	150.384	0.2638	P	162.848	0.37868	P	123.577	-0.01943	P	107.528	-0.22013	P	126.929	0.01917	P	135.847	119.345	1.13827	0.186842	0.587662	0	PP	miRNA	miRBase	Mus musculus	mmu-miR-7030-5p	chr5:115645578-115645599 (+)	22	UGGGGAGGUGGCUGUGCUAGUC	MIMAT0027964_st	MIMAT0027964	ENSMUST00000031492 // sense // intron // 5 /// ENSMUST00000138885 // sense // intron // 5 /// OTTMUST00000034877 // sense // intron // 5 /// OTTMUST00000034885 // sense // intron // 5	---
20526027	28.3607	-0.15321	P	19.4524	-0.69716	P	23.9776	-0.39542	P	38.6224	0.29233	P	34.716	0.13849	P	35.5307	0.17196	P	23.9302	36.2897	0.659422	-0.600725	0.0198711	0	PP	miRNA	miRBase	Mus musculus	mmu-miR-7031-5p	chr5:121819246-121819268 (-)	23	CCUGAGAGGCCUGAAGGGUGGGA	MIMAT0027966_st	MIMAT0027966	ENSMUST00000040308 // sense // intron // 2 /// ENSMUST00000086310 // sense // intron // 3 /// ENSMUST00000118580 // sense // intron // 2 /// ENSMUST00000122426 // sense // intron // 3 /// ENSMUST00000136960 // sense // intron // 2 /// OTTMUST00000073987 // sense // intron // 3 /// OTTMUST00000073988 // sense // intron // 2 /// OTTMUST00000073989 // sense // intron // 2 /// OTTMUST00000073990 // s…	---
20526031	258.885	-0.04244	P	273.402	0.03627	P	215.972	-0.3039	P	277.446	0.05746	P	259.825	-0.03721	P	388.789	0.54424	P	249.42	308.687	0.808003	-0.307568	0.232562	0	PP	miRNA	miRBase	Mus musculus	mmu-miR-7033-5p	chr5:135383783-135383805 (-)	23	UCUCCAGGAGUCUGAGGGGCAGG	MIMAT0027970_st	MIMAT0027970	ENSMUST00000065638 // sense // intron // 8 /// ENSMUST00000111171 // sense // intron // 8 /// OTTMUST00000059699 // sense // intron // 8 /// OTTMUST00000059700 // sense // intron // 8	---
20526033	41.2406	0.15181	P	31.5534	-0.23446	P	40.8293	0.13735	P	34.8719	-0.09019	P	28.77	-0.36769	P	39.3712	0.08488	P	37.8744	34.3377	1.103	0.14143	0.478563	0	PP	miRNA	miRBase	Mus musculus	mmu-miR-7034-5p	chr5:135735864-135735884 (-)	21	UCCGGGAGGGAUGGAUGUGCU	MIMAT0027972_st	MIMAT0027972	ENSMUST00000043378 // sense // intron // 11 /// ENSMUST00000141779 // sense // intron // 4 /// OTTMUST00000073443 // sense // intron // 11 /// OTTMUST00000073460 // sense // intron // 4	---
20526035	57.578	-0.28378	P	28.2688	-1.31009	P	139.365	0.9915	P	75.1198	0.09989	P	65.0694	-0.10732	P	127.184	0.85955	P	75.0707	89.1245	0.842312	-0.247573	0.541708	0	PP	miRNA	miRBase	Mus musculus	mmu-miR-7035-5p	chr5:136105527-136105547 (+)	21	GGCUGGGAGAGUGGCUCAGAA	MIMAT0027974_st	MIMAT0027974	ENSMUST00000042135 // sense // intron // 17 /// ENSMUST00000100570 // sense // intron // 16 /// ENSMUST00000122887 // sense // intron // 2 /// ENSMUST00000125048 // sense // exon // 16 /// ENSMUST00000134509 // sense // intron // 16 /// ENSMUST00000135344 // sense // intron // 16 /// ENSMUST00000140972 // sense // intron // 15 /// ENSMUST00000152723 // sense // intron // 16 /// OTTMUST00000062544…	---
20526037	78.8925	-0.12258	P	75.5818	-0.18443	P	160.449	0.90157	P	81.6484	-0.07304	P	90.1287	0.06952	P	115.552	0.42801	P	104.974	95.7765	1.09603	0.132293	0.889311	0	PP	miRNA	miRBase	Mus musculus	mmu-miR-7036-5p	chr5:137296661-137296683 (-)	23	AGCGGGGUUCGGUGGGGAAGAGA	MIMAT0027976_st	MIMAT0027976	ENSMUST00000040873 // sense // intron // 16	mmu-mir-7036 // chr5:137296624-137296688 (-) /// mmu-mir-8116 // chr5:137293780-137293876 (+)
20526041	18.9881	0.1042	P	16.0843	-0.13524	P	16.3419	-0.11232	P	15.9803	-0.1446	P	19.4032	0.1354	P	32.1374	0.86336	P	17.1381	22.507	0.761459	-0.393162	0.343761	0	PP	miRNA	miRBase	Mus musculus	mmu-miR-7038-5p	chr5:140427344-140427365 (+)	22	UGUAGAAGGAAGGGCUGCUGUG	MIMAT0027980_st	MIMAT0027980	ENSMUST00000100507 // sense // intron // 5	---
20526042	6.73259	-0.01271	P	4.86136	-0.48251	P	9.20331	0.43828	P	4.29409	-0.66152	P	8.35001	0.29791	P	6.85173	0.0126	P	6.93242	6.49861	1.06675	0.0932279	0.813615	0	PP	miRNA	miRBase	Mus musculus	mmu-miR-7038-3p	chr5:140427388-140427409 (+)	22	CACUGCUCCUGCCUUCUUACAG	MIMAT0027981_st	MIMAT0027981	ENSMUST00000100507 // sense // intron // 5	---
20526043	8.94221	0.12638	P	6.93825	-0.23968	P	12.8748	0.65223	P	6.33116	-0.37178	P	7.44216	-0.13853	P	9.55728	0.22235	P	9.58508	7.77687	1.23251	0.301601	0.425866	0	PP	miRNA	miRBase	Mus musculus	mmu-miR-7039-5p	chr5:144896790-144896811 (-)	22	AGAGGGAUGGAGAGCAUCGCGU	MIMAT0027982_st	MIMAT0027982	ENSMUST00000085684 // sense // intron // 6 /// ENSMUST00000100461 // sense // intron // 6 /// ENSMUST00000110677 // sense // intron // 6 /// OTTMUST00000051096 // sense // intron // 6 /// OTTMUST00000051097 // sense // intron // 6 /// OTTMUST00000051098 // sense // intron // 6	---
20526045	205.01	0.11907	P	161.282	-0.22704	P	229.664	0.2829	P	174.762	-0.11123	P	161.258	-0.22725	P	202.777	0.10327	P	198.652	179.599	1.10609	0.145465	0.487083	0	PP	miRNA	miRBase	Mus musculus	mmu-miR-7040-5p	chr6:83049716-83049737 (+)	22	CAUACGGAGGGAGAUGGAGGCG	MIMAT0027984_st	MIMAT0027984	ENSMUST00000000707 // sense // intron // 9 /// ENSMUST00000101257 // sense // intron // 6 /// OTTMUST00000053823 // sense // intron // 9 /// OTTMUST00000053824 // sense // intron // 6	---
20526049	19.193	-0.28399	P	15.3032	-0.61074	P	28.3128	0.27689	P	22.5318	-0.05261	P	24.2053	0.05076	P	25.4016	0.12035	P	20.9363	24.0463	0.870668	-0.199805	0.405162	0	PP	miRNA	miRBase	Mus musculus	mmu-miR-7042-5p	chr6:113707213-113707233 (+)	21	UAGAGACAGCAGAAGGGCCAC	MIMAT0027988_st	MIMAT0027988	ENSMUST00000089018 // sense // intron // 4 /// ENSMUST00000113022 // sense // intron // 3 /// ENSMUST00000153661 // sense // intron // 1 /// OTTMUST00000058809 // sense // intron // 4 /// OTTMUST00000058810 // sense // intron // 3 /// OTTMUST00000058811 // sense // intron // 1	---
20526051	12.3423	0.51621	P	4.91645	-0.81171	P	3.22586	-1.41965	P	12.1622	0.49501	P	12.0997	0.48757	P	5.15991	-0.74198	P	6.82821	9.80729	0.696238	-0.522347	0.406885	0	PP	miRNA	miRBase	Mus musculus	mmu-miR-7043-5p	chr6:116646020-116646042 (-)	23	UGUGAAAGCAGAGAGGCAUUUUU	MIMAT0027990_st	MIMAT0027990	ENSMUST00000035842 // sense // intron // 4	---
20526053	1948.16	0.24322	P	1328.45	-0.30914	P	1822.17	0.14678	P	1537.01	-0.09876	P	1754.81	0.09243	P	1033.73	-0.67103	P	1699.59	1441.85	1.17876	0.23727	0.426318	0	PP	miRNA	miRBase	Mus musculus	mmu-miR-7044-5p	chr6:118085197-118085215 (+)	19	GUGUGGUGGUGGUGGCGGC	MIMAT0027992_st	MIMAT0027992	ENSMUST00000164960 // sense // intron // 4	---
20526055	2222.33	0.09594	P	1921.78	-0.1137	P	3859.14	0.89214	P	1826.63	-0.18695	P	1936.38	-0.10277	P	2439.92	0.2307	P	2667.75	2067.64	1.29024	0.367636	0.40155	0	PP	miRNA	miRBase	Mus musculus	mmu-miR-7045-5p	chr6:125097029-125097049 (+)	21	AGCGGGUGGGGGAGGGGGACU	MIMAT0027994_st	MIMAT0027994	ENSMUST00000056889 // sense // intron // 1 /// ENSMUST00000112390 // sense // intron // 1 /// ENSMUST00000112392 // sense // intron // 1 /// ENSMUST00000155261 // sense // 3UTR // 1 /// ENSMUST00000155932 // sense // intron // 1 /// OTTMUST00000058439 // sense // intron // 1 /// OTTMUST00000058440 // sense // intron // 1 /// OTTMUST00000058441 // sense // intron // 1 /// OTTMUST00000058442 // sen…	---
20526057	161.424	-0.03417	P	158.755	-0.05823	P	230.199	0.47785	P	169.163	0.03338	P	139.202	-0.24785	P	266.544	0.68935	P	183.459	191.636	0.957329	-0.0629139	0.931972	0	PP	miRNA	miRBase	Mus musculus	mmu-miR-7046-5p	chr7:24970047-24970070 (-)	24	UGUAGGGUGAGGCUGGGAGCCAGG	MIMAT0027996_st	MIMAT0027996	ENSMUST00000076961 // sense // intron // 4	---
20526059	631.493	-0.42488	P	744.232	-0.1879	P	1586.01	0.90368	P	951.281	0.16622	P	610.198	-0.47437	P	3054.33	1.84913	P	987.245	1538.6	0.641651	-0.64014	0.631877	0	PP	miRNA	miRBase	Mus musculus	mmu-miR-7047-5p	chr7:24987640-24987662 (-)	23	UGAGGGAGGAGGGCUGGGUCUGA	MIMAT0027998_st	MIMAT0027998	ENSMUST00000080882 // sense // intron // 15 /// ENSMUST00000102858 // sense // intron // 15 /// OTTMUST00000039799 // sense // intron // 15 /// OTTMUST00000039800 // sense // intron // 15	---
20526061	68.4169	0.00034	P	60.4906	-0.1773	P	93.4494	0.45018	P	68.3842	-0.00034	P	57.4367	-0.25203	P	90.0575	0.39684	P	74.119	71.9595	1.03001	0.0426581	0.879451	0	PP	miRNA	miRBase	Mus musculus	mmu-miR-7048-5p	chr7:25217699-25217720 (-)	22	CGGGGCUGAGAGGUGAGGAAGC	MIMAT0028000_st	MIMAT0028000	ENSMUST00000058702 // sense // intron // 2	---
20526063	12.1322	-0.03928	P	8.6735	-0.52343	P	11.2264	-0.15123	P	14.2134	0.18913	P	12.8019	0.03824	P	21.1047	0.75944	P	10.6773	16.04	0.66567	-0.587121	0.0981798	0	PP	miRNA	miRBase	Mus musculus	mmu-miR-7049-5p	chr7:28560957-28560979 (-)	23	UCUGAAGGCAGUCAGGUAGGCGG	MIMAT0028002_st	MIMAT0028002	ENSMUST00000032823 // sense // intron // 5 /// ENSMUST00000040531 // sense // intron // 1 /// ENSMUST00000108283 // sense // intron // 7 /// OTTMUST00000061614 // sense // intron // 7	---
20526065	27.4787	-0.37568	P	29.0571	-0.2951	P	51.296	0.52486	P	36.7568	0.04402	P	34.5475	-0.04541	P	51.8836	0.54129	P	35.9439	41.0626	0.875344	-0.192078	0.538972	0	PP	miRNA	miRBase	Mus musculus	mmu-miR-7050-5p	chr7:31040292-31040312 (-)	21	ACAGGAGAAGGGGGUGAGAGA	MIMAT0028004_st	MIMAT0028004	ENSMUST00000009831 // sense // intron // 2 /// ENSMUST00000159753 // sense // intron // 2 /// ENSMUST00000159924 // sense // intron // 2 /// ENSMUST00000160006 // sense // exon // 1 /// ENSMUST00000160689 // sense // exon // 3 /// ENSMUST00000161684 // sense // intron // 2 /// ENSMUST00000161805 // sense // intron // 1 /// ENSMUST00000162087 // sense // intron // 2 /// ENSMUST00000162116 // sense…	---
20526067	4.81866	0.48245	P	3.64873	0.08122	P	2.20059	-0.64828	P	2.57271	-0.42289	P	3.24926	-0.08606	P	6.42643	0.89784	P	3.55599	4.0828	0.870969	-0.199306	0.775066	0	PP	miRNA	miRBase	Mus musculus	mmu-miR-7051-5p	chr7:43457502-43457523 (+)	22	UCACCAGGAGGAAGUUGGGUCA	MIMAT0028006_st	MIMAT0028006	ENSMUST00000004729 // sense // intron // 5 /// ENSMUST00000143096 // sense // exon // 2 /// ENSMUST00000155468 // sense // intron // 1 /// OTTMUST00000056407 // sense // intron // 5 /// OTTMUST00000056408 // sense // exon // 2 /// OTTMUST00000056409 // sense // intron // 1	---
20526069	194.207	-0.0058	P	202.215	0.05249	P	167.763	-0.21697	P	195.772	0.00578	P	160.032	-0.28504	P	205.036	0.07248	P	188.062	186.947	1.00597	0.00858162	0.933455	0	PP	miRNA	miRBase	Mus musculus	mmu-miR-7052-5p	chr7:44470352-44470372 (+)	21	UGUGGGAAGGUGGAGGCCUUU	MIMAT0028008_st	MIMAT0028008	ENSMUST00000035844 // sense // intron // 2 /// ENSMUST00000117324 // sense // intron // 2 /// ENSMUST00000118493 // sense // intron // 3 /// ENSMUST00000118628 // sense // intron // 2 /// ENSMUST00000120852 // sense // intron // 2 /// ENSMUST00000121922 // sense // intron // 1 /// ENSMUST00000125363 // sense // exon // 1 /// ENSMUST00000133656 // sense // intron // 3 /// ENSMUST00000136609 // sen…	---
20526071	20.8882	0.1225	P	18.2001	-0.07625	P	20.1756	0.07242	P	14.392	-0.41492	P	14.9669	-0.35842	P	21.3674	0.15522	P	19.7546	16.9088	1.16831	0.22442	0.26774	0	PP	miRNA	miRBase	Mus musculus	mmu-miR-7053-5p	chr7:44538153-44538173 (-)	21	UGGGGAAAGGCAGGCUACUGG	MIMAT0028010_st	MIMAT0028010	ENSMUST00000049343 // sense // intron // 15 /// ENSMUST00000132268 // sense // intron // 1 /// ENSMUST00000138746 // sense // intron // 15 /// ENSMUST00000151793 // sense // intron // 15 /// OTTMUST00000071903 // sense // intron // 15 /// OTTMUST00000071904 // sense // intron // 15 /// OTTMUST00000071905 // sense // intron // 15 /// OTTMUST00000071908 // sense // intron // 1	---
20526073	19.0754	-0.01829	P	9.77455	-0.9829	P	23.7136	0.29571	P	19.5622	0.01806	P	13.326	-0.53576	P	26.7392	0.46895	P	17.5212	19.8758	0.881534	-0.181912	0.673312	0	PP	miRNA	miRBase	Mus musculus	mmu-miR-7054-5p	chr7:45012458-45012482 (-)	25	UAGGAAGGUGGUUGGGCUGAGUACU	MIMAT0028012_st	MIMAT0028012	ENSMUST00000085383 // sense // intron // 4 /// ENSMUST00000117282 // sense // intron // 4 /// ENSMUST00000139035 // sense // intron // 2 /// ENSMUST00000148227 // sense // intron // 3 /// ENSMUST00000153243 // sense // intron // 5 /// OTTMUST00000071661 // sense // intron // 4 /// OTTMUST00000071662 // sense // intron // 5 /// OTTMUST00000071663 // sense // intron // 4 /// OTTMUST00000071664 // s…	---
20526077	73.8744	0.03921	P	69.9128	-0.04031	P	200.586	1.48028	P	66.913	-0.10358	P	62.4886	-0.20227	P	147.05	1.03238	P	114.791	92.1506	1.24569	0.316942	0.712221	0	PP	miRNA	miRBase	Mus musculus	mmu-miR-7056-5p	chr7:47083203-47083224 (-)	22	UGUGGAGGAGGACAGAGAGGUU	MIMAT0028016_st	MIMAT0028016	ENSMUST00000033142 // sense // intron // 8 /// ENSMUST00000102626 // sense // intron // 8 /// ENSMUST00000107617 // sense // intron // 8 /// ENSMUST00000126370 // sense // intron // 7 /// ENSMUST00000128358 // sense // intron // 2 /// ENSMUST00000153192 // sense // intron // 5 /// OTTMUST00000039688 // sense // intron // 8 /// OTTMUST00000039689 // sense // intron // 8 /// OTTMUST00000039690 // s…	---
20526081	49.0973	0.00355	P	37.8653	-0.37121	P	60.1601	0.29672	P	48.8558	-0.00356	P	45.4136	-0.10896	P	81.5291	0.73522	P	49.0409	58.5995	0.836882	-0.256904	0.520307	0	PP	miRNA	miRBase	Mus musculus	mmu-miR-7058-5p	chr7:126368013-126368036 (-)	24	UAGAGGGGAGGUGACCGUGGAAGU	MIMAT0028020_st	MIMAT0028020	ENSMUST00000032997 // sense // intron // 7	---
20526085	3.81402	-0.01663	P	2.68902	-0.52087	P	6.66169	0.78794	P	3.90248	0.01644	P	2.35566	-0.71181	P	7.12144	0.88422	P	4.38824	4.45986	0.983942	-0.0233549	0.974275	0	PP	miRNA	miRBase	Mus musculus	mmu-miR-7060-5p	chr7:127489251-127489272 (+)	22	GUGAGUGCUGGGUAGAAUGGGA	MIMAT0028024_st	MIMAT0028024	ENSMUST00000048896 // sense // intron // 9	---
20526091	22.7048	0.01984	P	22.0846	-0.02012	P	26.8832	0.26355	P	18.7192	-0.25864	P	17.6825	-0.34083	P	24.7984	0.14709	P	23.8909	20.4	1.17112	0.22789	0.24439	0	PP	miRNA	miRBase	Mus musculus	mmu-miR-7063-5p	chr7:141620706-141620728 (+)	23	AUGAGAGGUGCAGGCUGAGCACA	MIMAT0028030_st	MIMAT0028030	ENSMUST00000003038 // sense // intron // 12	---
20526095	2.08816	0.6313	P	1.10733	-0.28386	P	1.22802	-0.1346	P	1.77268	0.395	P	1.21607	-0.14871	P	1.4682	0.12311	P	1.4745	1.48565	0.992497	-0.0108652	0.879854	0	PP	miRNA	miRBase	Mus musculus	mmu-miR-7065-5p	chr8:13136077-13136097 (+)	21	AGUGUAGCAGGUAAACCAGGA	MIMAT0028034_st	MIMAT0028034	ENSMUST00000016680 // sense // intron // 12 /// ENSMUST00000125514 // sense // intron // 8 /// OTTMUST00000076734 // sense // intron // 12 /// OTTMUST00000076737 // sense // intron // 8	---
20526099	112.615	0.1424	P	102.667	0.00897	P	146.708	0.52395	P	85.188	-0.26028	P	101.394	-0.00903	P	79.2038	-0.36536	P	120.664	88.5953	1.36196	0.445688	0.0798518	0	PP	miRNA	miRBase	Mus musculus	mmu-miR-7067-5p	chr8:70895543-70895565 (-)	23	UGCAGGGGGUGGUUGCACACGGA	MIMAT0028038_st	MIMAT0028038	ENSMUST00000054220 // sense // intron // 4	---
20526101	365.539	-0.04684	P	287.128	-0.39517	P	599.226	0.66624	P	319.377	-0.24161	P	389.664	0.04537	P	544.737	0.5287	P	417.298	417.926	0.998496	-0.00217101	0.929817	0	PP	miRNA	miRBase	Mus musculus	mmu-miR-6769b-5p	chr8:71631083-71631102 (-)	20	CCUGGUGGGUGGGGAAGAGC	MIMAT0028040_st	MIMAT0028040	ENSMUST00000030170 // sense // intron // 41 /// ENSMUST00000177517 // sense // intron // 42 /// OTTMUST00000104357 // sense // intron // 41 /// OTTMUST00000104365 // sense // intron // 42	---
20526103	41.489	-0.01875	P	23.7664	-0.82255	P	38.4444	-0.12871	P	48.6166	0.20997	P	42.5746	0.01851	P	44.0353	0.06718	P	34.5666	45.0755	0.76686	-0.382964	0.177463	0	PP	miRNA	miRBase	Mus musculus	mmu-miR-7068-5p	chr8:72470069-72470089 (-)	21	GUGAGGCUCAGUAUGGGGUGG	MIMAT0028042_st	MIMAT0028042	ENSMUST00000079510 // sense // intron // 4	---
20526105	172.713	0.02493	P	159.65	-0.08853	P	308.427	0.86148	P	155.087	-0.13037	P	166.795	-0.02537	P	224.01	0.40012	P	213.597	181.964	1.17384	0.231237	0.616833	0	PP	miRNA	miRBase	Mus musculus	mmu-miR-7069-5p	chr8:84867952-84867974 (+)	23	UUGGGGGCCUGGGAGGGUGACAC	MIMAT0028044_st	MIMAT0028044	ENSMUST00000003906 // sense // intron // 10 /// ENSMUST00000109754 // sense // intron // 10 /// ENSMUST00000129595 // sense // intron // 9 /// ENSMUST00000141480 // sense // intron // 2 /// ENSMUST00000156970 // sense // intron // 10 /// OTTMUST00000052994 // sense // intron // 10 /// OTTMUST00000052995 // sense // intron // 10 /// OTTMUST00000052996 // sense // intron // 10 /// OTTMUST0000005299…	---
20526107	237.061	-0.0148	P	241.949	0.01465	P	317.446	0.40646	P	206.162	-0.21627	P	195.756	-0.291	P	309.114	0.36809	P	265.485	237.011	1.12014	0.163679	0.505217	0	PP	miRNA	miRBase	Mus musculus	mmu-miR-7070-5p	chr8:85062086-85062106 (+)	21	GUGAGGGGAGCUGAGGCAGGA	MIMAT0028046_st	MIMAT0028046	ENSMUST00000095220 // sense // intron // 2 /// ENSMUST00000139721 // sense // intron // 2 /// ENSMUST00000142036 // sense // intron // 2 /// ENSMUST00000145479 // sense // intron // 2 /// ENSMUST00000152884 // sense // intron // 2 /// OTTMUST00000077988 // sense // intron // 2 /// OTTMUST00000077989 // sense // intron // 2 /// OTTMUST00000077990 // sense // intron // 2 /// OTTMUST00000077991 // s…	---
20526111	124.282	-0.07277	P	101.011	-0.37187	P	214.449	0.71424	P	137.142	0.06928	P	120.858	-0.11308	P	253.761	0.95708	P	146.581	170.587	0.859274	-0.218811	0.667026	0	PP	miRNA	miRBase	Mus musculus	mmu-miR-7072-5p	chr8:94505051-94505072 (+)	22	GAGGGGAGACAAGAGGCAAGGC	MIMAT0028050_st	MIMAT0028050	ENSMUST00000053085 // sense // intron // 26 /// ENSMUST00000182409 // sense // intron // 23 /// OTTMUST00000113571 // sense // intron // 26 /// OTTMUST00000113572 // sense // intron // 23	---
20526117	23.9213	-0.07428	P	26.4491	0.07064	P	29.6083	0.23342	P	23.8602	-0.07797	P	18.0788	-0.47827	P	36.9517	0.55306	P	26.6595	26.2969	1.01379	0.0197601	0.816315	0	PP	miRNA	miRBase	Mus musculus	mmu-miR-7075-5p	chr8:107096081-107096101 (-)	21	CGGGGAGGAGGACAUGGUUUU	MIMAT0028056_st	MIMAT0028056	ENSMUST00000068388 // sense // intron // 1 /// ENSMUST00000068421 // sense // intron // 1 /// ENSMUST00000116425 // sense // intron // 1 /// ENSMUST00000133925 // sense // intron // 1 /// ENSMUST00000142616 // sense // intron // 1 /// OTTMUST00000081635 // sense // intron // 1 /// OTTMUST00000081664 // sense // intron // 1 /// OTTMUST00000081665 // sense // intron // 1 /// OTTMUST00000081666 // s…	---
20526119	11.7028	-0.04464	P	12.4385	0.0433	P	18.8215	0.64087	P	11.6283	-0.05387	P	9.55696	-0.33688	P	16.1305	0.41829	P	14.3209	12.4386	1.15133	0.203301	0.544034	0	PP	miRNA	miRBase	Mus musculus	mmu-miR-7076-5p	chr8:111689649-111689669 (-)	21	AGGGGAGGUGGUAUGGUCUCA	MIMAT0028058_st	MIMAT0028058	ENSMUST00000034435 // sense // intron // 1	---
20526123	12.5381	0.06774	P	10.0011	-0.25843	P	22.4619	0.90889	P	10.617	-0.17221	P	11.388	-0.07108	P	27.1665	1.18324	P	15.0004	16.3905	0.915188	-0.127861	0.900944	0	PP	miRNA	miRBase	Mus musculus	mmu-miR-7078-5p	chr8:117459270-117459289 (+)	20	UGUGGGUGGUAGGAGACGCU	MIMAT0028062_st	MIMAT0028062	ENSMUST00000095172 // sense // intron // 20 /// ENSMUST00000166750 // sense // intron // 20	mmu-mir-7077 // chr8:117453023-117453079 (+) /// mmu-mir-7078 // chr8:117459265-117459328 (+)
20526125	14.5997	-0.83849	P	63.2843	1.27742	P	26.8197	0.03887	P	25.3939	-0.03994	P	24.9259	-0.06678	P	30.8845	0.24246	P	34.9012	27.0681	1.28938	0.366682	0.8634	0	PP	miRNA	miRBase	Mus musculus	mmu-miR-7079-5p	chr8:123104980-123105001 (+)	22	AGGGCUGAGGCAGUGAGUCCUG	MIMAT0028064_st	MIMAT0028064	ENSMUST00000000756 // sense // intron // 5 /// ENSMUST00000127664 // sense // intron // 1 /// ENSMUST00000129311 // sense // exon // 3 /// OTTMUST00000039779 // sense // intron // 5 /// OTTMUST00000039780 // sense // exon // 3 /// OTTMUST00000064647 // sense // intron // 1	---
20526127	191.734	0.15874	P	185.063	0.10765	P	179.149	0.06079	P	123.713	-0.47337	P	125.555	-0.45205	P	164.365	-0.06346	P	185.315	137.878	1.34405	0.426591	0.0322496	0	PP	miRNA	miRBase	Mus musculus	mmu-miR-7080-5p	chr8:123130106-123130128 (+)	23	GUAGGAGCUGGAGGUGGGUUUGG	MIMAT0028066_st	MIMAT0028066	ENSMUST00000037900 // sense // intron // 12 /// ENSMUST00000127431 // sense // exon // 3 /// ENSMUST00000127664 // sense // intron // 1 /// ENSMUST00000131659 // sense // intron // 9 /// ENSMUST00000134235 // sense // intron // 11 /// OTTMUST00000064647 // sense // intron // 1 /// OTTMUST00000068235 // sense // intron // 12 /// OTTMUST00000068236 // sense // intron // 9 /// OTTMUST00000068237 // …	---
20526129	115.991	-0.00955	P	117.532	0.00949	P	186.769	0.67769	P	113.242	-0.04415	P	118.978	0.02712	P	97.8105	-0.2555	P	140.097	110.01	1.2735	0.348795	0.259718	0	PP	miRNA	miRBase	Mus musculus	mmu-miR-7081-5p	chr9:20914134-20914159 (-)	26	AGAGGAGGGUGCUCGGCCGGGGAUUA	MIMAT0028068_st	MIMAT0028068	ENSMUST00000004202 // sense // intron // 28 /// ENSMUST00000177754 // sense // intron // 28 /// ENSMUST00000178110 // sense // intron // 28	---
20526131	891.554	0.08984	P	671.332	-0.31945	P	1868.78	1.15755	P	783.897	-0.09581	P	755.112	-0.14979	P	1077.64	0.36333	P	1143.89	872.217	1.31147	0.391189	0.595869	0	PP	miRNA	miRBase	Mus musculus	mmu-miR-7082-5p	chr9:21075563-21075583 (-)	21	UACGGGCAGGAGGAGGGGAGG	MIMAT0028070_st	MIMAT0028070	ENSMUST00000115487 // sense // intron // 12	---
20526133	25.5231	-0.02609	P	19.3748	-0.4237	P	57.9486	1.15689	P	19.4186	-0.42045	P	26.4545	0.02562	P	78.5761	1.5962	P	34.2822	41.4831	0.826414	-0.275063	0.841873	0	PP	miRNA	miRBase	Mus musculus	mmu-miR-7083-5p	chr9:21809975-21809995 (-)	21	UCGGGGCUGGACAAGCAGAGA	MIMAT0028072_st	MIMAT0028072	ENSMUST00000034728 // sense // intron // 39	---
20526137	387.427	-0.0369	P	422.469	0.08802	P	579.743	0.54459	P	348.48	-0.18975	P	308.765	-0.36432	P	407.502	0.03598	P	463.213	354.916	1.30514	0.3842	0.153784	0	PP	miRNA	miRBase	Mus musculus	mmu-miR-7085-5p	chr9:44400428-44400449 (+)	22	CAGUGGGGGCAGGCCAGCAGGA	MIMAT0028076_st	MIMAT0028076	ENSMUST00000165839 // sense // intron // 3	---
20526141	11.7796	-0.4597	P	12.6248	-0.35973	P	17.9597	0.14877	P	15.4851	-0.06511	P	16.9148	0.06229	P	23.6573	0.54629	P	14.1214	18.6857	0.755729	-0.404059	0.201281	0	PP	miRNA	miRBase	Mus musculus	mmu-miR-7087-5p	chr9:45939565-45939585 (-)	21	AGGCAGGUGUGGAGCUGGUCU	MIMAT0028080_st	MIMAT0028080	ENSMUST00000038488 // sense // intron // 24 /// ENSMUST00000114573 // sense // intron // 25 /// ENSMUST00000159033 // sense // intron // 1 /// OTTMUST00000071626 // sense // intron // 24 /// OTTMUST00000071627 // sense // intron // 25 /// OTTMUST00000071630 // sense // intron // 1	---
20526143	147.087	0.06956	P	92.2269	-0.60385	P	269.421	0.94276	P	126.094	-0.15261	P	133.24	-0.07309	P	177.138	0.33777	P	169.578	145.491	1.16556	0.221026	0.844683	0	PP	miRNA	miRBase	Mus musculus	mmu-miR-7088-5p	chr9:108081498-108081522 (+)	25	GCAAGUGGUGGUGAGGAGGGGAAAC	MIMAT0028082_st	MIMAT0028082	ENSMUST00000035211 // sense // intron // 3 /// ENSMUST00000159372 // antisense // intron // 2 /// ENSMUST00000160184 // sense // intron // 3 /// ENSMUST00000160249 // antisense // intron // 1 /// ENSMUST00000162886 // sense // intron // 3 /// OTTMUST00000084949 // sense // intron // 3 /// OTTMUST00000084950 // sense // intron // 3 /// OTTMUST00000084951 // antisense // intron // 1 /// OTTMUST0000…	---
20526157	2.28228	-0.08999	P	2.21838	-0.13096	P	2.78491	0.19717	P	2.57606	0.0847	P	2.23628	-0.11936	P	3.12579	0.36376	P	2.42852	2.64604	0.917794	-0.123757	0.536013	0	PP	miRNA	miRBase	Mus musculus	mmu-miR-7094b-2-5p	chr12:114513672-114513694 (-)	23	UCUGGAGAGGAUACAGGGUCUGA	MIMAT0028096_st	MIMAT0028096	---	---
20526188	23.6215	-0.00913	P	23.9213	0.00907	P	40.8646	0.78162	P	16.8478	-0.49666	P	18.4013	-0.36942	P	29.4434	0.30872	P	29.4691	21.5642	1.36658	0.450568	0.284095	0	PP	miRNA	miRBase	Mus musculus	mmu-miR-7115-5p	chr11:70438256-70438279 (+)	24	UCGGGGGUUGUGGUGCCGAAUUGU	MIMAT0028127_st	MIMAT0028127	ENSMUST00000079056 // sense // intron // 9 /// ENSMUST00000084954 // sense // intron // 8 /// ENSMUST00000102563 // sense // intron // 9 /// ENSMUST00000102564 // sense // intron // 9 /// ENSMUST00000108568 // sense // intron // 9 /// ENSMUST00000125441 // sense // exon // 4 /// ENSMUST00000128748 // sense // intron // 9 /// ENSMUST00000138006 // sense // exon // 3 /// ENSMUST00000143232 // sense…	---
20526190	192.226	1.22494	P	78.4106	-0.06874	P	45.2218	-0.86277	P	86.0638	0.06562	P	90.2072	0.13345	P	52.1597	-0.65686	P	105.286	76.1435	1.38273	0.467523	0.723221	0	PP	miRNA	miRBase	Mus musculus	mmu-miR-7116-5p	chr11:100478455-100478475 (-)	21	UGAAGACAUCAGGAAAAAAAA	MIMAT0028129_st	MIMAT0028129	ENSMUST00000007131 // sense // intron // 25 /// ENSMUST00000107389 // sense // intron // 26 /// ENSMUST00000154151 // sense // intron // 1 /// ENSMUST00000165111 // sense // intron // 24 /// OTTMUST00000014210 // sense // intron // 25 /// OTTMUST00000014211 // sense // intron // 1 /// OTTMUST00000048853 // sense // intron // 26	---
20526194	337.617	0.03234	P	322.65	-0.03308	P	517.633	0.64888	P	272.506	-0.27676	P	304.192	-0.11807	P	414.865	0.32959	P	392.633	330.521	1.18792	0.248439	0.448222	0	PP	miRNA	miRBase	Mus musculus	mmu-miR-7118-5p	chr15:89162882-89162903 (-)	22	UGGGGAAGGCGGGAGAGGGAAC	MIMAT0028133_st	MIMAT0028133	ENSMUST00000060808 // sense // intron // 12 /// ENSMUST00000109331 // sense // intron // 13 /// OTTMUST00000049692 // sense // intron // 13	---
20526196	4.87421	-0.19791	P	3.9629	-0.49652	P	7.18078	0.36106	P	4.5516	-0.29671	P	6.30759	0.17401	P	14.5112	1.37602	P	5.3393	8.45681	0.631361	-0.663463	0.396761	0	PP	miRNA	miRBase	Mus musculus	mmu-miR-7119-5p	chr4:126559865-126559885 (+)	21	CUGGGGGAUUGGGUGCCUUCU	MIMAT0028135_st	MIMAT0028135	ENSMUST00000048391 // sense // intron // 2 /// ENSMUST00000123695 // sense // intron // 2 /// ENSMUST00000147675 // sense // intron // 2 /// OTTMUST00000021037 // sense // intron // 2 /// OTTMUST00000021038 // sense // intron // 2 /// OTTMUST00000021039 // sense // intron // 2	---
20527039	38.4577	0.25398	P	23.2781	-0.47032	P	26.2112	-0.29911	P	35.8896	0.15427	P	28.6702	-0.16975	P	35.8298	0.15186	P	29.3157	33.4632	0.876058	-0.190901	0.422847	0	PP	miRNA	miRBase	Mus musculus	mmu-miR-7211-3p	chr10:94586137-94586159 (-)	23	UGGAGUGACUGUAGGGAGGAUGC	MIMAT0028391_st	MIMAT0028391	ENSMUST00000065060 // antisense // intron // 3 /// ENSMUST00000117460 // antisense // intron // 3 /// ENSMUST00000117929 // antisense // intron // 3 /// ENSMUST00000121471 // antisense // intron // 3 /// ENSMUST00000146744 // sense // intron // 1 /// OTTMUST00000076802 // sense // intron // 1 /// OTTMUST00000076804 // antisense // intron // 3 /// OTTMUST00000076805 // antisense // intron // 3 ///…	---
20527040	15.434	0.30814	P	12.1258	-0.03989	P	24.9914	1.00346	P	10.9485	-0.18724	P	7.17826	-0.79627	P	12.8057	0.03882	P	17.5171	10.3108	1.6989	0.764603	0.134984	0	PP	miRNA	miRBase	Mus musculus	mmu-miR-7212-5p	chr15:25948227-25948247 (+)	21	UCUGGGGGCUUGUGUGGUAGG	MIMAT0028392_st	MIMAT0028392	ENSMUST00000022881 // sense // intron // 3 /// ENSMUST00000110438 // sense // intron // 2	---
20527047	18.9508	0.02886	P	9.68055	-0.94024	P	18.7701	0.01503	P	18.381	-0.01519	P	16.1484	-0.20201	P	21.3763	0.20261	P	15.8005	18.6352	0.847882	-0.238064	0.437821	0	PP	miRNA	miRBase	Mus musculus	mmu-miR-7215-3p	chr10:62682536-62682558 (+)	23	UGCUCUGAGAGGCAGAAAAGCGG	MIMAT0028399_st	MIMAT0028399	ENSMUST00000126979 // antisense // intron // 2 /// ENSMUST00000133371 // antisense // intron // 1 /// ENSMUST00000148720 // antisense // intron // 1 /// OTTMUST00000081734 // antisense // intron // 1 /// OTTMUST00000081735 // antisense // intron // 2 /// OTTMUST00000081736 // antisense // intron // 1	---
20527048	69.0336	-0.11579	P	64.782	-0.2075	P	74.0733	-0.01414	P	77.7009	0.05484	P	75.6883	0.01698	P	75.5319	0.014	P	69.2963	76.307	0.908124	-0.139039	0.069753	0	PP	miRNA	miRBase	Mus musculus	mmu-miR-7216-5p	chr17:27328385-27328408 (+)	24	UGGAGAGCUGGCAGAGGACCCAGA	MIMAT0028400_st	MIMAT0028400	---	---
20527050	1.6409	0.24065	P	0.98053	-0.5022	P	1.55416	0.1623	P	1.42636	0.03851	P	1.35122	-0.03957	P	1.10013	-0.33616	P	1.39186	1.29257	1.07682	0.106775	0.777021	0	PP	miRNA	miRBase	Mus musculus	mmu-miR-7217-5p	chr17:27355738-27355762 (+)	25	AACUUGUAUCUUGUGAGACAGAAGG	MIMAT0028402_st	MIMAT0028402	---	mmu-mir-7217 // chr17:27355738-27355799 (+) /// mmu-mir-7218 // chr17:27358097-27358155 (+)
20527059	673.583	-0.16292	P	731.044	-0.04482	P	1843.32	1.28946	P	777.178	0.04347	P	554.17	-0.44445	P	3065.68	2.02336	P	1082.65	1465.68	0.738669	-0.437	0.848859	0	PP	miRNA	miRBase	Mus musculus	mmu-miR-7221-3p	chr2:92592257-92592277 (+)	21	UGACUGUGGGCUGGGGACUGG	MIMAT0028411_st	MIMAT0028411	---	mmu-mir-7221 // chr2:92592206-92592277 (+) /// mmu-mir-7222 // chr2:92594602-92594676 (+)
20527061	240.156	0.04438	P	211.338	-0.14004	P	242.445	0.05807	P	210.292	-0.1472	P	243.165	0.06234	P	225.606	-0.04579	P	231.313	226.354	1.02191	0.031266	0.742213	0	PP	miRNA	miRBase	Mus musculus	mmu-miR-7222-3p	chr2:92594654-92594676 (+)	23	UCCAGGACAGUGGGCAGGAGCAG	MIMAT0028413_st	MIMAT0028413	---	mmu-mir-7221 // chr2:92592206-92592277 (+) /// mmu-mir-7222 // chr2:92594602-92594676 (+)
20527066	22.26	-0.56761	P	43.1751	0.38813	P	12.8748	-1.35752	P	46.4344	0.49312	P	35.1128	0.08993	P	30.8691	-0.09591	P	26.1033	37.4721	0.696607	-0.521583	0.274867	0	PP	miRNA	miRBase	Mus musculus	mmu-miR-7225-5p	chr3:97690543-97690562 (-)	20	ACGUAGACUGUGUAGAAGCC	MIMAT0028418_st	MIMAT0028418	ENSMUST00000090750 // sense // 3UTR // 47 /// ENSMUST00000168438 // sense // 3UTR // 46 /// OTTMUST00000104434 // sense // 3UTR // 46 /// OTTMUST00000104435 // sense // 3UTR // 47	---
20527067	11.6556	-0.03215	P	8.21287	-0.53721	P	12.1809	0.03145	P	18.8004	0.65759	P	8.61901	-0.46758	P	13.8923	0.22112	P	10.6831	13.7706	0.775793	-0.366256	0.444896	0	PP	miRNA	miRBase	Mus musculus	mmu-miR-7225-3p	chr3:97690509-97690530 (-)	22	CUUCUAGACAGCCUCUGCAGCA	MIMAT0028419_st	MIMAT0028419	ENSMUST00000090750 // sense // 3UTR // 47 /// ENSMUST00000168438 // sense // 3UTR // 46 /// OTTMUST00000104434 // sense // 3UTR // 46 /// OTTMUST00000104435 // sense // 3UTR // 47	---
20527078	15.0767	-0.30159	P	20.2359	0.123	P	20.8187	0.16397	P	16.9283	-0.13448	P	13.6945	-0.44032	P	23.2136	0.32106	P	18.7104	17.9455	1.04263	0.060224	0.779859	0	PP	miRNA	miRBase	Mus musculus	mmu-miR-7231-5p	chr6:122831377-122831398 (+)	22	UUGGGGAACACUGGGGCAUACC	MIMAT0028430_st	MIMAT0028430	ENSMUST00000003238 // sense // 3UTR // 3 /// ENSMUST00000177927 // sense // 3UTR // 4 /// OTTMUST00000056641 // sense // 3UTR // 3	---
20527086	357.514	-0.06648	P	342.076	-0.13016	P	675.745	0.852	P	340.691	-0.13602	P	391.233	0.06355	P	820.897	1.13272	P	458.445	517.607	0.885701	-0.175108	0.802786	0	PP	miRNA	miRBase	Mus musculus	mmu-miR-7235-5p	chr11:97146402-97146419 (-)	18	GGAGGGAGGGGUCUGGGC	MIMAT0028438_st	MIMAT0028438	ENSMUST00000066078 // sense // intron // 5 /// ENSMUST00000107613 // sense // intron // 7 /// ENSMUST00000107614 // sense // intron // 6 /// ENSMUST00000107615 // sense // intron // 5 /// ENSMUST00000118375 // sense // intron // 6 /// OTTMUST00000004588 // sense // intron // 5 /// OTTMUST00000004589 // sense // intron // 7 /// OTTMUST00000004590 // sense // intron // 6 /// OTTMUST00000076463 // s…	---
20527092	111.601	0.14312	P	85.4315	-0.24239	P	129.897	0.36214	P	78.9964	-0.35537	P	106.83	0.0801	P	95.2916	-0.08481	P	108.977	93.7061	1.16296	0.217802	0.393922	0	PP	miRNA	miRBase	Mus musculus	mmu-miR-7238-5p	chr8:11635719-11635736 (-)	18	AUGCGGAUGGGACGCGGC	MIMAT0028444_st	MIMAT0028444	ENSMUST00000033905 // sense // 5UTR // 1 /// ENSMUST00000169782 // sense // 5UTR // 1	---
20527099	5.38792	0.21859	P	2.60601	-0.8293	P	3.8729	-0.25773	P	6.74756	0.54323	P	7.77567	0.74783	P	2.83736	-0.70659	P	3.95561	5.78686	0.68355	-0.548881	0.425384	0	PP	miRNA	miRBase	Mus musculus	mmu-miR-7241-3p	chr9:67727717-67727738 (-)	22	UAGUAGAUACUCAUGGGAGAGC	MIMAT0028451_st	MIMAT0028451	---	mmu-mir-7241 // chr9:67727717-67727780 (-) /// mmu-mir-7242 // chr9:67729499-67729577 (-)
20527100	13.4793	0.0011	P	11.5108	-0.22665	P	24.0043	0.83365	P	13.0038	-0.05071	P	13.4587	-0.0011	P	19.4521	0.53029	P	16.3315	15.3049	1.06708	0.0936666	0.913135	0	PP	miRNA	miRBase	Mus musculus	mmu-miR-7242-5p	chr9:67729556-67729577 (-)	22	AUUGGGCUUGGGAGGUGCUUGU	MIMAT0028452_st	MIMAT0028452	---	mmu-mir-7241 // chr9:67727717-67727780 (-) /// mmu-mir-7242 // chr9:67729499-67729577 (-)
20528509	5.55101	-0.29211	P	8.35565	0.2979	P	6.02083	-0.1749	P	5.56142	-0.2894	P	7.57278	0.15597	P	12.2228	0.84664	P	6.6425	8.45233	0.785878	-0.347623	0.478345	0	PP	miRNA	miRBase	Mus musculus	mmu-miR-7647-3p	chr5:123522637-123522657 (-)	21	AAGUCCAGGAGGUGGUAGUAC	MIMAT0029797_st	MIMAT0029797	ENSMUST00000031385 // sense // intron // 2 /// ENSMUST00000111586 // sense // intron // 2 /// ENSMUST00000111587 // sense // intron // 2 /// ENSMUST00000125047 // sense // intron // 1 /// ENSMUST00000125652 // sense // intron // 2 /// ENSMUST00000139398 // sense // intron // 2 /// ENSMUST00000145152 // sense // intron // 2 /// OTTMUST00000063988 // sense // intron // 2 /// OTTMUST00000063989 // s…	---
20528511	447.255	-0.31073	P	625.824	0.17394	P	822.393	0.56801	P	483.663	-0.19782	P	341.601	-0.69951	P	1533.37	1.46681	P	631.824	786.21	0.803632	-0.315392	0.950825	0	PP	miRNA	miRBase	Mus musculus	mmu-miR-7648-3p	chr15:90224392-90224412 (+)	21	AGGGCUGGGCCCGGGACGCGG	MIMAT0029799_st	MIMAT0029799	ENSMUST00000100309 // sense // 3UTR // 1	---
20528516	5.10231	0.30018	P	3.94319	-0.0716	P	3.99357	-0.05329	P	4.29409	0.05139	P	3.48556	-0.24957	P	11.5371	1.47725	P	4.34636	6.43892	0.675013	-0.567013	0.53745	0	PP	miRNA	miRBase	Mus musculus	mmu-miR-7651-5p	chr11:6401630-6401651 (+)	22	AAGUGGAAAGCCAGCCUGAGAU	MIMAT0029804_st	MIMAT0029804	ENSMUST00000012612 // sense // intron // 14 /// ENSMUST00000102914 // sense // intron // 13 /// ENSMUST00000109785 // sense // intron // 11 /// ENSMUST00000109786 // sense // intron // 15 /// ENSMUST00000109787 // sense // intron // 14 /// OTTMUST00000001528 // sense // intron // 14 /// OTTMUST00000001529 // sense // intron // 14 /// OTTMUST00000001530 // sense // intron // 15 /// OTTMUST00000001…	---
20528521	43.1093	-0.2436	P	48.8328	-0.06375	P	61.9269	0.27897	P	53.2452	0.06105	P	67.1068	0.39486	P	43.4003	-0.23389	P	51.2897	54.5841	0.939645	-0.0898121	0.74315	0	PP	miRNA	miRBase	Mus musculus	mmu-miR-7036b-3p	chr5:34574192-34574213 (+)	22	UUCCUGGUGGGCCUCGGGGUCC	MIMAT0029809_st	MIMAT0029809	ENSMUST00000001108 // sense // intron // 1 /// ENSMUST00000114335 // sense // 3UTR // 1 /// ENSMUST00000114338 // sense // intron // 1 /// ENSMUST00000114340 // sense // intron // 1 /// ENSMUST00000145986 // sense // intron // 1 /// ENSMUST00000146295 // sense // intron // 1 /// ENSMUST00000147574 // sense // intron // 1 /// OTTMUST00000055785 // sense // intron // 1 /// OTTMUST00000055786 // sen…	---
20528524	88.7517	0.06742	P	87.2279	0.04244	P	103.365	0.28733	P	61.0808	-0.47163	P	63.7522	-0.40988	P	82.171	-0.04372	P	93.115	69.0013	1.34947	0.432389	0.0462927	0	PP	miRNA	miRBase	Mus musculus	mmu-miR-7653-5p	chr11:78178827-78178848 (+)	22	UAAGGGGCGGACAGACAGACGG	MIMAT0029812_st	MIMAT0029812	ENSMUST00000092880 // sense // 3UTR // 1 /// ENSMUST00000098545 // sense // 3UTR // 2 /// ENSMUST00000108338 // sense // 3UTR // 1 /// ENSMUST00000127587 // sense // 3UTR // 1 /// ENSMUST00000141578 // sense // exon // 1 /// ENSMUST00000145507 // sense // intron // 1 /// ENSMUST00000147819 // sense // intron // 1 /// OTTMUST00000000313 // sense // 3UTR // 1 /// OTTMUST00000000314 // sense // intr…	---
20528534	699.879	-0.09897	P	1108.79	0.56484	P	916.589	0.2902	P	653.248	-0.19845	P	799.278	0.09262	P	617.523	-0.27959	P	908.42	690.016	1.31652	0.396729	0.163565	0	PP	miRNA	miRBase	Mus musculus	mmu-miR-7658-5p	chr4:156230096-156230115 (-)	20	UGUGGGCGUGGCGGUGCUGG	MIMAT0029822_st	MIMAT0029822	ENSMUST00000105569 // sense // exon // 12	---
20528542	10.2707	-0.01739	P	8.2902	-0.32645	P	14.4522	0.47536	P	10.5198	0.01718	P	9.29759	-0.161	P	23.3547	1.16779	P	11.0044	14.3907	0.764686	-0.387062	0.566972	0	PP	miRNA	miRBase	Mus musculus	mmu-miR-7662-5p	chr10:62194206-62194227 (-)	22	AGGGCUGAGGCCUGGAUCCAGC	MIMAT0029830_st	MIMAT0029830	ENSMUST00000047883 // sense // intron // 3	---
20528548	107.025	-0.00395	P	107.612	0.00394	P	143.4	0.41815	P	96.0354	-0.16026	P	92.6153	-0.21257	P	146.462	0.44863	P	119.346	111.704	1.06841	0.0954619	0.676399	0	PP	miRNA	miRBase	Mus musculus	mmu-miR-7665-5p	chr2:120017517-120017539 (+)	23	AAGGGAAGGCAGGAGAAAGGCUG	MIMAT0029836_st	MIMAT0029836	ENSMUST00000066058 // sense // intron // 13 /// OTTMUST00000036198 // sense // intron // 13	---
20528551	39.454	0.18356	P	29.4699	-0.23737	P	33.032	-0.07275	P	36.4486	0.06925	P	38.8519	0.16137	P	26.4564	-0.393	P	33.9853	33.919	1.00195	0.00281751	0.957549	0	PP	miRNA	miRBase	Mus musculus	mmu-miR-7666-3p	chr8:40307875-40307893 (-)	19	GAUGCAGCGCACGGGCGAG	MIMAT0029839_st	MIMAT0029839	ENSMUST00000068999 // antisense // 3UTR // 1 /// ENSMUST00000118639 // sense // intron // 1 /// OTTMUST00000078563 // sense // intron // 1 /// OTTMUST00000078564 // antisense // 3UTR // 1	---
20528553	7.26526	-0.76742	P	10.0404	-0.30069	P	10.8821	-0.18455	P	13.8521	0.1636	P	15.7972	0.35316	P	14.2818	0.20767	P	9.39591	14.6437	0.641635	-0.640174	0.024398	0	PP	miRNA	miRBase	Mus musculus	mmu-miR-7667-3p	chr17:29595579-29595600 (+)	22	AGGGACUGCAGAGAUGGCACUG	MIMAT0029841_st	MIMAT0029841	ENSMUST00000048677 // sense // intron // 9 /// ENSMUST00000150388 // sense // intron // 1 /// ENSMUST00000159875 // antisense // intron // 1 /// ENSMUST00000160114 // sense // intron // 4 /// ENSMUST00000163069 // antisense // intron // 1 /// OTTMUST00000082616 // sense // intron // 1 /// OTTMUST00000087476 // antisense // intron // 1 /// OTTMUST00000087477 // antisense // intron // 1 /// OTTMUST…	---
20528555	15.4179	-0.07517	P	12.676	-0.35767	P	27.2533	0.74666	P	15.8806	-0.03251	P	16.6045	0.0318	P	22.1471	0.44734	P	18.4491	18.2107	1.01309	0.0187607	0.909002	0	PP	miRNA	miRBase	Mus musculus	mmu-miR-7668-3p	chr7:29906546-29906567 (+)	22	CGGUGCAGGGGAUUCAGAGGAG	MIMAT0029843_st	MIMAT0029843	ENSMUST00000159920 // antisense // 5UTR // 1 /// ENSMUST00000162592 // antisense // 5UTR // 1 /// OTTMUST00000072283 // antisense // 5UTR // 1 /// OTTMUST00000072284 // antisense // 5UTR // 1	---
20528557	111.302	0.03828	P	103.999	-0.05963	P	123.567	0.1891	P	100.699	-0.10615	P	109.355	0.01282	P	107.42	-0.01293	P	112.956	105.824	1.06739	0.0940869	0.321826	0	PP	miRNA	miRBase	Mus musculus	mmu-miR-7669-3p	chr3:90011153-90011175 (-)	23	GAGCUGGGUGUGGUGGCACAUGC	MIMAT0029845_st	MIMAT0029845	ENSMUST00000029553 // sense // intron // 22 /// ENSMUST00000064639 // sense // intron // 22 /// ENSMUST00000090908 // sense // intron // 22	---
20528558	8.26374	0.13253	P	6.57433	-0.19742	P	8.94138	0.24623	P	13.7984	0.87217	P	5.50262	-0.45414	P	6.81311	-0.14595	P	7.92648	8.70472	0.910596	-0.135118	0.946338	0	PP	miRNA	miRBase	Mus musculus	mmu-miR-7670-5p	chr6:38507325-38507346 (+)	22	AUUCAGAUGGGCAGAUUGGGAA	MIMAT0029846_st	MIMAT0029846	ENSMUST00000159447 // sense // intron // 1 /// ENSMUST00000160583 // sense // exon // 17 /// ENSMUST00000162593 // sense // intron // 14 /// OTTMUST00000087007 // sense // exon // 17 /// OTTMUST00000087009 // sense // intron // 14 /// OTTMUST00000087010 // sense // intron // 1	---
20528561	232.076	0.02796	P	251.542	0.14416	P	275.115	0.2734	P	192.123	-0.2446	P	198.375	-0.1984	P	223.166	-0.02851	P	252.911	204.555	1.2364	0.306142	0.0340914	0	PP	miRNA	miRBase	Mus musculus	mmu-miR-7671-3p	chr11:53763597-53763618 (-)	22	AAGCGGGCAGGCGGAGAACCAC	MIMAT0029849_st	MIMAT0029849	---	---
20528562	54.2626	-0.04365	P	59.0618	0.07862	P	41.7309	-0.42249	P	57.5964	0.04237	P	77.1769	0.46456	P	40.2049	-0.47624	P	51.6851	58.3261	0.88614	-0.174393	0.677254	0	PP	miRNA	miRBase	Mus musculus	mmu-miR-7672-5p	chr14:26669587-26669608 (-)	22	CGGUGGACUUGACAGCGGGCGA	MIMAT0029850_st	MIMAT0029850	ENSMUST00000052932 // sense // 5UTR // 1 /// OTTMUST00000111907 // sense // 5UTR // 1	---
20528566	19.2742	-0.01884	P	17.4026	-0.16621	P	23.7957	0.28519	P	19.7809	0.0186	P	13.8416	-0.4965	P	40.5539	1.05433	P	20.1575	24.7255	0.815252	-0.294682	0.754986	0	PP	miRNA	miRBase	Mus musculus	mmu-miR-3569-5p	chr7:30589380-30589400 (+)	21	UCGGAGGAGAGCAGACCGGUG	MIMAT0029854_st	MIMAT0029854	---	---
20528568	24.2758	-0.52642	P	35.3993	0.01778	P	36.6829	0.06917	P	34.532	-0.01801	P	28.396	-0.30025	P	54.2982	0.63497	P	32.1194	39.0754	0.821985	-0.282817	0.495073	0	PP	miRNA	miRBase	Mus musculus	mmu-miR-7674-5p	chr2:32050946-32050969 (+)	24	UGAGGUGUGGGCAGCAUGAGGACU	MIMAT0029856_st	MIMAT0029856	ENSMUST00000065398 // sense // intron // 33 /// ENSMUST00000138012 // sense // intron // 5 /// ENSMUST00000139629 // antisense // intron // 5 /// ENSMUST00000146138 // sense // exon // 1 /// ENSMUST00000149300 // antisense // exon // 3 /// ENSMUST00000152791 // sense // intron // 1 /// ENSMUST00000156387 // antisense // exon // 3 /// OTTMUST00000031132 // antisense // exon // 3 /// OTTMUST0000003…	---
20528582	4.26969	-0.39056	P	2.14209	-1.38567	P	7.70178	0.46051	P	6.77016	0.2745	P	7.08762	0.34062	P	4.42409	-0.3393	P	4.70452	6.09396	0.771998	-0.373332	0.408957	0	PP	miRNA	miRBase	Mus musculus	mmu-miR-7678-5p	chr2:164354363-164354383 (-)	21	UUACAAGGGCUGGAUAGGAAU	MIMAT0029870_st	MIMAT0029870	---	---
20528590	305.653	-0.3462	P	362.692	-0.09935	P	735.06	0.91977	P	414.403	0.09294	P	288.558	-0.42923	P	1314.87	1.75875	P	467.802	672.609	0.695503	-0.523871	0.700706	0	PP	miRNA	miRBase	Mus musculus	mmu-miR-3620-5p	chrX:150547424-150547445 (-)	22	CUGUGGGCUGGGCUGGGAAGCA	MIMAT0029878_st	MIMAT0029878	ENSMUST00000066337 // antisense // 3UTR // 1 /// ENSMUST00000112725 // sense // intron // 6 /// ENSMUST00000112727 // sense // intron // 5 /// OTTMUST00000045893 // antisense // 3UTR // 1 /// OTTMUST00000045904 // sense // intron // 6 /// OTTMUST00000045905 // sense // intron // 5	---
20528597	28.7309	0.3082	P	24.0354	0.05075	P	25.464	0.13405	P	15.8805	-0.54715	P	20.9716	-0.14597	P	22.3737	-0.0526	P	26.0767	19.7419	1.32088	0.4015	0.0716283	0	PP	miRNA	miRBase	Mus musculus	mmu-miR-7682-3p	chr1:151442430-151442450 (+)	21	CCUGUGGGUUGGGUUGGCUUU	MIMAT0029885_st	MIMAT0029885	ENSMUST00000065625 // sense // intron // 5	---
20528602	48.6722	0.02157	P	41.1512	-0.22059	P	80.026	0.73894	P	43.8011	-0.13056	P	47.2278	-0.02189	P	54.4487	0.18337	P	56.6165	48.4925	1.16753	0.223459	0.604739	0	PP	miRNA	miRBase	Mus musculus	mmu-miR-7684-5p	chr15:82393958-82393978 (-)	21	UCUGGGAAGCCUGGGCAGCAG	MIMAT0029890_st	MIMAT0029890	ENSMUST00000170255 // sense // 5UTR // 1	---
20528603	36.338	-0.06437	P	40.2171	0.08196	P	42.7743	0.1709	P	29.1922	-0.38026	P	20.5433	-0.88718	P	39.654	0.06162	P	39.7765	29.7965	1.33494	0.416771	0.175344	0	PP	miRNA	miRBase	Mus musculus	mmu-miR-7684-3p	chr15:82393919-82393940 (-)	22	UGCUGACUGGGGCUGGCCUGUG	MIMAT0029891_st	MIMAT0029891	ENSMUST00000170255 // sense // 5UTR // 1	---
20528610	712.397	-0.08175	P	522.431	-0.52919	P	750.252	-0.00706	P	861.115	0.19177	P	757.609	0.00702	P	1298.05	0.78385	P	661.693	972.259	0.680573	-0.555179	0.134953	0	PP	miRNA	miRBase	Mus musculus	mmu-miR-7686-5p	chr7:139957598-139957622 (-)	25	CCUUCCACUGGACCUGGGGCUGGGC	MIMAT0029898_st	MIMAT0029898	ENSMUST00000130771 // sense // exon // 2 /// ENSMUST00000134312 // antisense // intron // 3 /// ENSMUST00000139218 // antisense // intron // 1 /// OTTMUST00000078514 // sense // exon // 2 /// OTTMUST00000078515 // antisense // intron // 1 /// OTTMUST00000078516 // antisense // intron // 3	mmu-mir-202 // chr7:139957689-139957760 (-) /// mmu-mir-7686 // chr7:139957566-139957622 (-)
20528611	16.9764	0.84958	P	11.0299	0.22746	P	6.66244	-0.49984	P	7.81219	-0.27016	P	14.7778	0.64947	P	5.86385	-0.68404	P	11.5563	9.4846	1.21842	0.285016	0.623993	0	PP	miRNA	miRBase	Mus musculus	mmu-miR-7686-3p	chr7:139957566-139957587 (-)	22	CUGCUCGGGGCACUGUAAGAGA	MIMAT0029899_st	MIMAT0029899	ENSMUST00000130771 // sense // exon // 2 /// ENSMUST00000134312 // antisense // intron // 3 /// ENSMUST00000139218 // antisense // intron // 1 /// OTTMUST00000078514 // sense // exon // 2 /// OTTMUST00000078515 // antisense // intron // 1 /// OTTMUST00000078516 // antisense // intron // 3	mmu-mir-202 // chr7:139957689-139957760 (-) /// mmu-mir-7686 // chr7:139957566-139957622 (-)
20528614	43.9653	-0.16406	P	49.388	0.00374	P	47.9205	-0.03978	P	49.1326	-0.00374	P	55.3199	0.16737	P	63.8541	0.37435	P	47.0913	56.1022	0.839384	-0.252598	0.110336	0	PP	miRNA	miRBase	Mus musculus	mmu-miR-7687-5p	chr8:120538696-120538720 (+)	25	AGGCGGGGAACCUGAGGCGCAGGCU	MIMAT0029902_st	MIMAT0029902	ENSMUST00000034279 // sense // intron // 1 /// ENSMUST00000118136 // sense // intron // 1 /// ENSMUST00000120493 // sense // intron // 1 /// ENSMUST00000127664 // sense // intron // 1 /// ENSMUST00000180448 // sense // intron // 2 /// OTTMUST00000064647 // sense // intron // 1 /// OTTMUST00000078246 // sense // intron // 1 /// OTTMUST00000078247 // sense // intron // 1 /// OTTMUST00000078248 // s…	---
20528618	13.1509	-0.0716	P	9.00913	-0.6173	P	10.3398	-0.41856	P	14.4892	0.06821	P	15.7708	0.1905	P	15.3694	0.1533	P	10.8333	15.2098	0.712255	-0.489534	0.0363058	0	PP	miRNA	miRBase	Mus musculus	mmu-miR-7688-5p	chr10:93433107-93433129 (+)	23	UAGCUGGGCAUGAUCUGAUGAGC	MIMAT0029906_st	MIMAT0029906	---	---
20529949	234.067	0.47933	P	160.096	-0.06865	P	118.024	-0.50851	P	175.7	0.06553	P	288.996	0.78346	P	151.16	-0.15152	P	170.729	205.285	0.831668	-0.26592	0.545473	0	PP	miRNA	miRBase	Mus musculus	mmu-miR-3473f	chr1:106546536-106546555 (-)	20	CAAAUAGGACUGGAGAGAUG	MIMAT0031390_st	MIMAT0031390	ENSMUST00000112751 // sense // intron // 1 /// ENSMUST00000144260 // antisense // intron // 2 /// ENSMUST00000149909 // antisense // intron // 2 /// OTTMUST00000052517 // sense // intron // 1 /// OTTMUST00000052532 // antisense // intron // 2 /// OTTMUST00000052533 // antisense // intron // 2	---
20529950	4.18407	-0.16202	P	5.17865	0.14565	P	8.33816	0.8328	P	3.96296	-0.24035	P	3.77097	-0.31199	P	5.53273	0.24106	P	5.90029	4.42222	1.33424	0.416016	0.332804	0	PP	miRNA	miRBase	Mus musculus	mmu-miR-8090	chr19:47755062-47755081 (-)	20	GAAGCGCAGUGGAGGUCUGU	MIMAT0031391_st	MIMAT0031391	ENSMUST00000159999 // sense // intron // 5 /// ENSMUST00000160247 // sense // intron // 28 /// ENSMUST00000161832 // sense // intron // 5 /// ENSMUST00000162657 // sense // intron // 5 /// OTTMUST00000086578 // sense // intron // 28 /// OTTMUST00000086581 // sense // intron // 5 /// OTTMUST00000086582 // sense // intron // 5 /// OTTMUST00000086584 // sense // intron // 5	---
20529951	4.22734	0.28911	P	3.47045	0.00449	P	3.52695	0.02779	P	3.26735	-0.08251	P	2.67552	-0.37081	P	3.44888	-0.00451	P	3.74158	3.13058	1.19517	0.257216	0.145595	0	PP	miRNA	miRBase	Mus musculus	mmu-miR-8091	chr19:41588691-41588712 (+)	22	AGGAGUGAGUGGUAAGCUGGUG	MIMAT0031392_st	MIMAT0031392	---	---
20529953	23.9221	0.06561	P	20.3882	-0.165	P	45.032	0.97822	P	19.4115	-0.23582	P	21.795	-0.06874	P	32.9154	0.52603	P	29.7808	24.7073	1.20534	0.269444	0.628368	0	PP	miRNA	miRBase	Mus musculus	mmu-miR-8093	chr2:32687706-32687726 (-)	21	UUGGGGAGCAGAGCAUGAGUG	MIMAT0031394_st	MIMAT0031394	ENSMUST00000028148 // sense // exon // 7 /// ENSMUST00000127812 // sense // exon // 8 /// ENSMUST00000130164 // sense // exon // 6 /// ENSMUST00000146498 // sense // exon // 7 /// ENSMUST00000156792 // sense // exon // 2 /// OTTMUST00000029793 // sense // exon // 7 /// OTTMUST00000029794 // sense // exon // 6 /// OTTMUST00000029798 // sense // exon // 2 /// OTTMUST00000029800 // sense // exon // …	---
20529954	3.06338	-0.67863	P	3.71169	-0.40168	P	1.65291	-1.56874	P	13.6883	1.48111	P	6.09493	0.31385	P	11.4762	1.22682	P	2.80933	10.4198	0.269614	-1.89103	0.0193679	0	PP	miRNA	miRBase	Mus musculus	mmu-miR-8094	chr17:35251314-35251334 (+)	21	AACUGAAGGACAACGAGAAGA	MIMAT0031395_st	MIMAT0031395	ENSMUST00000068056 // sense // 3UTR // 7 /// ENSMUST00000172549 // sense // 3UTR // 7 /// ENSMUST00000173731 // sense // 3UTR // 6 /// OTTMUST00000096122 // sense // 3UTR // 7 /// OTTMUST00000096125 // sense // 3UTR // 6 /// OTTMUST00000096127 // sense // 3UTR // 7	mmu-mir-6975 // chr17:35244075-35244135 (+) /// mmu-mir-8094 // chr17:35251289-35251405 (+)
20529955	17.1032	-1.15008	P	54.9486	0.53374	P	80.9404	1.09252	P	35.1153	-0.11224	P	30.0576	-0.33661	P	40.7975	0.10414	P	50.9974	35.3235	1.44373	0.529797	0.710316	0	PP	miRNA	miRBase	Mus musculus	mmu-miR-8095	chr16:22532128-22532149 (-)	22	AAAGGAUUCUGCUGUCUGUCCC	MIMAT0031396_st	MIMAT0031396	ENSMUST00000023578 // sense // intron // 19 /// ENSMUST00000089925 // sense // intron // 20 /// OTTMUST00000061251 // sense // intron // 20 /// OTTMUST00000061253 // sense // intron // 19	---
20529957	2.11646	-0.26272	P	1.57994	-0.6845	P	2.96193	0.22217	P	3.03334	0.25654	P	1.78869	-0.50547	P	3.76202	0.56714	P	2.21944	2.86135	0.775663	-0.366498	0.446657	0	PP	miRNA	miRBase	Mus musculus	mmu-miR-8096	chr1:85751983-85752002 (+)	20	GGGCACGGUAGCUGAAGAGU	MIMAT0031398_st	MIMAT0031398	ENSMUST00000159122 // antisense // intron // 3 /// OTTMUST00000086918 // antisense // intron // 3	---
20529960	2.78846	-0.5853	P	4.75819	0.18564	P	5.18931	0.31077	P	2.84519	-0.55625	P	3.60918	-0.2131	P	6.8984	0.72149	P	4.24532	4.45092	0.953807	-0.0682313	0.978344	0	PP	miRNA	miRBase	Mus musculus	mmu-miR-8099	chr12:93927373-93927393 (+)	21	CCAAGGCGUGGGAAAGGUUGU	MIMAT0031401_st	MIMAT0031401	ENSMUST00000180321 // antisense // 3UTR // 1 /// ENSMUST00000066386 // antisense // exon // 3 /// OTTMUST00000053151 // antisense // exon // 3	---
20529962	51.0637	0.13194	P	30.8971	-0.59289	P	65.9783	0.50163	P	42.1381	-0.14523	P	41.6375	-0.16248	P	65.8749	0.49937	P	49.313	49.8835	0.988563	-0.0165951	0.903131	0	PP	miRNA	miRBase	Mus musculus	mmu-miR-8100	chr11:46102300-46102322 (+)	23	AGGAGGAAAGGGAGCAAGCAGGU	MIMAT0031403_st	MIMAT0031403	ENSMUST00000011400 // sense // intron // 5 /// OTTMUST00000012216 // sense // intron // 5	---
20529964	1543.28	0.36275	P	1199.08	-0.00132	P	1495.73	0.3176	P	1162.62	-0.04588	P	1180.74	-0.02356	P	1201.28	0.00132	P	1412.7	1181.55	1.19563	0.257774	0.0970614	0	PP	miRNA	miRBase	Mus musculus	mmu-miR-8101	chr11:102230103-102230124 (-)	22	GGCGAGCGGAGCCGGAGGAGCC	MIMAT0031405_st	MIMAT0031405	ENSMUST00000008999 // sense // 5UTR // 1 /// ENSMUST00000107150 // sense // 5UTR // 1 /// ENSMUST00000107151 // sense // 5UTR // 1 /// ENSMUST00000107152 // sense // 5UTR // 1 /// ENSMUST00000124077 // sense // 5UTR // 1 /// ENSMUST00000125072 // sense // exon // 1 /// ENSMUST00000128686 // sense // exon // 1 /// ENSMUST00000156337 // sense // 5UTR // 1 /// OTTMUST00000005097 // sense // 5UTR // …	---
20529965	27.5358	-0.27479	P	20.3882	-0.70836	P	52.1153	0.64561	P	30.3641	-0.13373	P	36.2626	0.12238	P	46.8691	0.49254	P	33.3464	37.8319	0.881436	-0.182073	0.567528	0	PP	miRNA	miRBase	Mus musculus	mmu-miR-8102	chr11:97744974-97744995 (+)	22	UCACGCGGGGGAACGAGGAAGA	MIMAT0031406_st	MIMAT0031406	---	---
20529967	28.9963	0.20193	P	19.5994	-0.36313	P	27.0465	0.1015	P	23.3715	-0.10919	P	20.7381	-0.28165	P	31.7976	0.33498	P	25.2141	25.3024	0.996509	-0.00504598	0.996214	0	PP	miRNA	miRBase	Mus musculus	mmu-miR-8104	chr10:122679336-122679357 (+)	22	CAGGAUGAGGUGGAGUGCAGCG	MIMAT0031408_st	MIMAT0031408	ENSMUST00000067918 // sense // 3UTR // 1 /// ENSMUST00000161487 // sense // 3UTR // 1 /// ENSMUST00000162853 // sense // exon // 1 /// OTTMUST00000082056 // sense // 3UTR // 1 /// OTTMUST00000082057 // sense // 3UTR // 1 /// OTTMUST00000082058 // sense // exon // 1	---
20529969	841.567	0.38814	P	511.99	-0.32882	P	517.782	-0.3126	P	722.448	0.16795	P	574.993	-0.1614	P	711.115	0.14514	P	623.78	669.519	0.931684	-0.102088	0.629858	0	PP	miRNA	miRBase	Mus musculus	mmu-miR-3535	chr1:86352062-86352087 (-)	26	UGGAUAUGAUGACUGAUUACCUGAGA	MIMAT0031410_st	MIMAT0031410	ENSMUST00000027438 // sense // intron // 11	---
20529971	8.09526	-0.03441	P	2.5055	-1.72639	P	8.4861	0.03361	P	9.79279	0.24023	P	7.43507	-0.15714	P	12.1162	0.54737	P	6.36229	9.78135	0.650451	-0.620488	0.26758	0	PP	miRNA	miRBase	Mus musculus	mmu-miR-8107	chr9:110636065-110636085 (-)	21	UGGAAACUAGUGGCUGGGACA	MIMAT0031412_st	MIMAT0031412	ENSMUST00000130024 // sense // exon // 9 /// ENSMUST00000133191 // sense // exon // 21 /// ENSMUST00000167320 // sense // exon // 21 /// OTTMUST00000081549 // sense // exon // 21 /// OTTMUST00000081551 // sense // exon // 9	---
20529972	14.465	-0.55888	P	12.7571	-0.74015	P	27.6261	0.37459	P	24.0505	0.17462	P	19.1126	-0.15692	P	23.5049	0.14152	P	18.2828	22.2227	0.822708	-0.281548	0.373749	0	PP	miRNA	miRBase	Mus musculus	mmu-miR-8108	chr8:25159150-25159171 (-)	22	UCUGGGGAGGAGCGUAGUUACA	MIMAT0031413_st	MIMAT0031413	ENSMUST00000084030 // sense // 3UTR // 13 /// ENSMUST00000084512 // sense // 3UTR // 11	---
20529975	4694	-0.06288	P	2687.2	-0.86759	P	9328.11	0.92789	P	4221.34	-0.21599	P	5112.2	0.06025	P	5831.78	0.25024	P	5569.77	5055.11	1.10181	0.139875	0.954805	0	PP	miRNA	miRBase	Mus musculus	mmu-miR-8110	chr8:89024791-89024811 (+)	21	AAGCGUGGAUUGGGGGGGGGG	MIMAT0031416_st	MIMAT0031416	---	---
20529978	26.7524	0.14401	P	14.5112	-0.73849	P	39.957	0.72279	P	21.2499	-0.1882	P	21.6694	-0.16	P	39.5189	0.70688	P	27.0736	27.4794	0.98523	-0.0214675	0.889011	0	PP	miRNA	miRBase	Mus musculus	mmu-miR-8113	chr6:125234756-125234777 (-)	22	CAGGAGAGUCAGGGGCAAGUAG	MIMAT0031419_st	MIMAT0031419	ENSMUST00000032486 // sense // exon // 3 /// ENSMUST00000063588 // antisense // intron // 4 /// ENSMUST00000112281 // sense // intron // 2 /// ENSMUST00000112282 // sense // intron // 1 /// ENSMUST00000135205 // sense // exon // 1 /// ENSMUST00000159547 // antisense // intron // 1 /// ENSMUST00000160523 // antisense // intron // 1 /// OTTMUST00000060042 // sense // exon // 3 /// OTTMUST0000006004…	---
20529981	6.2367	-0.3381	P	5.78296	-0.44707	P	13.9623	0.82459	P	9.19782	0.22241	P	6.56964	-0.26306	P	10.5893	0.42566	P	8.66065	8.78559	0.98578	-0.0206628	0.812751	0	PP	miRNA	miRBase	Mus musculus	mmu-miR-8116	chr5:137293800-137293820 (+)	21	AAGGAUCCGGGGCUAGUUGGC	MIMAT0031422_st	MIMAT0031422	ENSMUST00000024099 // sense // intron // 4 /// ENSMUST00000085934 // sense // intron // 4 /// OTTMUST00000051379 // sense // intron // 4 /// OTTMUST00000051383 // sense // intron // 4	mmu-mir-7036 // chr5:137296624-137296688 (-) /// mmu-mir-8116 // chr5:137293780-137293876 (+)
20529982	19.1364	0.14188	P	8.30756	-1.06194	P	13.4129	-0.37081	P	21.5557	0.31364	P	22.5729	0.38015	P	15.5516	-0.15737	P	13.6189	19.8934	0.684596	-0.546676	0.191219	0	PP	miRNA	miRBase	Mus musculus	mmu-miR-8117	chr5:50252823-50252843 (+)	21	GCUCGUGUGGAACAGAAGGGG	MIMAT0031423_st	MIMAT0031423	---	---
20529984	46.2521	-0.25649	P	41.1104	-0.4265	P	80.1218	0.53619	P	55.6049	0.0092	P	54.8976	-0.00926	P	71.0477	0.36278	P	55.8281	60.5168	0.922523	-0.116343	0.624105	0	PP	miRNA	miRBase	Mus musculus	mmu-miR-8119	chr4:129557756-129557775 (-)	20	GAGGAGAGGGAGCUAGGGUC	MIMAT0031425_st	MIMAT0031425	ENSMUST00000067240 // sense // exon // 2 /// ENSMUST00000102596 // sense // exon // 3 /// ENSMUST00000134336 // sense // exon // 3 /// ENSMUST00000139957 // sense // exon // 2 /// ENSMUST00000167288 // sense // exon // 3 /// OTTMUST00000022307 // sense // exon // 3 /// OTTMUST00000022308 // sense // exon // 2 /// OTTMUST00000022309 // sense // exon // 3 /// OTTMUST00000022312 // sense // exon // 2	---
20529986	48.9681	-0.1764	P	44.5954	-0.31135	P	119.198	1.10704	P	50.6012	-0.12907	P	60.0727	0.11847	P	102.021	0.88256	P	70.9204	70.8984	1.00031	0.000446925	0.884667	0	PP	miRNA	miRBase	Mus musculus	mmu-miR-3473g	chr2:126902290-126902309 (-)	20	CAAAAGUGAGGCUGGGGAGA	MIMAT0031427_st	MIMAT0031427	ENSMUST00000028844 // sense // intron // 14 /// ENSMUST00000143700 // sense // intron // 9 /// OTTMUST00000037953 // sense // intron // 14 /// OTTMUST00000038174 // sense // intron // 9	---
20534411	1.6837	0.01745	P	1.6432	-0.01767	P	1.6837	0.01745	P	1.70836	0.03843	P	1.52913	-0.12147	P	1.47564	-0.17284	P	1.6702	1.57104	1.06312	0.0882979	0.232047	0	PP	stem-loop	miRBase	Mus musculus	mmu-mir-1a-1	chr2:180389048-180389124 (+)	77	GCUUGGGACACAUACUUCUUUAUAUGCCCAUAUGAACCUGCUAAGCUAUGGAAUGUAAAGAAGUAUGUAUUUCAGGC	MI0000139_x_st	MI0000139	---	mmu-mir-1a-1 // chr2:180389048-180389124 (+) /// mmu-mir-133a-2 // chr2:180398379-180398482 (+)
20534412	2.05091	0.00345	P	2.09263	0.03251	P	2.0411	-0.00346	P	2.54786	0.31648	P	1.53024	-0.41905	P	1.36378	-0.5852	P	2.06155	1.81396	1.13649	0.184584	0.435387	0	PP	stem-loop	miRBase	Mus musculus	mmu-mir-15b	chr3:69009772-69009835 (+)	64	CUGUAGCAGCACAUCAUGGUUUACAUACUACAGUCAAGAUGCGAAUCAUUAUUUGCUGCUCUAG	MI0000140_st	MI0000140	ENSMUST00000042901 // sense // intron // 5 /// ENSMUST00000083646 // sense // exon // 1 /// ENSMUST00000107803 // sense // intron // 5 /// ENSMUST00000136502 // sense // intron // 5 /// ENSMUST00000148385 // sense // intron // 5 /// OTTMUST00000060029 // sense // intron // 5 /// OTTMUST00000060030 // sense // intron // 5 /// OTTMUST00000060031 // sense // intron // 5 /// OTTMUST00000060032 // sen…	mmu-mir-15b // chr3:69009772-69009835 (+) /// mmu-mir-16-2 // chr3:69009902-69009996 (+)
20534413	9.08315	-0.05154	P	8.60974	-0.12876	P	9.50079	0.01332	P	11.6283	0.30484	P	10.3397	0.1354	P	9.32618	-0.01344	P	9.06456	10.4314	0.868968	-0.202624	0.120788	0	PP	stem-loop	miRBase	Mus musculus	mmu-mir-23b	chr13:63300484-63300557 (+)	74	GGCUGCUUGGGUUCCUGGCAUGCUGAUUUGUGACUUGAGAUUAAAAUCACAUUGCCAGGGAUUACCACGCAACC	MI0000141_st	MI0000141	ENSMUST00000021911 // sense // intron // 15 /// ENSMUST00000083665 // sense // exon // 1 /// ENSMUST00000159152 // sense // intron // 3 /// OTTMUST00000076332 // sense // intron // 3	mmu-mir-23b // chr13:63300484-63300557 (+) /// mmu-mir-27b // chr13:63300712-63300784 (+) /// mmu-mir-24-1 // chr13:63301208-63301275 (+) /// mmu-mir-3074-1 // chr13:63301199-63301283 (-)
20534414	1.63202	0.14794	P	1.5541	0.07735	P	1.18459	-0.31433	P	2.01851	0.45457	P	1.24253	-0.24544	P	1.39183	-0.08174	P	1.4569	1.55096	0.939358	-0.0902532	0.791801	0	PP	stem-loop	miRBase	Mus musculus	mmu-mir-27b	chr13:63300712-63300784 (+)	73	AGGUGCAGAGCUUAGCUGAUUGGUGAACAGUGAUUGGUUUCCGCUUUGUUCACAGUGGCUAAGUUCUGCACCU	MI0000142_st	MI0000142	ENSMUST00000021911 // sense // intron // 15 /// ENSMUST00000083541 // sense // exon // 1 /// ENSMUST00000159152 // sense // intron // 3 /// OTTMUST00000076332 // sense // intron // 3	mmu-mir-23b // chr13:63300484-63300557 (+) /// mmu-mir-27b // chr13:63300712-63300784 (+) /// mmu-mir-24-1 // chr13:63301208-63301275 (+) /// mmu-mir-3074-1 // chr13:63301199-63301283 (-)
20534415	1.61125	0.13685	P	1.57159	0.1009	P	1.18226	-0.30979	P	2.01453	0.45911	P	1.22485	-0.25872	P	1.35928	-0.10849	P	1.45503	1.53289	0.949211	-0.0751988	0.844587	0	PP	stem-loop	miRBase	Mus musculus	mmu-mir-27b	chr13:63300712-63300784 (+)	73	AGGUGCAGAGCUUAGCUGAUUGGUGAACAGUGAUUGGUUUCCGCUUUGUUCACAGUGGCUAAGUUCUGCACCU	MI0000142_x_st	MI0000142	ENSMUST00000021911 // sense // intron // 15 /// ENSMUST00000083541 // sense // exon // 1 /// ENSMUST00000159152 // sense // intron // 3 /// OTTMUST00000076332 // sense // intron // 3	mmu-mir-23b // chr13:63300484-63300557 (+) /// mmu-mir-27b // chr13:63300712-63300784 (+) /// mmu-mir-24-1 // chr13:63301208-63301275 (+) /// mmu-mir-3074-1 // chr13:63301199-63301283 (-)
20534423	8.69473	-0.31244	P	10.5626	-0.0317	P	12.5706	0.2194	P	11.3229	0.06858	P	9.85513	-0.13171	P	11.0318	0.03101	P	10.6093	10.7366	0.988145	-0.0172055	0.861053	0	PP	stem-loop	miRBase	Mus musculus	mmu-mir-101a	chr4:101346945-101347027 (-)	83	AGGCUGCCCUGGCUCAGUUAUCACAGUGCUGAUGCUGUCCAUUCUAAAGGUACAGUACUGUGAUAACUGAAGGAUGGCAGCCA	MI0000148_st	MI0000148	ENSMUST00000144604 // sense // exon // 2 /// OTTMUST00000019210 // sense // exon // 2	---
20534425	5.13488	0.06271	P	4.91645	0	P	3.00539	-0.71007	P	4.91645	0	P	4.88743	-0.00854	P	7.44216	0.5981	P	4.35224	5.74868	0.757085	-0.401473	0.265733	0	PP	stem-loop	miRBase	Mus musculus	mmu-mir-125a	chr17:17830812-17830879 (+)	68	CUGGGUCCCUGAGACCCUUUAACCUGUGAGGACGUCCAGGGUCACAGGUGAGGUUCUUGGGAGCCUGG	MI0000151_st	MI0000151	ENSMUST00000083545 // sense // exon // 1 /// ENSMUST00000133912 // sense // exon // 1 /// OTTMUST00000083961 // sense // exon // 1	mmu-mir-99b // chr17:17830188-17830257 (+) /// mmu-mir-125a // chr17:17830812-17830879 (+) /// mmu-let-7e // chr17:17830352-17830444 (+)
20534427	1.82	-0.40905	P	2.74466	0.18364	P	1.39795	-0.78967	P	3.36934	0.47948	P	3.15422	0.3843	P	2.08857	-0.21047	P	1.98754	2.87071	0.69235	-0.530426	0.193367	0	PP	stem-loop	miRBase	Mus musculus	mmu-mir-125b-2	chr16:77646273-77646343 (+)	71	GCCUAGUCCCUGAGACCCUAACUUGUGAGGUAUUUUAGUAACAUCACAAGUCAGGUUCUUGGGACCUAGGC	MI0000152_x_st	MI0000152	ENSMUST00000182820 // sense // intron // 7 /// ENSMUST00000183099 // sense // intron // 5 /// ENSMUST00000183327 // sense // intron // 3 /// OTTMUST00000113989 // sense // intron // 5 /// OTTMUST00000113994 // sense // intron // 7 /// OTTMUST00000113997 // sense // intron // 3 /// OTTMUST00000114016 // sense // exon // 1	---
20534445	4.31457	-0.0148	P	4.40358	0.01465	P	3.87817	-0.16865	P	5.11197	0.22986	P	4.10076	-0.08813	P	4.85798	0.15633	P	4.19877	4.69024	0.895216	-0.159693	0.235851	0	PP	stem-loop	miRBase	Mus musculus	mmu-mir-140	chr8:107551244-107551313 (+)	70	CCUGCCAGUGGUUUUACCCUAUGGUAGGUUACGUCAUGCUGUUCUACCACAGGGUAGAACCACGGACAGG	MI0000165_st	MI0000165	ENSMUST00000166615 // sense // intron // 16	---
20534454	44.5014	0.06156	P	38.1781	-0.15954	P	40.7833	-0.06431	P	53.6474	0.33122	P	49.1982	0.20632	P	32.8893	-0.37467	P	41.1542	45.2449	0.909588	-0.136716	0.657559	0	PP	stem-loop	miRBase	Mus musculus	mmu-mir-151	chr15:73254815-73254882 (-)	68	CCUGCCCUCGAGGAGCUCACAGUCUAGUAUGUCUCCUCCCUACUAGACUGAGGCUCCUUGAGGACAGG	MI0000173_st	MI0000173	ENSMUST00000110036 // sense // intron // 22 /// ENSMUST00000170939 // sense // intron // 23	---
20534455	6.44933	-0.06043	P	8.59836	0.35448	P	4.4915	-0.58239	P	7.33866	0.12593	P	6.70828	-0.00364	P	6.74218	0.00363	P	6.51306	6.92971	0.939876	-0.089458	0.6411	0	PP	stem-loop	miRBase	Mus musculus	mmu-mir-152	chr11:96850393-96850465 (+)	73	CCGGGCCUAGGUUCUGUGAUACACUCCGACUCGGGCUCUGGAGCAGUCAGUGCAUGACAGAACUUGGGCCCGG	MI0000174_st	MI0000174	ENSMUST00000018816 // sense // intron // 1 /// ENSMUST00000145633 // sense // intron // 1 /// ENSMUST00000155696 // sense // intron // 1 /// OTTMUST00000003223 // sense // intron // 1 /// OTTMUST00000003413 // sense // intron // 1 /// OTTMUST00000003414 // sense // intron // 1	---
20534462	249.231	-0.0557	P	268.853	0.05363	P	169.528	-0.61166	P	397.586	0.61808	P	296.608	0.19538	P	205.771	-0.33214	P	229.204	299.988	0.764042	-0.388276	0.347813	0	PP	stem-loop	miRBase	Mus musculus	mmu-mir-181a-2	chr2:38852735-38852810 (+)	76	CCAUGGAACAUUCAACGCUGUCGGUGAGUUUGGGAUUCAAAAACAAAAAAACCACCGACCGUUGACUGUACCUUGG	MI0000223_x_st	MI0000223	ENSMUST00000076275 // antisense // intron // 3 /// ENSMUST00000112877 // antisense // intron // 4 /// ENSMUST00000142130 // antisense // intron // 2 /// OTTMUST00000029378 // antisense // intron // 4 /// OTTMUST00000030867 // antisense // intron // 2	mmu-mir-181a-2 // chr2:38852735-38852810 (+) /// mmu-mir-181b-2 // chr2:38853830-38853918 (+)
20534466	4.87977	-0.42722	P	7.83946	0.25672	P	3.50497	-0.90463	P	6.94678	0.08231	P	6.48942	-0.01595	P	6.63366	0.01577	P	5.40807	6.68995	0.808386	-0.306883	0.317757	0	PP	stem-loop	miRBase	Mus musculus	mmu-mir-185	chr16:18327401-18327465 (-)	65	AGGGAUUGGAGAGAAAGGCAGUUCCUGAUGGUCCCCUCCCAGGGGCUGGCUUUCCUCUGGUCCUU	MI0000227_st	MI0000227	ENSMUST00000083530 // sense // exon // 1 /// ENSMUST00000115628 // sense // intron // 1 /// ENSMUST00000125287 // sense // intron // 1 /// ENSMUST00000130752 // sense // intron // 1 /// ENSMUST00000134385 // sense // intron // 1 /// OTTMUST00000064221 // sense // intron // 1 /// OTTMUST00000064223 // sense // intron // 1 /// OTTMUST00000064224 // sense // intron // 1 /// OTTMUST00000064868 // sen…	---
20534478	5.23552	-0.53829	P	7.98564	0.07078	P	4.33244	-0.81144	P	8.02155	0.07726	P	7.22095	-0.07444	P	8.10609	0.09238	P	5.8512	7.78286	0.751806	-0.411568	0.160349	0	PP	stem-loop	miRBase	Mus musculus	mmu-mir-195a	chr11:70235042-70235135 (+)	94	ACACCCAACUCUCCUGGCUCUAGCAGCACAGAAAUAUUGGCAUGGGGAAGUGAGUCUGCCAAUAUUGGCUGUGCUGCUCCAGGCAGGGUGGUGA	MI0000237_st	MI0000237	---	mmu-mir-195a // chr11:70235042-70235135 (+) /// mmu-mir-497 // chr11:70234717-70234800 (+) /// mmu-mir-497b // chr11:70234692-70234816 (-)
20534482	43.6566	0.06987	P	40.102	-0.05265	P	38.912	-0.09612	P	41.9486	0.01229	P	41.2367	-0.0124	P	62.3939	0.58508	P	40.8902	48.5264	0.842638	-0.247015	0.333568	0	PP	stem-loop	miRBase	Mus musculus	mmu-mir-199a-1	chr9:21496495-21496564 (-)	70	GCCAUCCCAGUGUUCAGACUACCUGUUCAGGAGGCUGGGACAUGUACAGUAGUCUGCACAUUGGUUAGGC	MI0000241_st	MI0000241	ENSMUST00000072362 // antisense // intron // 15 /// ENSMUST00000091087 // antisense // intron // 14 /// ENSMUST00000115404 // antisense // intron // 15 /// ENSMUST00000165766 // antisense // intron // 15 /// ENSMUST00000172482 // antisense // intron // 15 /// ENSMUST00000172763 // antisense // intron // 6 /// ENSMUST00000172833 // antisense // intron // 9 /// ENSMUST00000173299 // antisense // in…	---
20534483	40.1054	0.04448	P	37.519	-0.0517	P	31.1466	-0.32024	P	43.8918	0.17463	P	37.6702	-0.0459	P	59.532	0.61435	P	36.257	47.0313	0.770912	-0.375361	0.184251	0	PP	stem-loop	miRBase	Mus musculus	mmu-mir-199a-1	chr9:21496495-21496564 (-)	70	GCCAUCCCAGUGUUCAGACUACCUGUUCAGGAGGCUGGGACAUGUACAGUAGUCUGCACAUUGGUUAGGC	MI0000241_x_st	MI0000241	ENSMUST00000072362 // antisense // intron // 15 /// ENSMUST00000091087 // antisense // intron // 14 /// ENSMUST00000115404 // antisense // intron // 15 /// ENSMUST00000165766 // antisense // intron // 15 /// ENSMUST00000172482 // antisense // intron // 15 /// ENSMUST00000172763 // antisense // intron // 6 /// ENSMUST00000172833 // antisense // intron // 9 /// ENSMUST00000173299 // antisense // in…	---
20534502	7.0331	-0.1183	P	7.47398	-0.03059	P	5.31577	-0.52218	P	11.6283	0.6071	P	9.29026	0.28326	P	7.79428	0.02995	P	6.60762	9.57094	0.690383	-0.534531	0.0782374	0	PP	stem-loop	miRBase	Mus musculus	mmu-mir-143	chr18:61649196-61649258 (-)	63	CCUGAGGUGCAGUGCUGCAUCUCUGGUCAGUUGGGAGUCUGAGAUGAAGCACUGUAGCUCAGG	MI0000257_st	MI0000257	---	mmu-mir-145a // chr18:61647825-61647894 (-) /// mmu-mir-143 // chr18:61649196-61649258 (-)
20534503	6.30075	-0.33858	P	8.624	0.11426	P	6.73774	-0.24184	P	8.33769	0.06555	P	9.81891	0.30146	P	7.59702	-0.06867	P	7.22083	8.58454	0.841143	-0.249576	0.219272	0	PP	stem-loop	miRBase	Mus musculus	mmu-mir-30e	chr4:120772606-120772697 (-)	92	GGGCAGUCUUUGCUACUGUAAACAUCCUUGACUGGAAGCUGUAAGGUGUUGAGAGGAGCUUUCAGUCGGAUGUUUACAGCGGCAGGCUGCCA	MI0000259_st	MI0000259	ENSMUST00000043429 // sense // intron // 5 /// ENSMUST00000097906 // sense // intron // 4 /// ENSMUST00000118902 // sense // intron // 5 /// ENSMUST00000120779 // sense // intron // 5 /// ENSMUST00000134979 // sense // intron // 3 /// ENSMUST00000136236 // sense // intron // 4 /// OTTMUST00000020128 // sense // intron // 5 /// OTTMUST00000020129 // sense // intron // 5 /// OTTMUST00000020130 // s…	mmu-mir-30e // chr4:120772606-120772697 (-) /// mmu-mir-30c-1 // chr4:120769534-120769622 (-) /// mmu-mir-30f // chr4:120772606-120772697 (+)
20534553	2.12854	-0.29099	P	2.42982	-0.10001	P	2.59512	-0.00506	P	3.20008	0.29725	P	4.06972	0.64407	P	2.61334	0.00504	P	2.38449	3.29438	0.723806	-0.466324	0.0921363	0	PP	stem-loop	miRBase	Mus musculus	mmu-mir-298	chr2:174267504-174267585 (-)	82	CCAGGCCUUUGGCAGAGGAGGGCUGUUCUUCCCUUGAGUUUUAUGACUGGGAGGAACUAGCCUUCUCUCAGCUUAGGAGUGG	MI0000398_st	MI0000398	---	mmu-mir-296 // chr2:174267047-174267125 (-) /// mmu-mir-298 // chr2:174267504-174267585 (-)
20534562	4.42127	0.38407	P	3.37662	-0.00481	P	1.6837	-1.00876	P	4.06949	0.26445	P	3.39919	0.0048	P	2.0632	-0.71551	P	3.16053	3.17729	0.994724	-0.00763178	0.910095	0	PP	stem-loop	miRBase	Mus musculus	mmu-let-7d	chr13:48536012-48536114 (-)	103	AAUGGGUUCCUAGGAAGAGGUAGUAGGUUGCAUAGUUUUAGGGCAGAGAUUUUGCCCACAAGGAGUUAACUAUACGACCUGCUGCCUUUCUUAGGGCCUUAUU	MI0000405_st	MI0000405	ENSMUST00000181490 // sense // exon // 1 /// OTTMUST00000112524 // sense // exon // 1	mmu-let-7d // chr13:48536012-48536114 (-) /// mmu-let-7a-1 // chr13:48538179-48538272 (-) /// mmu-let-7f-1 // chr13:48537829-48537917 (-)
20534641	4.56933	0.08307	P	4.21316	-0.03401	P	3.88212	-0.15206	P	5.04314	0.22541	P	3.73123	-0.20926	P	4.41414	0.03322	P	4.22154	4.39617	0.960276	-0.0584789	0.740224	0	PP	stem-loop	miRBase	Mus musculus	mmu-mir-30c-2	chr1:23291701-23291784 (+)	84	GAGUGACAGAUAUUGUAAACAUCCUACACUCUCAGCUGUGAAAAGUAAGAAAGCUGGGAGAAGGCUGUUUACUCUCUCUGCCUU	MI0000548_st	MI0000548	ENSMUST00000182303 // sense // exon // 1 /// OTTMUST00000114071 // sense // exon // 1	---
20534659	1.59725	-0.13765	P	2.14511	0.28782	P	1.66607	-0.07679	P	1.94386	0.14568	P	1.84823	0.0729	P	1.33601	-0.3953	P	1.80281	1.70937	1.05467	0.0767855	0.7184	0	PP	stem-loop	miRBase	Mus musculus	mmu-let-7f-1	chr13:48537829-48537917 (-)	89	AUCAGAGUGAGGUAGUAGAUUGUAUAGUUGUGGGGUAGUGAUUUUACCCUGUUUAGGAGAUAACUAUACAAUCUAUUGCCUUCCCUGAG	MI0000562_x_st	MI0000562	ENSMUST00000175491 // antisense // exon // 1	mmu-let-7d // chr13:48536012-48536114 (-) /// mmu-let-7a-1 // chr13:48538179-48538272 (-) /// mmu-let-7f-1 // chr13:48537829-48537917 (-)
20534663	1.72541	0	P	3.04075	0.81748	P	1.59212	-0.11599	P	1.56238	-0.1432	P	1.89522	0.13542	P	1.72541	0	P	2.11943	1.72767	1.22675	0.294846	0.480924	0	PP	stem-loop	miRBase	Mus musculus	mmu-mir-16-1	chr14:61631880-61631972 (-)	93	AUGUCAGCGGUGCCUUAGCAGCACGUAAAUAUUGGCGUUAAGAUUCUGAAAUUACCUCCAGUAUUGACUGUGCUGCUGAAGUAAGGUUGGCAA	MI0000565_st	MI0000565	ENSMUST00000180377 // sense // intron // 4 /// ENSMUST00000182259 // sense // intron // 4 /// ENSMUST00000182325 // sense // intron // 4 /// ENSMUST00000182768 // sense // intron // 4 /// ENSMUST00000182918 // sense // exon // 1 /// ENSMUST00000183054 // sense // intron // 3 /// ENSMUST00000183066 // sense // intron // 4 /// ENSMUST00000183079 // sense // intron // 4 /// ENSMUST00000183245 // sen…	mmu-mir-15a // chr14:61632027-61632110 (-) /// mmu-mir-16-1 // chr14:61631880-61631972 (-)
20534668	1.60991	0.00169	P	1.70263	0.08247	P	1.27918	-0.33007	P	1.54769	-0.05518	P	1.78031	0.14683	P	1.60615	-0.00169	P	1.53057	1.64472	0.9306	-0.103767	0.4685	0	PP	stem-loop	miRBase	Mus musculus	mmu-mir-22	chr11:75463716-75463810 (+)	95	ACCUGGCUGAGCCGCAGUAGUUCUUCAGUGGCAAGCUUUAUGUCCUGACCCAGCUAAAGCUGCCAGUUGAAGAACUGUUGCCCUCUGCCCCUGGC	MI0000570_st	MI0000570	ENSMUST00000124718 // sense // exon // 2 /// ENSMUST00000134345 // sense // exon // 2 /// ENSMUST00000149940 // sense // exon // 2 /// OTTMUST00000013983 // sense // exon // 2 /// OTTMUST00000013984 // sense // exon // 2 /// OTTMUST00000073516 // sense // exon // 2	---
20534673	1.81765	-0.32351	P	2.8626	0.33175	P	1.94441	-0.22625	P	2.60469	0.19553	P	4.88201	1.10189	P	1.82516	-0.31756	P	2.20822	3.10395	0.711422	-0.491223	0.436618	0	PP	stem-loop	miRBase	Mus musculus	mmu-mir-26b	chr1:74394310-74394394 (+)	85	UGCCCGGGACCCAGUUCAAGUAAUUCAGGAUAGGUUGUGGUGCUGACCAGCCUGUUCUCCAUUACUUGGCUCGGGGGCCGGUGCC	MI0000575_st	MI0000575	ENSMUST00000027367 // sense // intron // 4 /// ENSMUST00000141175 // sense // intron // 3 /// OTTMUST00000051577 // sense // intron // 4 /// OTTMUST00000051578 // sense // intron // 3	---
20534679	3.73091	-0.05429	P	3.41247	-0.183	P	4.01705	0.05232	P	5.32091	0.45786	P	4.2002	0.11664	P	3.6973	-0.06734	P	3.72014	4.40614	0.84431	-0.244156	0.242151	0	PP	stem-loop	miRBase	Mus musculus	mmu-mir-93	chr5:138165523-138165610 (-)	88	AGUCAUGGGGGCUCCAAAGUGCUGUUCGUGCAGGUAGUGUAAUUACCUGACCUACUGCUGAGCUAGCACUUCCCGAGCCCCCAGGACA	MI0000581_st	MI0000581	ENSMUST00000000505 // sense // intron // 13 /// ENSMUST00000125316 // sense // exon // 1 /// ENSMUST00000148879 // sense // intron // 8 /// OTTMUST00000054327 // sense // intron // 13 /// OTTMUST00000054328 // sense // intron // 8 /// OTTMUST00000054336 // sense // exon // 1	mmu-mir-106b // chr5:138165737-138165818 (-) /// mmu-mir-93 // chr5:138165523-138165610 (-) /// mmu-mir-25 // chr5:138165321-138165404 (-)
20534683	5.70142	0.23355	P	3.51441	-0.46448	P	4.98478	0.03976	P	4.71375	-0.04089	P	3.93022	-0.30316	P	5.23637	0.1108	P	4.73354	4.62678	1.02307	0.03291	0.956314	0	PP	stem-loop	miRBase	Mus musculus	mmu-mir-98	chrX:151913214-151913321 (+)	108	CUGCACAUGCUGGGGUGAGGUAGUAAGUUGUAUUGUUGUGGGGUAGGGAUUUUAGGCCCCAGUAAGAAGAUAACUAUACAACUUACUACUUUCCUUGGUGUGUGGCAU	MI0000586_st	MI0000586	ENSMUST00000026292 // sense // intron // 59 /// ENSMUST00000112622 // sense // intron // 57 /// OTTMUST00000046226 // sense // intron // 59 /// OTTMUST00000046396 // sense // intron // 57	mmu-let-7f-2 // chrX:151912346-151912428 (+) /// mmu-mir-98 // chrX:151913214-151913321 (+)
20534687	1.98275	-0.19528	P	1.86091	-0.28677	P	1.35744	-0.7419	P	3.56977	0.65305	P	2.55752	0.17197	P	2.78667	0.29576	P	1.7337	2.97132	0.583478	-0.77725	0.0245073	0	PP	stem-loop	miRBase	Mus musculus	mmu-mir-322	chrX:53054255-53054349 (-)	95	CCUCGUUGACUCCGAAGGGCUGCAGCAGCAAUUCAUGUUUUGGAGUAUUGCCAAGGUUCAAAACAUGAAGCGCUGCAACACCCCUUCGUGGGGAA	MI0000590_st	MI0000590	---	mmu-mir-322 // chrX:53054255-53054349 (-) /// mmu-mir-351 // chrX:53053255-53053353 (-) /// mmu-mir-450a-1 // chrX:53048154-53048244 (-) /// mmu-mir-542 // chrX:53049403-53049487 (-) /// mmu-mir-450a-2 // chrX:53048299-53048367 (-) /// mmu-mir-503 // chrX:53053984-53054054 (-) /// mmu-mir-450b // chrX:53047997-53048078 (-)
20534692	14.8927	0.10432	P	16.9067	0.28731	P	14.2344	0.03909	P	12.8273	-0.11107	P	11.9969	-0.20762	P	13.4733	-0.04018	P	15.3446	12.7658	1.20201	0.265445	0.0413033	0	PP	stem-loop	miRBase	Mus musculus	mmu-mir-324	chr11:70012043-70012131 (+)	89	AACUGACUAUGCCUCCUCGCAUCCCCUAGGGCAUUGGUGUAAAGCUGGAGACCCACUGCCCCAGGUGCUGCUGGGGGUUGUAGUCUGAC	MI0000595_st	MI0000595	ENSMUST00000018718 // antisense // intron // 10 /// ENSMUST00000102574 // antisense // intron // 11 /// ENSMUST00000102575 // sense // exon // 16 /// ENSMUST00000146129 // antisense // intron // 2 /// OTTMUST00000013531 // antisense // intron // 11 /// OTTMUST00000013532 // antisense // intron // 10 /// OTTMUST00000013536 // antisense // intron // 2 /// OTTMUST00000098279 // sense // exon // 16	---
20534715	3.92477	0.11241	P	3.25918	-0.15569	P	4.38701	0.27304	P	3.63829	0.00306	P	3.36988	-0.1075	P	3.62288	-0.00307	P	3.85699	3.54368	1.08841	0.122224	0.436261	0	PP	stem-loop	miRBase	Mus musculus	mmu-mir-338	chr11:120014765-120014862 (-)	98	CAACGCUGCACAGGCCGUCCUCCCCAACAAUAUCCUGGUGCUGAGUGGGUGCACAGUGACUCCAGCAUCAGUGAUUUUGUUGAAGAGGGCAGCUGCCA	MI0000619_st	MI0000619	ENSMUST00000064307 // sense // intron // 7 /// ENSMUST00000103019 // sense // intron // 7 /// ENSMUST00000103020 // sense // intron // 7 /// ENSMUST00000132575 // sense // intron // 4 /// ENSMUST00000136386 // sense // intron // 3 /// ENSMUST00000150730 // sense // intron // 7 /// OTTMUST00000009037 // sense // intron // 7 /// OTTMUST00000009038 // sense // intron // 7 /// OTTMUST00000009039 // s…	mmu-mir-338 // chr11:120014765-120014862 (-) /// mmu-mir-3065 // chr11:120014767-120014853 (+)
20534731	8.95116	0.67751	P	5.83587	0.06038	P	4.51462	-0.30996	P	5.35745	-0.06302	P	7.32818	0.38889	P	3.97827	-0.49243	P	6.43388	5.55463	1.15829	0.211998	0.6333	0	PP	stem-loop	miRBase	Mus musculus	mmu-mir-346	chr14:34894609-34894706 (+)	98	UCUGUGUUGGGCGUCUGUCUGCCCGAGUGCCUGCCUCUCUGUUGCUCUGAAGGAGGCAGGGGCUGGGCCUGCAGCUGCCUGGGCAGAGCUGCUCCUUC	MI0000634_st	MI0000634	ENSMUST00000043349 // sense // intron // 2 /// OTTMUST00000083227 // sense // intron // 2	---
20534759	16.7981	0.10887	P	15.3664	-0.01965	P	10.4299	-0.5787	P	16.9566	0.12242	P	15.7878	0.01938	P	10.1605	-0.61645	P	14.1982	14.3017	0.992764	-0.0104769	0.98816	0	PP	stem-loop	miRBase	Mus musculus	mmu-mir-28a	chr16:24827855-24827940 (+)	86	GGUCCCUACCUUCAAGGAGCUCACAGUCUAUUGAGUUGCCUUUCUGAUUCUCCCACUAGAUUGUGAGCUGCUGGAGGGCAGGCACU	MI0000690_st	MI0000690	ENSMUST00000038053 // sense // intron // 8 /// ENSMUST00000078988 // sense // intron // 7 /// ENSMUST00000115314 // sense // intron // 3	---
20534761	4.17361	-0.27789	P	4.9801	-0.02301	P	5.36144	0.08344	P	4.29409	-0.23683	P	5.42476	0.10037	P	5.14023	0.02265	P	4.83838	4.95303	0.976854	-0.0337853	0.826798	0	PP	stem-loop	miRBase	Mus musculus	mmu-mir-100	chr9:41531425-41531504 (+)	80	CCUGUUGCCACAAACCCGUAGAUCCGAACUUGUGCUGAUUCUGCACACAAGCUUGUGUCUAUAGGUAUGUGUCUGUUAGG	MI0000692_st	MI0000692	---	mmu-let-7a-2 // chr9:41536716-41536811 (+) /// mmu-mir-100 // chr9:41531425-41531504 (+)
20534762	55.7242	0.10154	P	53.2241	0.03531	P	42.3721	-0.29365	P	60.6294	0.22325	P	50.6502	-0.0362	P	34.4009	-0.59432	P	50.4401	48.5602	1.03871	0.0547979	0.772912	0	PP	stem-loop	miRBase	Mus musculus	mmu-mir-139	chr7:101475376-101475443 (+)	68	GUGUAUUCUACAGUGCACGUGUCUCCAGUGUGGCUCGGAGGCUGGAGACGCGGCCCUGUUGGAGUAAC	MI0000693_st	MI0000693	ENSMUST00000084894 // sense // intron // 2 /// ENSMUST00000163751 // sense // intron // 2 /// ENSMUST00000166652 // sense // intron // 2	---
20534768	5.41997	-0.10495	P	7.6353	0.38945	P	5.4126	-0.10692	P	6.18209	0.08486	P	6.49564	0.15623	P	5.47583	-0.09016	P	6.15596	6.05119	1.01731	0.024765	0.963137	0	PP	stem-loop	miRBase	Mus musculus	mmu-mir-214	chr1:162223368-162223477 (+)	110	GGCCUGGCUGGACAGAGUUGUCAUGUGUCUGCCUGUCUACACUUGCUGUGCAGAACAUCCGCUCACCUGUACAGCAGGCACAGACAGGCAGUCACAUGACAACCCAGCCU	MI0000698_st	MI0000698	ENSMUST00000070330 // antisense // intron // 14 /// ENSMUST00000086074 // antisense // intron // 14 /// ENSMUST00000139662 // sense // exon // 1 /// ENSMUST00000159763 // antisense // intron // 3 /// ENSMUST00000160665 // antisense // intron // 3 /// ENSMUST00000178978 // sense // exon // 1 /// OTTMUST00000073023 // sense // exon // 1 /// OTTMUST00000073026 // antisense // intron // 14 /// OTTMUS…	mmu-mir-214 // chr1:162223368-162223477 (+) /// mmu-mir-199a-2 // chr1:162217814-162217923 (+)
20534774	74.3109	0.26693	P	74.8412	0.27719	P	71.4462	0.21022	P	48.1787	-0.35825	P	52.0712	-0.24616	P	48.4451	-0.35029	P	73.5328	49.565	1.48356	0.569066	0.000166055	0	PP	stem-loop	miRBase	Mus musculus	mmu-mir-320	chr14:70443510-70443591 (+)	82	GCCUCGCCGCCCUCCGCCUUCUCUUCCCGGUUCUUCCCGGAGUCGGGAAAAGCUGGGUUGAGAGGGCGAAAAAGGAUGUGGG	MI0000704_st	MI0000704	---	---
20534779	4.45376	-0.28801	P	6.42191	0.23997	P	4.19247	-0.37523	P	6.99927	0.36417	P	6.52541	0.26304	P	3.70309	-0.5543	P	5.02271	5.74259	0.874643	-0.193235	0.659874	0	PP	stem-loop	miRBase	Mus musculus	mmu-mir-222	chrX:19146893-19146971 (-)	79	CCCUCAGUGGCUCAGUAGCCAGUGUAGAUCCUGUCUUUGGUAAUCAGCAGCUACAUCUGGCUACUGGGUCUCUGGUGGC	MI0000710_st	MI0000710	---	mmu-mir-221 // chrX:19146294-19146388 (-) /// mmu-mir-222 // chrX:19146893-19146971 (-)
20534801	19.9716	-0.03533	P	21.8155	0.09208	P	17.2618	-0.24569	P	23.1255	0.17621	P	20.9618	0.03448	P	16.0187	-0.35352	P	19.683	20.0353	0.982413	-0.0255986	0.938254	0	PP	stem-loop	miRBase	Mus musculus	mmu-mir-125b-1	chr9:41581926-41582002 (+)	77	UGCGCUCCCCUCAGUCCCUGAGACCCUAACUUGUGAUGUUUACCGUUUAAAUCCACGGGUUAGGCUCUUGGGAGCUG	MI0000725_x_st	MI0000725	ENSMUST00000098868 // sense // intron // 2 /// ENSMUST00000180622 // sense // intron // 1 /// ENSMUST00000180818 // sense // intron // 1 /// ENSMUST00000181214 // sense // intron // 1 /// ENSMUST00000181955 // sense // intron // 1 /// OTTMUST00000112036 // sense // intron // 1 /// OTTMUST00000112037 // sense // intron // 1 /// OTTMUST00000112038 // sense // intron // 1 /// OTTMUST00000112039 // s…	---
20534810	21.1496	0.00018	P	28.4074	0.42582	P	18.8215	-0.16807	P	21.1442	-0.00018	P	19.5316	-0.11463	P	22.1866	0.06924	P	22.7928	20.9542	1.08775	0.121342	0.612953	0	PP	stem-loop	miRBase	Mus musculus	mmu-mir-194-2	chr19:6264643-6264728 (+)	86	GUGGCUCCCACCCUCUGUAACAGCAACUCCAUGUGGAAGUGCCCACUGGUUCCAGUGGGGCUGCUGUUAUCUGGGGUGGCGGCUAG	MI0000733_st	MI0000733	---	mmu-mir-192 // chr19:6264844-6264932 (+) /// mmu-mir-194-2 // chr19:6264643-6264728 (+)
20534831	50.2213	-0.09068	P	56.7369	0.08531	P	38.9354	-0.45789	P	69.2867	0.3736	P	57.0205	0.09251	P	40.7708	-0.39144	P	48.6312	55.6927	0.873206	-0.195606	0.54969	0	PP	stem-loop	miRBase	Mus musculus	mmu-mir-361	chrX:113074824-113074893 (-)	70	GAAGCUUAUCAGAAUCUCCAGGGGUACUUAGUAUUUGAAAAGUCCCCCAGGUGUGAUUCUGAUUUGUUUC	MI0000761_st	MI0000761	ENSMUST00000026607 // sense // intron // 9 /// ENSMUST00000113388 // sense // intron // 8 /// ENSMUST00000135821 // sense // intron // 9 /// OTTMUST00000044722 // sense // intron // 9 /// OTTMUST00000044723 // sense // intron // 8 /// OTTMUST00000044724 // sense // intron // 9	---
20534865	1.51132	0.02336	P	1.48076	-0.0061	P	1.18683	-0.32534	P	2.1154	0.50848	P	1.39142	-0.09589	P	1.49332	0.00608	P	1.39297	1.66671	0.835759	-0.258842	0.32801	0	PP	stem-loop	miRBase	Mus musculus	mmu-mir-378a	chr18:61397835-61397900 (-)	66	AGGGCUCCUGACUCCAGGUCCUGUGUGUUACCUCGAAAUAGCACUGGACUUGGAGUCAGAAGGCCU	MI0000795_st	MI0000795	ENSMUST00000063307 // sense // intron // 1 /// ENSMUST00000075299 // sense // intron // 1 /// ENSMUST00000142134 // sense // intron // 1 /// ENSMUST00000175285 // antisense // exon // 1 /// OTTMUST00000058693 // sense // intron // 1 /// OTTMUST00000058872 // sense // intron // 1 /// OTTMUST00000059063 // sense // intron // 1	---
20535122	1.77022	0.47561	P	1.39833	0.13539	P	1.24952	-0.02694	P	1.03415	-0.29986	P	1.29663	0.02645	P	0.91367	-0.47857	P	1.47269	1.08148	1.36173	0.445442	0.100398	0	PP	stem-loop	miRBase	Mus musculus	mmu-mir-465a	chrX:66839052-66839125 (-)	74	GCCCUAUUUAGAAUGGCACUGAUGUGAUAAAAUAAAAAAUUGAUCAGGGCCUUUCUAAGUAGAGUAAGGCUUAC	MI0002400_x_st	MI0002400	---	mmu-mir-465a // chrX:66839052-66839125 (-) /// mmu-mir-465b-1 // chrX:66829202-66829280 (-) /// mmu-mir-465b-2 // chrX:66835764-66835842 (-) /// mmu-mir-465c-2 // chrX:66832517-66832597 (-)
20535240	60.8175	0.16797	P	47.032	-0.20288	P	50.9106	-0.08856	P	66.944	0.30643	P	57.3565	0.08343	P	41.9637	-0.36738	P	52.92	55.4214	0.954866	-0.0666296	0.840422	0	PP	stem-loop	miRBase	Mus musculus	mmu-mir-484	chr16:14159626-14159692 (+)	67	CUCGUCAGGCUCAGUCCCCUCCCGAUAAACCUCAAAAUAGGGUCUUACCUAGGGGGCUGGCGGCGUA	MI0003491_st	MI0003491	---	---
20535247	3.91627	-0.04396	P	4.03481	-0.00094	P	4.2487	0.07358	P	4.04008	0.00094	P	4.51876	0.16248	P	2.75958	-0.54899	P	4.06659	3.77281	1.07787	0.108183	0.560994	0	PP	stem-loop	miRBase	Mus musculus	mmu-mir-546	chr10:126998440-126998560 (+)	121	CCUCUCUUCCCAAAACUAAACAGGAUCUAUCAUGGUGGCACGGAGUCAGCUAGAUGUUGUCUCUUGCUAUCCCUGUGCUAGUUCCAUGUUUUAGAAGCAAAGUGAUACUGGGGAGGAGAGG	MI0003517_st	MI0003517	ENSMUST00000105255 // sense // exon // 3 /// ENSMUST00000105256 // sense // exon // 8	mmu-mir-26a-2 // chr10:126995530-126995613 (+) /// mmu-mir-546 // chr10:126998440-126998560 (+)
20535263	2.83117	-0.0237	P	2.35841	-0.28729	P	1.6837	-0.77347	P	3.47012	0.26989	P	3.34918	0.21871	P	2.92495	0.02332	P	2.29109	3.24808	0.705368	-0.503552	0.0836064	0	PP	stem-loop	miRBase	Mus musculus	mmu-mir-494	chr12:109715318-109715402 (+)	85	UUGAUACUUGAAGGAGAGGUUGUCCGUGUUGUCUUCUCUUUAUUUAUGAUGAAACAUACACGGGAAACCUCUUUUUUAGUAUCAA	MI0003532_st	MI0003532	---	mmu-mir-299a // chr12:109710638-109710700 (+) /// mmu-mir-300 // chr12:109724313-109724391 (+) /// mmu-mir-323 // chr12:109712508-109712593 (+) /// mmu-mir-329 // chr12:109713481-109713577 (+) /// mmu-mir-376a // chr12:109723781-109723848 (+) /// mmu-mir-379 // chr12:109709060-109709125 (+) /// mmu-mir-380 // chr12:109711803-109711863 (+) /// mmu-mir-376b // chr12:109723458-109723539 (+) /// mmu-…
20535472	1.6061	0.50898	P	1.1023	-0.03407	P	1.01122	-0.15849	P	1.15499	0.03329	P	1.41988	0.33118	P	0.99485	-0.18204	P	1.23987	1.18991	1.04199	0.0593443	0.868581	0	PP	stem-loop	miRBase	Mus musculus	mmu-mir-592	chr6:27936655-27936750 (-)	96	UGAUAUUAUGCCAUGACAUUGUGUCAAUAUGCGAUGAUGUGUUGUGAUGGCACAGCGUCAUCACGUGGUGACGCAACAUCAUGACGUAAGACAUCA	MI0004127_st	MI0004127	ENSMUST00000090512 // sense // intron // 2 /// ENSMUST00000115323 // sense // intron // 3 /// ENSMUST00000115324 // sense // intron // 2 /// ENSMUST00000131897 // sense // intron // 3 /// ENSMUST00000146727 // sense // exon // 6 /// OTTMUST00000050461 // sense // intron // 3 /// OTTMUST00000050462 // sense // intron // 2 /// OTTMUST00000050463 // sense // intron // 3 /// OTTMUST00000050464 // sen…	---
20535479	22.4431	0.05917	P	22.2658	0.04772	P	20.3961	-0.07881	P	20.8168	-0.04936	P	18.1146	-0.24996	P	34.75	0.68991	P	21.7017	24.5605	0.883601	-0.178532	0.6975	0	PP	stem-loop	miRBase	Mus musculus	mmu-mir-1843a	chr12:80391613-80391677 (-)	65	GAAUAUGGAGGUCUCUGUCUGACUUAGAAUAGCUGGCUGAGUCUGAUCGUUCACCUCCAUACAAC	MI0004155_st	MI0004155	ENSMUST00000054145 // sense // intron // 5 /// ENSMUST00000157533 // sense // exon // 1	---
20535480	19.3574	-0.05124	P	22.2206	0.14777	P	17.5918	-0.18923	P	20.7573	0.04949	P	16.4511	-0.28595	P	31.5586	0.6539	P	19.7233	22.9223	0.86044	-0.216854	0.591413	0	PP	stem-loop	miRBase	Mus musculus	mmu-mir-1843a	chr12:80391613-80391677 (-)	65	GAAUAUGGAGGUCUCUGUCUGACUUAGAAUAGCUGGCUGAGUCUGAUCGUUCACCUCCAUACAAC	MI0004155_x_st	MI0004155	ENSMUST00000054145 // sense // intron // 5 /// ENSMUST00000157533 // sense // exon // 1	---
20535481	4.81987	-0.12454	P	5.20222	-0.01441	P	5.30664	0.01426	P	5.54714	0.07821	P	4.65425	-0.17498	P	6.42501	0.29016	P	5.10958	5.54213	0.921951	-0.117238	0.493774	0	PP	stem-loop	miRBase	Mus musculus	mmu-mir-665	chr12:109586314-109586407 (+)	94	AGAACAGGGUCUCCUUGAGGGGCCUCUGCCUCUAUCCAGGAUUAUGUUUUUAUGACCAGGAGGCUGAGGUCCCUUACAGGCGGCCUCUUACUCU	MI0004171_st	MI0004171	---	mmu-mir-127 // chr12:109592846-109592915 (+) /// mmu-mir-136 // chr12:109595327-109595388 (+) /// mmu-mir-337 // chr12:109585789-109585885 (+) /// mmu-mir-431 // chr12:109590447-109590537 (+) /// mmu-mir-433 // chr12:109591715-109591838 (+) /// mmu-mir-434 // chr12:109594506-109594599 (+) /// mmu-mir-540 // chr12:109586080-109586146 (+) /// mmu-mir-665 // chr12:109586314-109586407 (+) /// mmu-mir…
20535492	3.80742	0.12484	P	2.38842	-0.54791	P	2.60634	-0.42194	P	3.81294	0.12694	P	3.81081	0.12613	P	3.17617	-0.13668	P	2.93406	3.59997	0.815023	-0.295088	0.226369	0	PP	stem-loop	miRBase	Mus musculus	mmu-mir-764	chrX:147002259-147002366 (+)	108	UCAACACAAUCUGAAUCUUGGAGGCAGGUGCUCACAUGUCCUCCUCCAUGCUUAUAAAUACAUGGAGGAGGCCAUAGUGGCAACUGUCACCAUGAUUGAUUUCGUUGG	MI0004310_st	MI0004310	ENSMUST00000036303 // sense // intron // 2 /// ENSMUST00000096299 // sense // intron // 3 /// ENSMUST00000112831 // sense // intron // 2 /// ENSMUST00000131999 // sense // intron // 2 /// ENSMUST00000134368 // sense // intron // 2 /// ENSMUST00000156697 // sense // intron // 2 /// OTTMUST00000045515 // sense // intron // 3 /// OTTMUST00000045548 // sense // intron // 2 /// OTTMUST00000045549 // s…	mmu-mir-1264 // chrX:147010601-147010686 (+) /// mmu-mir-764 // chrX:147002259-147002366 (+) /// mmu-mir-1912 // chrX:147009441-147009527 (+)
20535506	2.13353	0	P	2.03511	-0.06814	P	2.03511	-0.06814	P	2.13353	0	P	2.45369	0.20171	P	2.40998	0.17578	P	2.06792	2.3324	0.886605	-0.173637	0.0636824	0	PP	stem-loop	miRBase	Mus musculus	mmu-mir-344d-2	chr7:61685272-61685351 (-)	80	AGAUUUCAUUAGUCUGGUUGCUGGCUAUAUUCCAGGACUUAUCUGGUCCUGGAUAUAACCACUGCCAGACUGAAUGGUGC	MI0004619_st	MI0004619	---	mmu-mir-344d-1 // chr7:61683124-61683192 (-) /// mmu-mir-344d-2 // chr7:61685272-61685351 (-)
20535507	2.13353	0	P	2.03511	-0.06814	P	2.03511	-0.06814	P	2.13353	0	P	2.45369	0.20171	P	2.40998	0.17578	P	2.06792	2.3324	0.886605	-0.173637	0.0636824	0	PP	stem-loop	miRBase	Mus musculus	mmu-mir-344d-2	chr7:61685272-61685351 (-)	80	AGAUUUCAUUAGUCUGGUUGCUGGCUAUAUUCCAGGACUUAUCUGGUCCUGGAUAUAACCACUGCCAGACUGAAUGGUGC	MI0004619_x_st	MI0004619	---	mmu-mir-344d-1 // chr7:61683124-61683192 (-) /// mmu-mir-344d-2 // chr7:61685272-61685351 (-)
20535509	98.9997	0.0864	P	92.8196	-0.0066	P	69.6153	-0.42162	P	93.6702	0.00657	P	78.6572	-0.24545	P	97.6497	0.06659	P	87.1448	89.9924	0.968358	-0.0463877	0.77301	0	PP	stem-loop	miRBase	Mus musculus	mmu-mir-677	chr10:128085286-128085363 (+)	78	GAGCCUUCAGUGAUGAUUAGCUUCUGACUUUCGUUCUUCUGAAUUUGCUGAAGCCAGAUGCCGUUCCUGAGAAGGGGA	MI0004634_st	MI0004634	ENSMUST00000026459 // sense // intron // 4 /// ENSMUST00000139295 // sense // intron // 1 /// OTTMUST00000057840 // sense // intron // 4 /// OTTMUST00000057842 // sense // intron // 1	---
20535512	13.6414	0.06762	P	13.386	0.04035	P	12.8337	-0.02043	P	13.1999	0.02015	P	8.59366	-0.59903	P	11.6283	-0.16273	P	13.287	11.1406	1.19267	0.254191	0.210486	0	PP	stem-loop	miRBase	Mus musculus	mmu-mir-423	chr11:77078064-77078172 (-)	109	ACUUGUGAGGAAAUAAAGGAAGUUAGGCUGAGGGGCAGAGAGCGAGACUUUUCUAUUUUCCAAAAGCUCGGUCUGAGGCCCCUCAGUCUUGCUUCCUACCCCGCGCUUG	MI0004637_st	MI0004637	ENSMUST00000102494 // sense // intron // 1 /// ENSMUST00000134685 // sense // intron // 1 /// OTTMUST00000014093 // sense // intron // 1 /// OTTMUST00000014095 // sense // intron // 1	---
20535521	64.5055	0.1526	P	33.9259	-0.77443	P	53.532	-0.11642	P	76.5735	0.40002	P	60.0033	0.04822	P	56.0585	-0.04989	P	50.6545	64.2117	0.788866	-0.342148	0.285212	0	PP	stem-loop	miRBase	Mus musculus	mmu-mir-682	chr13:75645046-75645141 (+)	96	GCCGUCGGCAUCUGGCACUGUGGUUCCUGCAUGAAAACAGUGGCCGGCGGGGCCUGGACCUACAACACCACCUCUGCAGUCACAGUGAAGUCUGCC	MI0004644_st	MI0004644	ENSMUST00000099371 // sense // exon // 1	---
20535527	2.68193	0.60351	P	1.40025	-0.33408	P	1.84379	0.06292	P	1.58583	-0.15452	P	1.68643	-0.06578	P	2.57502	0.54482	P	1.97532	1.94909	1.01346	0.0192856	0.994401	0	PP	stem-loop	miRBase	Mus musculus	mmu-mir-719	chr14:60228806-60228915 (-)	110	UUUAGGUGCUUAAAGAACAGUAUCUCGGCUACAGAAAAAUGUUUUUGGGUGAUGCUGUGGAUGUGUUUGAAGCCAGGAGAACAGAAGCCAAGAAGUGGCAGAAUGCACCC	MI0004651_st	MI0004651	ENSMUST00000041905 // sense // exon // 12	---
20535530	1.67507	-0.07987	P	1.51418	-0.22555	P	1.26883	-0.48058	P	2.37368	0.42304	P	1.86576	0.07568	P	2.25954	0.35194	P	1.48603	2.16633	0.685966	-0.543791	0.0259425	0	PP	stem-loop	miRBase	Mus musculus	mmu-mir-690	chr16:28599935-28600043 (-)	109	UGUGUUUUUGUGGAGCUAAUUGGCUGUAUUAAAGUGCUAGUAAGAAACAUUCUCCUCCAGCUGGAGAGAUGGCUCAGCUGUUAAAGGCUAGGCUCACAACCAAAAUAUA	MI0004658_st	MI0004658	---	---
20535531	1.89796	0.40927	P	1.10052	-0.377	P	1.248	-0.19556	P	1.51937	0.08829	P	1.62326	0.18371	P	1.33898	-0.09405	P	1.41549	1.49387	0.947534	-0.0777497	0.674226	0	PP	stem-loop	miRBase	Mus musculus	mmu-mir-691	chr16:74341990-74342067 (-)	78	GCUGAUUUAUUUUUGCUUUCUUCCUUGGGUCUGCUUUGAAUAUUCCUGAAGAGAGGCAGAAAAUGUUAUAUUUAAUAU	MI0004659_st	MI0004659	ENSMUST00000116586 // sense // intron // 2 /// ENSMUST00000117200 // sense // intron // 2 /// ENSMUST00000117785 // sense // intron // 2 /// ENSMUST00000140062 // sense // intron // 2 /// OTTMUST00000041281 // sense // intron // 2 /// OTTMUST00000041282 // sense // intron // 2 /// OTTMUST00000041283 // sense // intron // 2 /// OTTMUST00000071400 // sense // intron // 2	---
20535541	1.28167	-0.04415	P	2.02521	0.6159	P	1.59034	0.26716	P	1.35564	0.0368	P	1.28736	-0.03776	P	1.11181	-0.24926	P	1.63241	1.2516	1.30425	0.383223	0.157389	0	PP	stem-loop	miRBase	Mus musculus	mmu-mir-669a-3	chr2:10474433-10474541 (+)	109	UUCCUCCAUGUAUGUGCAUGUGUGUAUAGUUGUGUGUGCAUGUUCAUGUCUAUAUUUGAAUAUACAUAACAUACACACACAUGUAUAAACGCAAGCACACAUACACAGA	MI0004668_x_st	MI0004668	ENSMUST00000041105 // sense // intron // 10 /// ENSMUST00000116594 // sense // intron // 11 /// OTTMUST00000026263 // sense // intron // 10	mmu-mir-297a-2 // chr2:10472254-10472343 (+) /// mmu-mir-467a-1 // chr2:10476346-10476418 (+) /// mmu-mir-669a-1 // chr2:10476853-10476949 (+) /// mmu-mir-669b // chr2:10467790-10467886 (+) /// mmu-mir-669a-3 // chr2:10474433-10474541 (+) /// mmu-mir-467b // chr2:10481248-10481320 (+) /// mmu-mir-466b-1 // chr2:10474219-10474300 (+) /// mmu-mir-466c-1 // chr2:10481534-10481617 (+) /// mmu-mir-466…
20535551	31.7471	-0.06413	P	34.6332	0.0614	P	36.5945	0.14087	P	41.4213	0.31962	P	26.8055	-0.30823	P	29.5653	-0.16685	P	34.325	32.5974	1.053	0.074502	0.6491	0	PP	stem-loop	miRBase	Mus musculus	mmu-mir-700	chr4:135416555-135416633 (-)	79	UUCACUGGGAGUAAGGCUCCUUCCUGUGCUUGCAGGGGAGAAAUACGAACUGCACGCGGGAACCGAGUCCACCCCCAGU	MI0004684_st	MI0004684	ENSMUST00000030606 // sense // exon // 5 /// ENSMUST00000132654 // sense // intron // 3 /// OTTMUST00000022473 // sense // exon // 5 /// OTTMUST00000070708 // sense // intron // 3	---
20535554	5.48197	0.0272	P	4.97541	-0.11268	P	4.53834	-0.24533	P	6.64908	0.30567	P	5.27717	-0.02773	P	8.24862	0.61666	P	4.99857	6.72496	0.743287	-0.428009	0.113238	0	PP	stem-loop	miRBase	Mus musculus	mmu-mir-703	chr5:98475556-98475664 (-)	109	AGACUGGUUAAUGAUAACAAUGCAUCAUAAAACCUUCAGAAGGAAAGAAUGUUGUGGACCAUUUUUUUUUGUGUGUGGCAGUUUUAAGUUAUUAGUUUUCAAAAUCAGU	MI0004687_st	MI0004687	ENSMUST00000080333 // antisense // intron // 2	---
20535572	3.83481	-0.01849	P	4.32407	0.15475	P	3.46424	-0.1651	P	5.35396	0.46297	P	3.93371	0.01825	P	3.53646	-0.13533	P	3.87437	4.27471	0.906348	-0.141864	0.56948	0	PP	stem-loop	miRBase	Mus musculus	mmu-mir-676	chrX:100381097-100381185 (+)	89	CUUUGCCUGAAUGCAUGACUCUACAACCUUAGGACUUGCAGAAUUAAAGGAAUGCCGUCCUGAGGUUGUUGAGCUGUGCGUUUCUGGGC	MI0005003_st	MI0005003	ENSMUST00000071453 // sense // intron // 2 /// ENSMUST00000113775 // sense // intron // 2 /// ENSMUST00000113776 // sense // intron // 2 /// ENSMUST00000113777 // sense // intron // 2 /// ENSMUST00000113778 // sense // intron // 2 /// ENSMUST00000113779 // sense // intron // 2 /// ENSMUST00000113780 // sense // intron // 2 /// ENSMUST00000113781 // sense // intron // 2 /// ENSMUST00000113783 // s…	---
20535581	37.7023	0.15301	P	28.7923	-0.23596	P	53.5319	0.65876	P	26.8082	-0.33897	P	30.1145	-0.17118	P	42.2544	0.31746	P	40.0088	33.059	1.21022	0.275274	0.475114	0	PP	stem-loop	miRBase	Mus musculus	mmu-mir-181d	chr8:84178716-84178787 (-)	72	ACAAUUAACAUUCAUUGUUGUCGGUGGGUUGUGAGGAGGCAGCCAGACCCACCGGGGGAUGAAUGUCACUGU	MI0005450_st	MI0005450	---	mmu-mir-181c // chr8:84178873-84178961 (-) /// mmu-mir-181d // chr8:84178716-84178787 (-)
20535582	47.194	0.18702	P	36.7056	-0.17558	P	46.2005	0.15633	P	36.7115	-0.17535	P	35.6504	-0.21766	P	49.7878	0.26421	P	43.3667	40.7166	1.06509	0.0909721	0.63532	0	PP	stem-loop	miRBase	Mus musculus	mmu-mir-181d	chr8:84178716-84178787 (-)	72	ACAAUUAACAUUCAUUGUUGUCGGUGGGUUGUGAGGAGGCAGCCAGACCCACCGGGGGAUGAAUGUCACUGU	MI0005450_x_st	MI0005450	---	mmu-mir-181c // chr8:84178873-84178961 (-) /// mmu-mir-181d // chr8:84178716-84178787 (-)
20535599	1.59116	0.15465	P	1.40424	-0.02564	P	1.56963	0.13499	P	1.4546	0.02519	P	1.13504	-0.33269	P	1.17746	-0.27975	P	1.52168	1.2557	1.21182	0.27717	0.0862272	0	PP	stem-loop	miRBase	Mus musculus	mmu-mir-297a-3	chr2:10515820-10515921 (+)	102	CUGUGUGUAUAUGUAUGUGUGCAUGUGCAUGUGUGUAUAUGAAUAUACAUAUACAUACACACAUACCCAUACAAACAUGCACACAAACACACAGAAAAUUGA	MI0005488_x_st	MI0005488	ENSMUST00000041105 // sense // intron // 10 /// ENSMUST00000116594 // sense // intron // 11 /// OTTMUST00000026263 // sense // intron // 10	mmu-mir-466a // chr2:10507918-10507990 (+) /// mmu-mir-669a-2 // chr2:10510164-10510260 (+) /// mmu-mir-669c // chr2:10509296-10509404 (+) /// mmu-mir-297b // chr2:10511667-10511775 (+) /// mmu-mir-297a-3 // chr2:10515820-10515921 (+) /// mmu-mir-297a-4 // chr2:10517067-10517164 (+) /// mmu-mir-297c // chr2:10509016-10509113 (+) /// mmu-mir-466g // chr2:10514595-10514674 (+) /// mmu-mir-466h // c…
20535601	2.15691	0.51782	P	1.75387	0.2194	P	1.3325	-0.17701	P	1.4434	-0.06168	P	1.56949	0.05915	P	1.4184	-0.08689	P	1.74776	1.4771	1.18324	0.242743	0.352971	0	PP	stem-loop	miRBase	Mus musculus	mmu-mir-297c	chr2:10509016-10509113 (+)	98	CUGUGUGUAUAUGUAUGUGUGCAUGUACAUGUGUGUAUAUGAAUAUACAUAUACAUACACACAUACCCAUACAAACAUGCAUACAAACACACAAAAAU	MI0005492_x_st	MI0005492	ENSMUST00000041105 // sense // intron // 10 /// ENSMUST00000116594 // sense // intron // 11 /// OTTMUST00000026263 // sense // intron // 10	mmu-mir-466a // chr2:10507918-10507990 (+) /// mmu-mir-669a-2 // chr2:10510164-10510260 (+) /// mmu-mir-669c // chr2:10509296-10509404 (+) /// mmu-mir-297b // chr2:10511667-10511775 (+) /// mmu-mir-297a-3 // chr2:10515820-10515921 (+) /// mmu-mir-297a-4 // chr2:10517067-10517164 (+) /// mmu-mir-297c // chr2:10509016-10509113 (+) /// mmu-mir-466b-3 // chr2:10503565-10503645 (+) /// mmu-mir-466g //…
20535602	1.21188	0.02715	P	1.01122	-0.23399	P	1.16669	-0.02767	P	1.21494	0.03079	P	1.41904	0.25482	P	1.10013	-0.11242	P	1.12993	1.2447	0.907791	-0.139569	0.36527	0	PP	stem-loop	miRBase	Mus musculus	mmu-mir-327	chr14:44947443-44947511 (-)	69	UGCCCUUAUAACUUGAGGGGCAUGAGGAUAGUCAGUAGUCCAACAUCCCUCUUGAUGGCACAUUGCACA	MI0005493_st	MI0005493	ENSMUST00000099718 // antisense // intron // 2 /// ENSMUST00000127408 // antisense // intron // 2 /// OTTMUST00000093317 // antisense // intron // 2 /// OTTMUST00000093318 // antisense // intron // 2	---
20535609	469.077	0.89351	P	249.462	-0.0175	P	191.949	-0.39559	P	255.549	0.01729	P	269.865	0.09593	P	188.45	-0.42213	P	303.496	237.955	1.27543	0.350988	0.56066	0	PP	stem-loop	miRBase	Mus musculus	mmu-mir-465c-1	chrX:66825955-66826035 (-)	81	UGCAAUGCCCUAUUUAGAAUGGCGCUGAUCUGAUGAAUAAAAAAAAAAUGAUCAGGGCCUUUCUAAGUAGAGUAAGGCUUA	MI0005500_s_st	MI0005500	---	mmu-mir-465b-1 // chrX:66829202-66829280 (-) /// mmu-mir-465b-2 // chrX:66835764-66835842 (-) /// mmu-mir-465c-1 // chrX:66825955-66826035 (-) /// mmu-mir-465c-2 // chrX:66832517-66832597 (-) /// mmu-mir-465d // chrX:66822656-66822713 (-)
20535610	469.077	0.89351	P	249.462	-0.0175	P	191.949	-0.39559	P	255.549	0.01729	P	269.865	0.09593	P	188.45	-0.42213	P	303.496	237.955	1.27543	0.350988	0.56066	0	PP	stem-loop	miRBase	Mus musculus	mmu-mir-465c-2	chrX:66832517-66832597 (-)	81	UGCAAUGCCCUAUUUAGAAUGGCGCUGAUCUGAUGAAUAAAAAAAAAAUGAUCAGGGCCUUUCUAAGUAGAGUAAGGCUUA	MI0005501_s_st	MI0005501	---	mmu-mir-465a // chrX:66839052-66839125 (-) /// mmu-mir-465b-1 // chrX:66829202-66829280 (-) /// mmu-mir-465b-2 // chrX:66835764-66835842 (-) /// mmu-mir-465c-1 // chrX:66825955-66826035 (-) /// mmu-mir-465c-2 // chrX:66832517-66832597 (-) /// mmu-mir-465d // chrX:66822656-66822713 (-)
20535616	74.0148	0.01275	P	87.4733	0.25377	P	92.7197	0.33781	P	61.3352	-0.25835	P	69.755	-0.07277	P	72.7127	-0.01286	P	84.7359	67.9343	1.24732	0.318834	0.0609909	0	PP	stem-loop	miRBase	Mus musculus	mmu-mir-466f-1	chr2:10466944-10467037 (+)	94	CAUGUGUGUUUACGUGUGUGUGCAUGUGCAUGUGUGUAUAUGAAUAUACAUACACAUACACACACACAUACACACACAUGCAACACACACAUAU	MI0005507_x_st	MI0005507	ENSMUST00000041105 // sense // intron // 10 /// ENSMUST00000116594 // sense // intron // 11 /// OTTMUST00000026263 // sense // intron // 10	mmu-mir-297a-2 // chr2:10472254-10472343 (+) /// mmu-mir-467a-1 // chr2:10476346-10476418 (+) /// mmu-mir-669a-1 // chr2:10476853-10476949 (+) /// mmu-mir-669b // chr2:10467790-10467886 (+) /// mmu-mir-669a-3 // chr2:10474433-10474541 (+) /// mmu-mir-466b-1 // chr2:10474219-10474300 (+) /// mmu-mir-466f-1 // chr2:10466944-10467037 (+) /// mmu-mir-466f-2 // chr2:10468675-10468768 (+) /// mmu-mir-4…
20535618	2.06082	-0.01914	P	2.58342	0.30692	P	1.57864	-0.40367	P	1.93884	-0.10717	P	2.11586	0.01889	P	2.57421	0.30177	P	2.07429	2.20964	0.938749	-0.0911892	0.668938	0	PP	stem-loop	miRBase	Mus musculus	mmu-mir-466f-3	chr2:10471953-10472046 (+)	94	CAUGUGUGUUUACGUGUGUGUGCAUGUGCAUGUGUGUAUAUGAAUAUAUGUAUACAUACACACACACAUACACACGCACGCAACACACACACAC	MI0005509_x_st	MI0005509	ENSMUST00000041105 // sense // intron // 10 /// ENSMUST00000116594 // sense // intron // 11 /// OTTMUST00000026263 // sense // intron // 10	mmu-mir-297a-2 // chr2:10472254-10472343 (+) /// mmu-mir-467a-1 // chr2:10476346-10476418 (+) /// mmu-mir-669a-1 // chr2:10476853-10476949 (+) /// mmu-mir-669b // chr2:10467790-10467886 (+) /// mmu-mir-669a-3 // chr2:10474433-10474541 (+) /// mmu-mir-467b // chr2:10481248-10481320 (+) /// mmu-mir-466b-1 // chr2:10474219-10474300 (+) /// mmu-mir-466c-1 // chr2:10481534-10481617 (+) /// mmu-mir-466…
20535622	7.61001	0.11065	P	8.04452	0.19076	P	7.80739	0.14759	P	6.48635	-0.11984	P	6.18782	-0.18782	P	5.07811	-0.47296	P	7.82064	5.91743	1.32163	0.402317	0.0207403	0	PP	stem-loop	miRBase	Mus musculus	mmu-mir-467c	chr2:10473931-10474027 (+)	97	CCUUUGUGCAUAAGUGCGUGCAUGUAUAUGUGUGUAUAUUUUAUGCAUAUACAUACACACACCUAUACACACAUGCACACAGACAUGCGAGAAUGGC	MI0005512_x_st	MI0005512	ENSMUST00000041105 // sense // intron // 10 /// ENSMUST00000116594 // sense // intron // 11 /// OTTMUST00000026263 // sense // intron // 10	mmu-mir-297a-2 // chr2:10472254-10472343 (+) /// mmu-mir-467a-1 // chr2:10476346-10476418 (+) /// mmu-mir-669a-1 // chr2:10476853-10476949 (+) /// mmu-mir-669b // chr2:10467790-10467886 (+) /// mmu-mir-669a-3 // chr2:10474433-10474541 (+) /// mmu-mir-467b // chr2:10481248-10481320 (+) /// mmu-mir-466b-1 // chr2:10474219-10474300 (+) /// mmu-mir-466c-1 // chr2:10481534-10481617 (+) /// mmu-mir-466…
20535625	6.52312	0.06966	P	6.24634	0.0071	P	5.2781	-0.23589	P	6.64189	0.09569	P	6.18498	-0.00714	P	5.83686	-0.09071	P	6.01585	6.22124	0.966986	-0.0484335	0.652387	0	PP	stem-loop	miRBase	Mus musculus	mmu-mir-504	chrX:59097658-59097736 (-)	79	UCCUGUUGGGAGACCCUGGUCUGCACUCUAUCUGUAAACUUACUGAAGGGAGAGCAGGGCAGGGUUUCCCAUACAGAGG	MI0005515_st	MI0005515	ENSMUST00000033473 // sense // intron // 3 /// ENSMUST00000119306 // sense // intron // 3 /// ENSMUST00000119833 // sense // intron // 4 /// ENSMUST00000138503 // sense // intron // 3 /// OTTMUST00000044387 // sense // intron // 3 /// OTTMUST00000044388 // sense // intron // 3 /// OTTMUST00000044392 // sense // intron // 4 /// OTTMUST00000044394 // sense // intron // 3	---
20535627	5.33816	0.60897	P	4.36807	0.31962	P	3.31863	-0.07679	P	2.67888	-0.38574	P	3.68147	0.0729	P	2.76914	-0.33794	P	4.34162	3.04316	1.42668	0.512662	0.111834	0	PP	stem-loop	miRBase	Mus musculus	mmu-mir-568	chr16:43640655-43640737 (+)	83	ACACUAUAUUAUGUAUAAAUGUAUACACACUUCUAUAUAUGUCCACAUAUAUGCGGUGUGUGUAUUAUACAGGUAUAGGUGUG	MI0005517_st	MI0005517	ENSMUST00000114694 // sense // exon // 15 /// OTTMUST00000062820 // sense // exon // 15	---
20535655	38.991	0.27634	P	24.0559	-0.42042	P	38.7464	0.26726	P	32.7524	0.02479	P	31.6363	-0.02523	P	20.0549	-0.68285	P	33.9311	28.1479	1.20546	0.269583	0.453868	0	PP	stem-loop	miRBase	Mus musculus	mmu-mir-449b	chr13:113037419-113037498 (+)	80	AGACUCGGGUAGGCAGUGUUGUUAGCUGGCUGCGUUGGGUCAGGCCAGCAGCCACAGCUACCCUGCCACUUCCUUCUGGC	MI0005547_st	MI0005547	ENSMUST00000109244 // sense // intron // 2 /// ENSMUST00000180543 // sense // intron // 2 /// ENSMUST00000181117 // sense // intron // 2 /// ENSMUST00000181568 // sense // intron // 2 /// ENSMUST00000181741 // sense // intron // 2 /// OTTMUST00000112399 // sense // intron // 2 /// OTTMUST00000112400 // sense // intron // 2 /// OTTMUST00000112401 // sense // intron // 2 /// OTTMUST00000112402 // s…	mmu-mir-449a // chr13:113037534-113037624 (+) /// mmu-mir-449c // chr13:113035983-113036091 (+) /// mmu-mir-449b // chr13:113037419-113037498 (+)
20535714	8.53338	0.36045	P	11.6283	0.8069	P	3.45363	-0.94455	P	4.28055	-0.63487	P	11.4883	0.78943	P	4.76027	-0.48162	P	7.87177	6.84304	1.15033	0.20205	0.804399	0	PP	stem-loop	miRBase	Mus musculus	mmu-mir-467e	chr2:10505721-10505807 (+)	87	GCCUGUGUGCAUAAGUGUGAGCAUGUAUAUGUGUGUAUAUUUUAUGCAUAUACAUACACACACCUAUAUACACAUGCACACAGACAU	MI0006128_x_st	MI0006128	ENSMUST00000041105 // sense // intron // 10 /// ENSMUST00000116594 // sense // intron // 11 /// OTTMUST00000026263 // sense // intron // 10	mmu-mir-466a // chr2:10507918-10507990 (+) /// mmu-mir-669a-2 // chr2:10510164-10510260 (+) /// mmu-mir-669c // chr2:10509296-10509404 (+) /// mmu-mir-297b // chr2:10511667-10511775 (+) /// mmu-mir-297c // chr2:10509016-10509113 (+) /// mmu-mir-466b-2 // chr2:10498685-10498766 (+) /// mmu-mir-466b-3 // chr2:10503565-10503645 (+) /// mmu-mir-466g // chr2:10514595-10514674 (+) /// mmu-mir-466h // c…
20535777	48.8317	0.05555	P	64.2408	0.45122	P	58.6345	0.31948	P	35.0761	-0.42178	P	38.8345	-0.27493	P	45.1425	-0.05778	P	57.2357	39.6844	1.44227	0.528344	0.0285162	0	PP	stem-loop	miRBase	Mus musculus	mmu-mir-466f-4	chr13:71107089-71107209 (+)	121	CAUCUGCAUCUGUGUGUCUACGUGUGUGUGCAUGUGCAUGUGUGUGUAUCUGUAUGUGAGUGUGUGCAUGCAUGUGUGUGCAUCUAUAUCUGUGUGUCUACUUGUGUGUGAAUGUGCAUAU	MI0006291_st	MI0006291	---	---
20535778	18.9876	0.08461	P	19.9333	0.15473	P	18.0847	0.01432	P	14.5261	-0.3018	P	13.7218	-0.38399	P	17.7275	-0.01446	P	19.0018	15.3251	1.23992	0.310244	0.0558521	0	PP	stem-loop	miRBase	Mus musculus	mmu-mir-466k	chr3:85467377-85467498 (+)	122	AUAUAUGUGUGUGUGUGUGUGUGUGUGUACAUGUACAUGUGAGUAUGUGUGUGUAUAUGUUUGUACAUGUGCAUGUGUGUGAGUAUGUGAAUAUAUGUGUAUAUGUGUGCAUGUGCAUGUGU	MI0006292_st	MI0006292	ENSMUST00000154148 // antisense // intron // 3 /// OTTMUST00000081442 // antisense // intron // 3	---
20535781	12.8231	-0.02331	P	17.4293	0.41946	P	16.1516	0.30962	P	9.80711	-0.41015	P	13.2408	0.02294	P	12.6172	-0.04666	P	15.468	11.8884	1.3011	0.379733	0.11491	0	PP	stem-loop	miRBase	Mus musculus	mmu-mir-466j	chr10:60960723-60960844 (+)	122	GUGUGUGUGUGUGUGCAUUCGUGUGUUUGUGCAUGUGUGUAUGUGUGCACAUUUAUGUGUGUGCAUGUGUAUGUAUGUGUGUGUGCAUGUGCAUGUGUGUAAUUGUGUAUAUAUGUGCAUAC	MI0006295_st	MI0006295	---	---
20535782	13.9396	-0.1373	P	16.7233	0.12537	P	18.077	0.23766	P	9.81891	-0.64286	P	13.2408	-0.2115	P	16.8563	0.13679	P	16.2466	13.3053	1.22106	0.288134	0.279171	0	PP	stem-loop	miRBase	Mus musculus	mmu-mir-466j	chr10:60960723-60960844 (+)	122	GUGUGUGUGUGUGUGCAUUCGUGUGUUUGUGCAUGUGUGUAUGUGUGCACAUUUAUGUGUGUGCAUGUGUAUGUAUGUGUGUGUGCAUGUGCAUGUGUGUAAUUGUGUAUAUAUGUGCAUAC	MI0006295_x_st	MI0006295	---	---
20535786	20.2586	0.19767	P	20.2308	0.19569	P	15.0986	-0.22646	P	13.6265	-0.37446	P	13.8948	-0.34632	P	21.1942	0.2628	P	18.5293	16.2385	1.14107	0.190391	0.453652	0	PP	stem-loop	miRBase	Mus musculus	mmu-mir-1194	---	121	ACACCUUCUGCUGGAGACAAUAUAAGGACAUUGGAAGAAGGGAGUCUAGCUCUUGCUCCUUUGCCUGCUUGCUGCGUGAGAAUGAGUAACUGCUAGAUCCUUGGACUUCCAUUCACAGCUG	MI0006299_st	MI0006299	---	---
20535787	2.57666	0.53884	P	1.27918	-0.47144	P	1.51576	-0.22663	P	2.04007	0.20195	P	2.03141	0.19581	P	1.31001	-0.43709	P	1.79053	1.79383	0.998162	-0.0026538	0.919364	0	PP	stem-loop	miRBase	Mus musculus	mmu-mir-669e	chr2:10467495-10467613 (+)	119	GCCUGGGAUUCAUGGGCUGUACCCUAUAUAUGGGCAGGUGUGUGUCUUGUGUGUGCAUGUUCAUUUGUGUAUAUGAAUAUGAAUAUACACACACUUACACACUCAUGCACACACACACA	MI0006300_st	MI0006300	ENSMUST00000041105 // sense // intron // 10 /// ENSMUST00000116594 // sense // intron // 11 /// OTTMUST00000026263 // sense // intron // 10	mmu-mir-297a-2 // chr2:10472254-10472343 (+) /// mmu-mir-467a-1 // chr2:10476346-10476418 (+) /// mmu-mir-669a-1 // chr2:10476853-10476949 (+) /// mmu-mir-669b // chr2:10467790-10467886 (+) /// mmu-mir-669a-3 // chr2:10474433-10474541 (+) /// mmu-mir-466b-1 // chr2:10474219-10474300 (+) /// mmu-mir-466f-1 // chr2:10466944-10467037 (+) /// mmu-mir-466f-2 // chr2:10468675-10468768 (+) /// mmu-mir-4…
20535788	27.9116	0.01666	P	38.4416	0.47846	P	29.0237	0.07303	P	22.0469	-0.32363	P	26.4777	-0.05943	P	27.2707	-0.01685	P	31.7923	25.2651	1.25835	0.33153	0.137698	0	PP	stem-loop	miRBase	Mus musculus	mmu-mir-467h	chr9:115381819-115381939 (+)	121	UUUUCACUUUUGUUUUUCUCAUGUAUAUGUGUAUGUGUGCGGUGUACAUAAUUAUAUCUAUGUGUGCAUGUAUGUGGACAUAAGUGUGUGCAUGUAUAUGUGUGUGUGUGGUGUACAUAAU	MI0006302_st	MI0006302	---	---
20535789	31.1133	0.01447	P	33.631	0.12673	P	39.3012	0.35151	P	24.3083	-0.34161	P	25.283	-0.2849	P	30.4924	-0.01461	P	34.6818	26.6946	1.29921	0.377633	0.0556468	0	PP	stem-loop	miRBase	Mus musculus	mmu-mir-467h	chr9:115381819-115381939 (+)	121	UUUUCACUUUUGUUUUUCUCAUGUAUAUGUGUAUGUGUGCGGUGUACAUAAUUAUAUCUAUGUGUGCAUGUAUGUGGACAUAAGUGUGUGCAUGUAUAUGUGUGUGUGUGGUGUACAUAAU	MI0006302_x_st	MI0006302	---	---
20535943	38.0009	0.11443	P	26.6576	-0.39706	P	25.3227	-0.47118	P	49.3149	0.49042	P	32.2057	-0.12429	P	39.2403	0.16073	P	29.9938	40.2536	0.745119	-0.424457	0.170479	0	PP	stem-loop	miRBase	Mus musculus	mmu-mir-1902	chr2:104428861-104428940 (-)	80	GUUUAUUUUGGGAGUGUUUGCUGUAUAAUUGGACUUGAUAAAAUGUUUAGAGGUGCAGUAGGCAUGACUUGAGUAGAUAA	MI0008313_st	MI0008313	ENSMUST00000028600 // sense // 3UTR // 16 /// OTTMUST00000035479 // sense // 3UTR // 16	---
20535955	53.7882	0.04957	P	43.3715	-0.26098	P	67.0323	0.36713	P	47.9258	-0.11692	P	52.8653	0.0246	P	51.0779	-0.02502	P	54.7306	50.623	1.08114	0.112555	0.650207	0	PP	stem-loop	miRBase	Mus musculus	mmu-mir-1907	chr15:50889025-50889114 (-)	90	CCCAGCCCCACUCCCCCUCGCUGUCUCUUGCUGGCUGAUUUUAAUUCUCUCCUACCGGGAGCAGCAGAGGAUCUGGAGGUGGCUGGACCC	MI0008325_st	MI0008325	ENSMUST00000077935 // sense // intron // 2 /// ENSMUST00000165201 // sense // intron // 1	---
20535986	5.02273	-0.51173	P	6.69131	-0.09791	P	5.33135	-0.4257	P	14.2671	0.99442	P	8.81451	0.29968	P	7.63109	0.09169	P	5.6818	10.2376	0.554995	-0.849454	0.0549768	0	PP	stem-loop	miRBase	Mus musculus	mmu-mir-1949	chr18:35554567-35554636 (+)	70	GCUGGUUGGCAUUCUGGGCCUGGUUCAUGCCACCUCUGUUGUUAACUAUACCAGGAUGUCAGCAUAGUUG	MI0009940_st	MI0009940	ENSMUST00000157434 // sense // exon // 1 /// ENSMUST00000181664 // sense // intron // 2	---
20535989	1.39193	0.01058	P	1.3716	-0.01065	P	1.60921	0.21984	P	1.30885	-0.07822	P	1.42104	0.04043	P	1.20827	-0.19358	P	1.45758	1.31272	1.11035	0.151016	0.206579	0	PP	stem-loop	miRBase	Mus musculus	mmu-mir-669l	chr2:10468971-10469068 (+)	98	GUUUGUGCAUGUGCGUAUAGUUGUGUGUGCAUGUAUAUGUGUGUAUAUGAAUAUACAUAUACAUACACACCCAUAUAUACACGCAUUCAUAUGAACAC	MI0009942_x_st	MI0009942	ENSMUST00000041105 // sense // intron // 10 /// ENSMUST00000116594 // sense // intron // 11 /// OTTMUST00000026263 // sense // intron // 10	mmu-mir-297a-2 // chr2:10472254-10472343 (+) /// mmu-mir-467a-1 // chr2:10476346-10476418 (+) /// mmu-mir-669a-1 // chr2:10476853-10476949 (+) /// mmu-mir-669b // chr2:10467790-10467886 (+) /// mmu-mir-669a-3 // chr2:10474433-10474541 (+) /// mmu-mir-466b-1 // chr2:10474219-10474300 (+) /// mmu-mir-466f-1 // chr2:10466944-10467037 (+) /// mmu-mir-466f-2 // chr2:10468675-10468768 (+) /// mmu-mir-4…
20535990	13.3126	1.11221	P	5.63907	-0.12705	P	6.32859	0.03938	P	5.9878	-0.04048	P	6.87863	0.15961	P	3.57102	-0.78617	P	8.42675	5.47915	1.53797	0.621024	0.308182	0	PP	stem-loop	miRBase	Mus musculus	mmu-mir-669m-1	chr2:10512790-10512887 (+)	98	UGUAUGUGCAUGUGUGUAUAGUUUUGUGUGCAUGUGCAUGUGUGUAUAUGAAUAGACAUAUACAUCCACACAAACAUAUACAAGCAAGCACAGAUACA	MI0009943_x_st	MI0009943	ENSMUST00000041105 // sense // intron // 10 /// ENSMUST00000116594 // sense // intron // 11 /// OTTMUST00000026263 // sense // intron // 10	mmu-mir-466a // chr2:10507918-10507990 (+) /// mmu-mir-669a-2 // chr2:10510164-10510260 (+) /// mmu-mir-669c // chr2:10509296-10509404 (+) /// mmu-mir-297b // chr2:10511667-10511775 (+) /// mmu-mir-297a-3 // chr2:10515820-10515921 (+) /// mmu-mir-297a-4 // chr2:10517067-10517164 (+) /// mmu-mir-297c // chr2:10509016-10509113 (+) /// mmu-mir-466b-3 // chr2:10503565-10503645 (+) /// mmu-mir-466g //…
20535991	1.39924	0.10788	P	1.89526	0.54563	P	1.70093	0.38956	P	1.15499	-0.16889	P	1.19762	-0.1166	P	0.94772	-0.45423	P	1.66514	1.10011	1.51362	0.597999	0.0229818	0	PP	stem-loop	miRBase	Mus musculus	mmu-mir-669m-2	chr2:10513434-10513531 (+)	98	AUAUUUGCAUGUGUGUAUAGUUUUGUGUGCAUGUGCAUGUGUGUAUAUGAAUAUACAUAUACAUCCACACAAACAUAUACAAGCAUGCACAGAUAUAC	MI0009944_x_st	MI0009944	ENSMUST00000041105 // sense // intron // 10 /// ENSMUST00000116594 // sense // intron // 11 /// OTTMUST00000026263 // sense // intron // 10	mmu-mir-466a // chr2:10507918-10507990 (+) /// mmu-mir-669a-2 // chr2:10510164-10510260 (+) /// mmu-mir-669c // chr2:10509296-10509404 (+) /// mmu-mir-297b // chr2:10511667-10511775 (+) /// mmu-mir-297a-3 // chr2:10515820-10515921 (+) /// mmu-mir-297a-4 // chr2:10517067-10517164 (+) /// mmu-mir-297c // chr2:10509016-10509113 (+) /// mmu-mir-466b-3 // chr2:10503565-10503645 (+) /// mmu-mir-466g //…
20535995	3.39662	-0.16967	P	6.45335	0.75628	P	3.83524	0.00555	P	4.12856	0.11187	P	3.8058	-0.00557	P	3.10831	-0.29764	P	4.56174	3.68089	1.2393	0.309529	0.445572	0	PP	stem-loop	miRBase	Mus musculus	mmu-mir-1953	chr2:151967529-151967617 (-)	89	GGUGCUGCCUGGUCUUGGGAAAGUUCUCAGGCUUCUGAGAAUUUGCAGGAGCAGAAGGCUGUGAGGUUCCCCUCUUCCUGGCAGCCCUA	MI0009948_st	MI0009948	---	---
20535996	17.0748	0.24856	P	9.66063	-0.57313	P	11.0302	-0.38185	P	12.6087	-0.18889	P	16.1364	0.167	P	16.6954	0.21613	P	12.5886	15.1468	0.831102	-0.266902	0.342648	0	PP	stem-loop	miRBase	Mus musculus	mmu-mir-1954	chr2:32652329-32652414 (+)	86	GAGGUCAGCCAGAACUGCAGAGUGAGACCCUGUUGUUUGUUUGUUUGUUUGAGACGGGGUUUCUCUGUGUAGCCCUGGCUAUCCUA	MI0009949_st	MI0009949	ENSMUST00000009705 // sense // intron // 1 /// ENSMUST00000113272 // sense // intron // 1 /// ENSMUST00000167841 // sense // intron // 1 /// OTTMUST00000028346 // sense // intron // 1 /// OTTMUST00000028347 // sense // intron // 1	---
20535997	8.43833	0.18821	P	7.1422	-0.05238	P	7.67038	0.05055	P	6.56056	-0.17493	P	9.59427	0.37342	P	6.91445	-0.09914	P	7.7503	7.68976	1.00787	0.0113142	0.88311	0	PP	stem-loop	miRBase	Mus musculus	mmu-mir-1954	chr2:32652329-32652414 (+)	86	GAGGUCAGCCAGAACUGCAGAGUGAGACCCUGUUGUUUGUUUGUUUGUUUGAGACGGGGUUUCUCUGUGUAGCCCUGGCUAUCCUA	MI0009949_x_st	MI0009949	ENSMUST00000009705 // sense // intron // 1 /// ENSMUST00000113272 // sense // intron // 1 /// ENSMUST00000167841 // sense // intron // 1 /// OTTMUST00000028346 // sense // intron // 1 /// OTTMUST00000028347 // sense // intron // 1	---
20536019	27.3658	-0.17783	P	15.6006	-0.9886	P	18.8215	-0.71782	P	46.1349	0.57566	P	34.5454	0.15829	P	36.3037	0.22992	P	20.5959	38.9946	0.528173	-0.920917	0.0247998	0	PP	stem-loop	miRBase	Mus musculus	mmu-mir-1983	chr13:21896918-21897049 (-)	132	CCUUUACAGAGAAAGCAUGCUCCAGUGGCGCAAUCGGUUAGCGCGCGGUACUUAUACAGCAGUAUAUGUGCGGGUGAUGCCGAGGUUGUGAGUUCGAGCCUCACCUGGAGCAUGUUUUCUUCCCUUUCCGCC	MI0009990_st	MI0009990	---	---
20536020	7.06604	-0.21349	P	7.76932	-0.07661	P	4.01705	-1.02826	P	12.6663	0.62853	P	8.61671	0.07274	P	8.90065	0.11952	P	6.28414	10.0612	0.62459	-0.679019	0.108557	0	PP	stem-loop	miRBase	Mus musculus	mmu-mir-1839	chr7:81529916-81529988 (+)	73	GAAAAGGUAGAUAGAACAGGUCUUGUUUGCAAAAUAAAUUCAAGACCUACUUAUCUACCAACAGCCAUUGCCU	MI0009991_st	MI0009991	ENSMUST00000175366 // sense // exon // 1 /// ENSMUST00000180385 // sense // exon // 2 /// ENSMUST00000180879 // sense // intron // 3 /// ENSMUST00000181492 // sense // intron // 3 /// OTTMUST00000112761 // sense // exon // 2 /// OTTMUST00000112763 // sense // intron // 3 /// OTTMUST00000112767 // sense // intron // 3	---
20536042	2.34395	-0.46732	P	3.80888	0.2331	P	3.59522	0.14981	P	3.43907	0.08575	P	3.04216	-0.09117	P	2.65312	-0.28858	P	3.24935	3.04478	1.06719	0.0938116	0.790458	0	PP	stem-loop	miRBase	Mus musculus	mmu-mir-432	chr12:109594956-109595030 (+)	75	UGGGUAGCUCUUGCAUUUCCUGGUGGGGGCCACUGGAUGGCUCCUCCACUUCUUGGAGUAGAUCAGUGGGCAGCU	MI0012528_st	MI0012528	ENSMUST00000149046 // antisense // exon // 2	mmu-mir-127 // chr12:109592846-109592915 (+) /// mmu-mir-136 // chr12:109595327-109595388 (+) /// mmu-mir-337 // chr12:109585789-109585885 (+) /// mmu-mir-431 // chr12:109590447-109590537 (+) /// mmu-mir-433 // chr12:109591715-109591838 (+) /// mmu-mir-434 // chr12:109594506-109594599 (+) /// mmu-mir-540 // chr12:109586080-109586146 (+) /// mmu-mir-665 // chr12:109586314-109586407 (+) /// mmu-mir…
20536083	190.25	0.02962	P	189.034	0.02038	P	144.199	-0.37021	P	193.384	0.0532	P	183.731	-0.02067	P	95.0448	-0.97159	P	174.494	157.387	1.1087	0.148865	0.592663	0	PP	stem-loop	miRBase	Mus musculus	mmu-mir-2861	chr2:32712807-32712888 (-)	82	CUCCUCUGCAGCUCCGGCUCCCCCUGGCCUCCCGGGAACUACAAGUCCCAGGGGGCCUGGCGGCGGGCGGAGACCGGAAGAG	MI0013007_st	MI0013007	ENSMUST00000123170 // sense // 5UTR // 1 /// OTTMUST00000075916 // sense // 5UTR // 1	mmu-mir-2861 // chr2:32712807-32712888 (-) /// mmu-mir-3960 // chr2:32712900-32712972 (-)
20536095	4.20769	-0.52694	P	6.35318	0.06751	P	5.3312	-0.18551	P	6.97397	0.20201	P	5.77231	-0.07082	P	11.8175	0.96289	P	5.29736	8.18794	0.646971	-0.628228	0.176885	0	PP	stem-loop	miRBase	Mus musculus	mmu-mir-3068	chr12:87437679-87437757 (-)	79	GCGAGAGUAAUUGGAGUUCAUGCAAGUUCUAACCAGCUUACUCAGUAGCUGGGUGAAUUGCAGUACUCCAACAUUCUGC	MI0014030_st	MI0014030	ENSMUST00000083004 // sense // exon // 1 /// ENSMUST00000159079 // sense // intron // 2 /// ENSMUST00000160113 // sense // intron // 4 /// ENSMUST00000160687 // sense // intron // 1 /// ENSMUST00000160850 // sense // intron // 3 /// ENSMUST00000160919 // sense // intron // 3 /// ENSMUST00000161712 // sense // intron // 5 /// ENSMUST00000162247 // sense // intron // 3 /// ENSMUST00000162961 // sen…	---
20536096	12.4132	0.05232	P	9.547	-0.32644	P	8.51277	-0.49185	P	15.1961	0.34415	P	11.529	-0.05429	P	19.7642	0.72334	P	10.1577	15.4964	0.655484	-0.609367	0.0983814	0	PP	stem-loop	miRBase	Mus musculus	mmu-mir-3069	chr12:105031077-105031141 (-)	65	CUUGGCAGUCAAGAUAUUGUUUAGCAGACGGAGCGGUUUCUGUUGGACACUAAGUACUGCCACAA	MI0014031_st	MI0014031	ENSMUST00000158164 // sense // exon // 1	---
20536120	1.40038	-0.0947	P	2.13915	0.51652	P	1.6837	0.17111	P	1.22708	-0.28529	P	1.59039	0.08886	P	1.40018	-0.09491	P	1.74108	1.40588	1.23842	0.308503	0.22813	0	PP	stem-loop	miRBase	Mus musculus	mmu-mir-669d-2	chr2:10471644-10471729 (+)	86	GUGCAUGUGUGUAUACUUGUGUGUGCAUGUAUAUGUGUCUAUAUGAAUAUACAUAUACAUACACACCCAUAUACACACGCAUGCAC	MI0014051_x_st	MI0014051	ENSMUST00000041105 // sense // intron // 10 /// ENSMUST00000116594 // sense // intron // 11 /// OTTMUST00000026263 // sense // intron // 10	mmu-mir-297a-2 // chr2:10472254-10472343 (+) /// mmu-mir-467a-1 // chr2:10476346-10476418 (+) /// mmu-mir-669a-1 // chr2:10476853-10476949 (+) /// mmu-mir-669b // chr2:10467790-10467886 (+) /// mmu-mir-669a-3 // chr2:10474433-10474541 (+) /// mmu-mir-467b // chr2:10481248-10481320 (+) /// mmu-mir-466b-1 // chr2:10474219-10474300 (+) /// mmu-mir-466c-1 // chr2:10481534-10481617 (+) /// mmu-mir-466…
20536126	1.28648	-0.23353	P	1.7401	0.20221	P	1.61974	0.0988	P	1.15499	-0.38908	P	1.46039	-0.0506	P	1.56466	0.04889	P	1.54877	1.39335	1.11155	0.152572	0.459132	0	PP	stem-loop	miRBase	Mus musculus	mmu-mir-466c-2	chr2:10483966-10484055 (+)	90	UGUGUAUAUGUGUUGAUGUGUGUGUGCAUGUACAUAUGUGAAUAUGAUAUACAUAUACAUACACGCACACAUAAGACACAUAUGAGCACA	MI0014057_x_st	MI0014057	ENSMUST00000041105 // sense // intron // 10 /// ENSMUST00000116594 // sense // intron // 11 /// OTTMUST00000026263 // sense // intron // 10	mmu-mir-467a-1 // chr2:10476346-10476418 (+) /// mmu-mir-669a-1 // chr2:10476853-10476949 (+) /// mmu-mir-669a-3 // chr2:10474433-10474541 (+) /// mmu-mir-467b // chr2:10481248-10481320 (+) /// mmu-mir-466b-1 // chr2:10474219-10474300 (+) /// mmu-mir-466c-1 // chr2:10481534-10481617 (+) /// mmu-mir-466e // chr2:10479088-10479171 (+) /// mmu-mir-669k // chr2:10475300-10475426 (+) /// mmu-mir-669g …
20536129	1.58873	0.0697	P	1.42659	-0.0856	P	1.82342	0.26847	P	1.17617	-0.36407	P	1.43886	-0.07324	P	1.6837	0.15346	P	1.61291	1.43291	1.12562	0.170721	0.380254	0	PP	stem-loop	miRBase	Mus musculus	mmu-mir-466b-4	chr2:10486423-10486512 (+)	90	UGUGUGUAUGUGUUGAUGUGUGUGUACAUGUACAUGUGUGAAUAUGAUAUACAUAUACAUACACGCACACAUAAGACACAUAUGAGCACA	MI0014060_x_st	MI0014060	ENSMUST00000041105 // sense // intron // 10 /// ENSMUST00000116594 // sense // intron // 11 /// OTTMUST00000026263 // sense // intron // 10	mmu-mir-669a-1 // chr2:10476853-10476949 (+) /// mmu-mir-467b // chr2:10481248-10481320 (+) /// mmu-mir-466c-1 // chr2:10481534-10481617 (+) /// mmu-mir-466e // chr2:10479088-10479171 (+) /// mmu-mir-669g // chr2:10477150-10477272 (+) /// mmu-mir-669j // chr2:10477910-10478030 (+) /// mmu-mir-467a-2 // chr2:10478798-10478880 (+) /// mmu-mir-669a-4 // chr2:10479315-10479401 (+) /// mmu-mir-669a-5 …
20536136	1.58873	0.0697	P	1.42659	-0.0856	P	1.82342	0.26847	P	1.17617	-0.36407	P	1.43886	-0.07324	P	1.6837	0.15346	P	1.61291	1.43291	1.12562	0.170721	0.380254	0	PP	stem-loop	miRBase	Mus musculus	mmu-mir-466b-6	chr2:10493798-10493887 (+)	90	UGUGUGUAUGUGUUGAUGUGUGUGUACAUGUACAUGUGUGAAUAUGAUAUACAUAUACAUACACGCACACAUAAGACACAUAUGAGCACA	MI0014067_x_st	MI0014067	ENSMUST00000041105 // sense // intron // 10 /// ENSMUST00000116594 // sense // intron // 11 /// OTTMUST00000026263 // sense // intron // 10	mmu-mir-466b-2 // chr2:10498685-10498766 (+) /// mmu-mir-466b-3 // chr2:10503565-10503645 (+) /// mmu-mir-466c-2 // chr2:10483966-10484055 (+) /// mmu-mir-669a-6 // chr2:10484196-10484282 (+) /// mmu-mir-467a-4 // chr2:10486135-10486217 (+) /// mmu-mir-466b-4 // chr2:10486423-10486512 (+) /// mmu-mir-669a-7 // chr2:10486653-10486739 (+) /// mmu-mir-467a-5 // chr2:10488599-10488681 (+) /// mmu-mir…
20536172	12.913	-0.00246	P	10.2252	-0.33914	P	17.7084	0.45316	P	8.6444	-0.58144	P	12.957	0.00245	P	15.0352	0.21707	P	13.6155	12.2122	1.11491	0.15693	0.658469	0	PP	stem-loop	miRBase	Mus musculus	mmu-mir-3107	chr8:23142573-23142662 (-)	90	CCCACCCUGACGCAUCCUGUACUGAGCUGCCCCGAGCUGAGCACAGUGAAGGACCUCGGGGCAGCUCAGUACAGGACCCCUCAGGGAGGG	MI0014103_x_st	MI0014103	ENSMUST00000033947 // antisense // intron // 3 /// ENSMUST00000084038 // antisense // intron // 44 /// ENSMUST00000093576 // antisense // exon // 1 /// ENSMUST00000110688 // antisense // intron // 42 /// ENSMUST00000117270 // antisense // intron // 42 /// ENSMUST00000117296 // antisense // intron // 42 /// ENSMUST00000117662 // antisense // intron // 42 /// ENSMUST00000118733 // antisense // intr…	mmu-mir-486 // chr8:23142555-23142682 (+) /// mmu-mir-3107 // chr8:23142573-23142662 (-)
20536175	1.33827	0.01256	P	1.62191	0.28989	P	1.31507	-0.01267	P	1.06606	-0.31552	P	1.83341	0.46672	P	1.19953	-0.14534	P	1.42508	1.36633	1.043	0.0607368	0.730891	0	PP	stem-loop	miRBase	Mus musculus	mmu-mir-3108	chr8:108936860-108936938 (+)	79	CACAACCAGGGUCUCUAAAGCUAGACGUUCCGGAGAAUUUUUUUAUUUCGGCGUCUAGGUCUAGAGUCUCAAGGAAGUG	MI0014105_st	MI0014105	ENSMUST00000043896 // sense // intron // 7 /// OTTMUST00000107189 // sense // intron // 7	---
20536336	35.3619	-0.22349	P	38.9388	-0.08448	P	27.1968	-0.60225	P	53.172	0.36498	P	43.6352	0.07981	P	45.16	0.12936	P	33.8325	47.3224	0.714937	-0.484112	0.0498154	0	PP	stem-loop	miRBase	Mus musculus	mmu-mir-3470b	chr16:44013852-44013977 (+)	126	GGAUUCUCUGUGUAGCCUUGGCUGUCCUGGCACUCACUCUGUAGACCAGGCUGGCCUUGAACUCAAAAAUUCACCUGCCUCUGCCUCCCGAGUGCUGGGACUAAAGGCAUGCGCUACCAAUGCCCG	MI0014697_st	MI0014697	ENSMUST00000036174 // antisense // intron // 1 /// ENSMUST00000114677 // antisense // intron // 1 /// OTTMUST00000060625 // antisense // intron // 1 /// OTTMUST00000060626 // antisense // intron // 1	---
20536339	8.31114	0.40253	P	6.22185	-0.01517	P	6.35341	0.01502	P	5.92296	-0.0862	P	7.69134	0.29072	P	5.84415	-0.10552	P	6.96213	6.48615	1.07338	0.102167	0.616163	0	PP	stem-loop	miRBase	Mus musculus	mmu-mir-3473a	chrX:162874918-162874995 (-)	78	CCUGUUGAGCCAUCUCACCAGCCCAGAAAAUAUUUUUAAAAAGUGAAUUGUCUUAAGCUGGAGAGAUGGCUCAGCAGU	MI0014706_st	MI0014706	ENSMUST00000033723 // sense // intron // 4 /// OTTMUST00000046551 // sense // intron // 4	---
20536825	28.761	0.02689	P	26.1673	-0.10946	P	38.2679	0.43891	P	27.8442	-0.01984	P	28.6155	0.01957	P	20.1293	-0.48792	P	31.0654	25.5297	1.21684	0.283134	0.291384	0	PP	stem-loop	miRBase	Mus musculus	mmu-mir-3960	chr2:32712900-32712972 (-)	73	GCCACGGCUUCCUGCGCCCCCGAUCGGGGCCGCCAACAGCGCUGGCGGCGGCGGCGGAGGCGGGGGCAGUGGC	MI0016963_st	MI0016963	ENSMUST00000123170 // sense // 5UTR // 1 /// OTTMUST00000075916 // sense // 5UTR // 1	mmu-mir-2861 // chr2:32712807-32712888 (-) /// mmu-mir-3960 // chr2:32712900-32712972 (-)
20536835	14.7067	-0.11998	P	15.2679	-0.06595	P	15.0507	-0.08662	P	19.8102	0.30979	P	16.6963	0.06307	P	16.8953	0.08017	P	15.0084	17.8006	0.843143	-0.24615	0.040625	0	PP	stem-loop	miRBase	Mus musculus	mmu-mir-378b	chr11:88352773-88352864 (+)	92	UGUCCUGGGCUAUCCCAGUCCAGGCAGUACCCUCAGGAGGCAGGUACGAUGGAUAGAGAGGGAACCCUGGACUUGGAGUCAGAAGACCUGAG	MI0016973_st	MI0016973	ENSMUST00000092794 // antisense // intron // 11 /// ENSMUST00000107909 // antisense // intron // 11 /// OTTMUST00000018474 // antisense // intron // 11 /// OTTMUST00000018479 // antisense // intron // 11	---
20536841	3.59763	0.28664	P	2.61686	-0.17257	P	4.3548	0.5622	P	3.05	0.0484	P	2.84874	-0.05008	P	2.36199	-0.3204	P	3.5231	2.75358	1.27946	0.355537	0.239465	0	PP	stem-loop	miRBase	Mus musculus	mmu-mir-28b	chr8:73016512-73016591 (+)	80	GACUAUAGAAAAGGAGCUCACAAUCUAUUUAGUGGCAGGCGCACACUGCCAGAAUGUGUGAGGCAUCUUAAUAGUGUGCU	MI0016979_st	MI0016979	ENSMUST00000004497 // antisense // intron // 6 /// ENSMUST00000119826 // antisense // intron // 6 /// OTTMUST00000075036 // antisense // intron // 6	---
20536851	2.09617	0.02953	P	2.01123	-0.03015	P	1.55555	-0.4008	P	2.72637	0.40875	P	2.33576	0.18567	P	1.67191	-0.29673	P	1.88765	2.24468	0.840944	-0.249918	0.400448	0	PP	stem-loop	miRBase	Mus musculus	mmu-mir-3473b	chr10:41670739-41670793 (+)	55	CUGAGCCAUCUCUCCAGCCCAAGAUUAGGUUUUAAGGGCUGGAGAGAUGGCUCAG	MI0016997_st	MI0016997	ENSMUST00000019955 // antisense // intron // 1 /// ENSMUST00000099932 // antisense // intron // 1	---
20537093	3.76965	0.36874	P	2.50693	-0.21978	P	3.11164	0.09198	P	3.0166	0.04723	P	2.8223	-0.04883	P	2.78863	-0.06614	P	3.12941	2.87584	1.08817	0.121904	0.58528	0	PP	stem-loop	miRBase	Mus musculus	mmu-mir-5100	chr11:60728663-60728726 (+)	64	GUGGGAGGGAGGACUUGGGAACUGAAGAGCAGAGUUCGAAUCCCAGCGGUGCCUCUUCCCGACU	MI0018008_st	MI0018008	ENSMUST00000018743 // sense // intron // 1 /// ENSMUST00000146159 // sense // intron // 1 /// ENSMUST00000154890 // sense // intron // 1 /// OTTMUST00000017730 // sense // intron // 1 /// OTTMUST00000017731 // sense // intron // 1 /// OTTMUST00000017732 // sense // intron // 1	---
20537098	8.53338	0.10504	P	6.69022	-0.24603	P	8.25994	0.05805	P	7.60842	-0.06048	P	7.21452	-0.13718	P	15.0282	0.92152	P	7.82785	9.95038	0.786688	-0.346136	0.494484	0	PP	stem-loop	miRBase	Mus musculus	mmu-mir-3473c	chr1:191998554-191998634 (-)	81	CUGCUGAGCCAUCUCUCCAGCCCCCAUAAUAAGUCUUUUAAAUGUAAAAUUCAUUAUAGGAGUUGGGGAGAUGGCUCAGUA	MI0018015_st	MI0018015	ENSMUST00000085573 // sense // intron // 11	---
20537107	1.47465	-0.10833	P	1.26978	-0.32413	P	1.55929	-0.02782	P	1.62	0.02729	P	1.6626	0.06474	P	1.6837	0.08293	P	1.43457	1.65543	0.866585	-0.206587	0.0781997	0	PP	stem-loop	miRBase	Mus musculus	mmu-mir-5119	chr11:98262606-98262662 (+)	57	CAGGGCUGGCCUAUGGGACAGAUACUAUAAGUCAUCUCAUCCUGGGGCUGGGUCUGC	MI0018028_st	MI0018028	ENSMUST00000147441 // sense // intron // 4 /// OTTMUST00000005155 // sense // intron // 4	---
20537109	2.25305	-0.22972	P	2.22417	-0.24834	P	2.35998	-0.16283	P	3.47442	0.39517	P	2.92392	0.1463	P	2.93853	0.15349	P	2.27907	3.11229	0.73228	-0.449533	0.00656373	0	PP	stem-loop	miRBase	Mus musculus	mmu-mir-5121	chr7:45126918-45126991 (-)	74	GGUGAGUUGGUGAUGUGGUGACAUGUAGGACAGGGUAGGCUCUGGCAGCUUGUGAUGAGACAUCUCCCACUCAU	MI0018030_st	MI0018030	ENSMUST00000083694 // sense // exon // 1 /// ENSMUST00000102669 // sense // intron // 4 /// ENSMUST00000124300 // sense // intron // 9 /// ENSMUST00000125074 // sense // intron // 4 /// ENSMUST00000131697 // sense // exon // 4 /// ENSMUST00000135681 // sense // intron // 1 /// ENSMUST00000138887 // sense // intron // 2 /// ENSMUST00000141807 // sense // intron // 4 /// ENSMUST00000142239 // sense…	mmu-mir-150 // chr7:45121757-45121821 (+) /// mmu-mir-5121 // chr7:45126918-45126991 (-)
20537110	39.1289	0.14031	P	26.8457	-0.40324	P	33.886	-0.06724	P	31.8288	-0.1576	P	37.1194	0.06424	P	38.6745	0.12345	P	33.2869	35.8742	0.927878	-0.107993	0.541157	0	PP	stem-loop	miRBase	Mus musculus	mmu-mir-5122	chr4:133369776-133369864 (+)	89	GUCCGCUACCGCGGGACCCGGGGCUGUGUCAGGUCUGGAAGUGGAGCUGGAGCUGACCGAAGGAGCUGCCGCUGGGCCGGGGUGGAACA	MI0018031_st	MI0018031	ENSMUST00000030669 // sense // 3UTR // 1 /// OTTMUST00000026125 // sense // 3UTR // 1	---
20537112	4.67753	-0.15184	P	5.17626	-0.00567	P	5.75102	0.14624	P	3.92705	-0.40414	P	7.13384	0.4571	P	5.21705	0.00565	P	5.2016	5.42598	0.958648	-0.0609273	0.933723	0	PP	stem-loop	miRBase	Mus musculus	mmu-mir-3473d	chr8:111016450-111016530 (-)	81	UGUGCUUAACCACUGAGCCACUUUCCAGCCCUUUGAAAACUUAUUUGAGGGCUGGAGAGGUGGCUCAGUGGCUAAGAGCAC	MI0018033_st	MI0018033	ENSMUST00000040241 // sense // intron // 5 /// ENSMUST00000065784 // sense // intron // 5 /// OTTMUST00000079072 // sense // intron // 5 /// OTTMUST00000079073 // sense // intron // 5	---
20537119	3.6189	0.13009	P	2.45046	-0.43241	P	2.25494	-0.55237	P	3.74222	0.17843	P	3.86299	0.22425	P	2.99483	-0.14299	P	2.77477	3.53335	0.785308	-0.348669	0.196597	0	PP	stem-loop	miRBase	Mus musculus	mmu-mir-5128	chr2:37688201-37688284 (-)	84	UCUUAAUUACUGAGGUCUUUCUAGCUCCUGUUUUACUAAUUUAAAAAGUGCAAUUGGGGCUGGCGAGAUGGCUUAGUGGUUAAG	MI0018040_st	MI0018040	ENSMUST00000072186 // sense // intron // 1 /// ENSMUST00000135488 // sense // intron // 1 /// ENSMUST00000144206 // sense // intron // 1 /// ENSMUST00000155237 // sense // intron // 1 /// OTTMUST00000030168 // sense // intron // 1 /// OTTMUST00000030169 // sense // intron // 1 /// OTTMUST00000030338 // sense // intron // 1 /// OTTMUST00000030339 // sense // intron // 1	---
20537185	2.66752	0.31518	P	2.15915	0.01014	P	2.33409	0.12254	P	2.12889	-0.01022	P	2.12889	-0.01022	P	1.71654	-0.32082	P	2.38692	1.99144	1.19859	0.261338	0.126396	0	PP	stem-loop	miRBase	Mus musculus	mmu-mir-5622	chr2:152865067-152865126 (+)	60	UUCACCACACCCAGCUUAAAGAAAGUUUAAAAAAUAUUCUUAGCUGGGUAGUGGUGGUGC	MI0019190_st	MI0019190	ENSMUST00000028969 // sense // intron // 2 /// ENSMUST00000109816 // sense // intron // 2 /// ENSMUST00000164120 // sense // intron // 2 /// ENSMUST00000178997 // sense // intron // 2 /// OTTMUST00000037689 // sense // intron // 2 /// OTTMUST00000037690 // sense // intron // 2	---
[truncated: 23 more rows]

## Sheet: miRNA microarray KO
	Test Group									Control Group
Feature ID	cko TAC+sil2			cko TAC+sil3			perk cko tac sil			cko TAC2			cko TAC4			perk cko tac			Comparison					Flag		Annotation
[truncated: 703 more rows]
