# Supplementary material for: PERK-Mediated Suppression of microRNAs by Sildenafil Improves Mitochondrial Dysfunction in Heart Failure
Source: iScience. 2020 Jul 24;23(8):101410. doi: 10.1016/j.isci.2020.101410 (PMC7378464; doi:10.1016/j.isci.2020.101410)
Supplement: Table S3. Sildenafil Responded microRNAs in Hearts of WT or KO Mice Exposed to T or T + S, Related to Figure 4 [file mmc4.xlsx]

## Sheet: Sheet1
sildenafil responded miRNAs	log2FC(WT T+S/T)	log2FC(KO T+S/T)
mmu-let-7d-3p	0.754799	-0.362889
mmu-let-7f-5p	-0.581863	-0.268612
mmu-let-7g-5p	-0.585573	-0.720029
mmu-miR-101a-5p	0.510416	0.0555542
mmu-miR-106b-5p	-0.743419	-0.609489
mmu-miR-10b-5p	-0.200032	-3.94676
mmu-miR-1247-3p	0.0926098	-1.15198
mmu-miR-125b-2-3p	-0.850158	0.864581
mmu-miR-143-3p	-0.532721	-0.10453
mmu-miR-149-5p	0.0449337	1.34471
mmu-miR-150-5p	0.0416081	0.884599
mmu-miR-152-3p	-0.549337	-0.284142
mmu-miR-16-1-3p	0.290139	-1.12422
mmu-miR-16-2-3p	0.437497	0.180846
mmu-miR-16-5p	-0.561193	-0.569829
mmu-miR-18a-5p	-1.45973	-0.737926
mmu-miR-192-5p	-0.928623	-4.4266
mmu-miR-194-5p	-0.758066	-3.87991
mmu-miR-1981-5p	0.207511	-2.1929
mmu-miR-199b-3p	-0.393122	0.462841
mmu-miR-19b-3p	-0.906552	-0.313333
mmu-miR-1a-3p	-0.65333	0.684577
mmu-miR-200c-3p	-0.402732	-5.21904
mmu-miR-203-3p	-0.965297	-3.15785
mmu-miR-208a-5p	-0.0296792	1.95879
mmu-miR-214-5p	-0.0393454	-0.236576
mmu-miR-21a-5p	-0.410183	-0.460438
mmu-miR-24-1-5p	-0.748141	0.673951
mmu-miR-24-2-5p	-0.807958	0.990496
mmu-miR-24-3p	-0.186421	0.235581
mmu-miR-26a-5p	-0.125613	-0.300087
mmu-miR-26b-5p	-0.879107	0.223883
mmu-miR-27a-3p	-0.698044	0.162129
mmu-miR-27b-3p	-0.587425	0.140579
mmu-miR-29c-3p	-0.997361	-0.474105
mmu-miR-30a-5p	-0.729038	-0.860145
mmu-miR-30b-5p	-0.664092	-0.170639
mmu-miR-30e-5p	-1.13858	-0.781388
mmu-miR-322-5p	-1.35471	0.657672
mmu-miR-32-3p	0.2857	0.783207
mmu-miR-328-3p	0.646931	-0.0885114
mmu-miR-330-3p	0.189469	-1.19103
mmu-miR-350-3p	-1.3961	0.944435
mmu-miR-376c-3p	0.0630413	-0.384867
mmu-miR-379-5p	-0.483363	1.86531
mmu-miR-423-3p	-0.0939035	-0.784933
mmu-miR-423-5p	0.230463	-0.439288
mmu-miR-451a	-1.24348	0.483516
mmu-miR-455-3p	0.405786	-1.80529
mmu-miR-501-3p	-0.125713	-1.7109
mmu-miR-744-5p	0.249545	0.0258872
mmu-miR-7a-1-3p	-0.932041	-0.542769
mmu-miR-92a-3p	0.333481	-0.529532
mmu-miR-93-3p	-0.476885	-1.08224
mmu-miR-98-5p	-0.161649	-0.203731
